# Supplementary material for: A single-cell transcriptomic atlas of primate pancreatic islet aging
Source: Natl Sci Rev. 2020 Jun 10;8(2):nwaa127. doi: 10.1093/nsr/nwaa127 (PMC8288398; doi:10.1093/nsr/nwaa127)
Supplement: nwaa127_Supplement_Files [file nwaa127_supplement_files.zip › Supplementary_Table_1.xlsx]

## Sheet: QC
Cell	Raw reads	Raw bases	Clean reads	Clean bases	Aligned reads	Mapping rate	Gene number	UMI number	Passed QC
YF1_I_sc.1	2188947	286832171	2188112	286705763	1026435	0.469	5365	89040	OK
YF1_I_sc.2	2828861	387947715	2827807	387788592	1721227	0.609	5728	127722	OK
YF1_I_sc.3	2238522	300320990	2236936	300106766	1193093	0.533	5907	143108	OK
YF1_I_sc.4	782688	104106804	781463	103924953	508770	0.651	4980	82090	OK
YF1_I_sc.5	704051	96310866	702735	96154804	447112	0.636	4638	68296	OK
YF1_I_sc.6	516295	68393802	515134	68253326	268236	0.521	4723	73146	OK
YF1_I_sc.7	895500	119580982	894067	119419863	464244	0.519	4805	96302	OK
YF1_I_sc.8	422041	56699807	421265	56603248	240078	0.57	3377	37299	OK
YF1_I_sc.9	1153140	158054301	1152460	157955798	697537	0.605	4491	131655	OK
YF1_I_sc.10	2221476	304548299	2220596	304414944	1385231	0.624	5252	111116	OK
YF1_I_sc.11	762164	103128959	759055	102796076	447509	0.59	4122	88952	OK
YF1_I_sc.12	486434	58497762	486003	58433874	224525	0.462	3776	25517	OK
YF1_I_sc.13	1303877	164899493	1293188	163819550	535267	0.414	4939	68724	OK
YF1_I_sc.14	1529144	206486569	1528599	206405066	803462	0.526	4363	86431	OK
YF1_I_sc.15	2773627	369316533	2772748	369184789	1321573	0.477	5347	102371	OK
YF1_I_sc.16	3208931	426402767	3207801	426233408	1630014	0.508	6110	135753	OK
YF1_I_sc.17	1557258	208762045	1556136	208617833	825366	0.53	4274	51344	OK
YF1_I_sc.18	1982333	271647501	1981655	271543291	1216592	0.614	5087	65715	OK
YF1_I_sc.19	1765963	243432806	1764917	243292466	1114631	0.632	4827	92036	OK
YF1_I_sc.20	1291968	176418378	1290980	176272204	807290	0.625	4990	67023	OK
YF1_I_sc.21	90660	11474139	90424	11442617	14361	0.159	378	4810	NA
YF1_I_sc.22	2164799	297660766	2164116	297557349	1337770	0.618	5121	80218	OK
YF1_I_sc.23	26098	3166100	25674	3121763	11398	0.444	1258	6068	NA
YF1_I_sc.24	1820283	238437495	1819564	238328826	886008	0.487	5634	68016	OK
YF1_I_sc.25	596766	72983963	596395	72931372	156136	0.262	3484	24234	NA
YF1_I_sc.26	136985	18017761	136908	18006330	17965	0.131	373	3199	NA
YF1_I_sc.27	76341	9954564	76289	9946281	19175	0.251	535	3382	NA
YF1_I_sc.28	1564513	214178046	1563326	214023995	938933	0.601	4795	57822	OK
YF1_I_sc.29	1642685	216394150	1641967	216290534	789089	0.481	4376	46883	OK
YF1_I_sc.30	4128393	545814792	4126731	545582556	2000617	0.485	6892	187347	OK
YF1_I_sc.31	1717642	227577616	1716731	227437540	913756	0.532	5576	78005	OK
YF1_I_sc.32	1425803	183540062	1424673	183354625	659274	0.463	5344	61412	OK
YF1_I_sc.33	2014102	275754984	2013442	275654148	1185669	0.589	4818	81156	OK
YF1_I_sc.34	118130	14727342	117667	14673053	48890	0.415	2811	19247	OK
YF1_I_sc.35	163252	20024332	162775	19958200	35609	0.219	949	7764	NA
YF1_I_sc.36	1785330	244692307	1784511	244572553	1082428	0.607	5005	85776	OK
YF1_I_sc.37	2200787	296703088	2200024	296588336	1247414	0.567	5096	79751	OK
YF1_I_sc.38	1983113	265245757	1982338	265130175	1039572	0.524	4869	84738	OK
YF1_I_sc.39	970069	128773870	969535	128697956	517311	0.534	4518	59266	OK
YF1_I_sc.40	1396710	186532341	1396083	186439576	781356	0.56	4647	61627	OK
YF1_I_sc.41	803856	108908435	803436	108844638	487168	0.606	3954	69178	OK
YF1_I_sc.42	1343540	180506191	1342721	180383186	778884	0.58	5203	86872	OK
YF1_I_sc.43	810081	104485098	808837	104299822	398473	0.493	4545	43514	OK
YF1_I_sc.44	1100424	147346884	1098424	147123343	596035	0.543	4759	68104	OK
YF1_I_sc.45	2902110	382601733	2900841	382428232	1366355	0.471	5987	121772	OK
YF1_I_sc.46	1055516	136704328	1054123	136532576	476440	0.452	5240	52247	OK
YF1_I_sc.47	2537688	343302007	2536840	343176664	1425630	0.562	5493	77717	OK
YF1_I_sc.48	1892875	250563217	1892066	250446635	948834	0.501	4794	103864	OK
YF1_I_sc.49	1826085	244919038	1825233	244798262	994540	0.545	5053	65913	OK
YF1_I_sc.50	1682095	228576048	1681202	228448996	993195	0.591	4630	85267	OK
YF1_I_sc.51	1791074	240956637	1790349	240847248	975277	0.545	4744	96238	OK
YF1_I_sc.52	5228844	687368484	5227260	687128326	2456766	0.47	7816	198526	OK
YF1_I_sc.53	1191768	162466232	1191208	162384948	689451	0.579	4478	82744	OK
YF1_I_sc.54	1991392	271720841	1990115	271544233	1168713	0.587	4762	69509	OK
YF1_I_sc.55	2066702	274582232	2065864	274460616	1022517	0.495	5022	121596	OK
YF1_I_sc.56	734494	94348566	732308	94092401	350457	0.479	4644	56079	OK
YF1_I_sc.57	1928001	263919705	1927213	263806560	1169810	0.607	4945	84807	OK
YF1_I_sc.58	2787430	385377068	2786262	385211352	1786472	0.641	6084	133253	OK
YF1_I_sc.59	1331810	184480887	1330926	184361732	878130	0.66	4636	62937	OK
YF1_I_sc.60	2504108	337865843	2503269	337743295	1356393	0.542	5267	66203	OK
YF1_I_sc.61	2909442	387631261	2908117	387431397	1477512	0.508	5956	94522	OK
YF1_I_sc.62	2414816	331967885	2413941	331835323	1488088	0.616	5454	100411	OK
YF1_I_sc.63	2413295	322001593	2412228	321856318	1223614	0.507	5307	85120	OK
YF1_I_sc.64	1989768	271155832	1989017	271040780	1170036	0.588	5116	81484	OK
YF1_I_sc.65	1575938	209272272	1574969	209111259	778301	0.494	5191	86392	OK
YF1_I_sc.66	4199606	567513144	4197345	567205373	2337712	0.557	6731	189940	OK
YF1_I_sc.67	2414295	331237808	2413509	331117167	1412952	0.585	5340	120802	OK
YF1_I_sc.68	2167562	293151662	2166272	292968685	1228502	0.567	5247	120196	OK
YF1_I_sc.69	1235762	165631780	1230649	165068201	732518	0.595	5461	91582	OK
YF1_I_sc.70	2128317	288753163	2127466	288625494	1257673	0.591	5197	57911	OK
YF1_I_sc.71	1860265	243846705	1859641	243753521	854935	0.46	4798	93185	OK
YF1_I_sc.72	4514086	609190821	4512517	608953811	2564381	0.568	7062	252364	OK
YF1_I_sc.73	265996	29835906	265052	29713692	63404	0.239	3009	15626	NA
YF1_I_sc.74	525607	71899928	525180	71847107	308896	0.588	3197	69516	OK
YF1_I_sc.75	2107520	291978199	2106587	291839443	1381972	0.656	5383	91899	OK
YF1_I_sc.76	1255226	165832666	1235303	164058265	738251	0.598	5807	74549	OK
YF1_I_sc.77	1342731	183476893	1341832	183356587	775928	0.578	5252	160021	OK
YF1_I_sc.78	1506916	193828525	1505882	193682366	646813	0.43	5759	93127	OK
YF1_I_sc.79	2451418	328039782	2450208	327862719	1352508	0.552	5668	117034	OK
YF1_I_sc.80	2404733	327983005	2403781	327841039	1456125	0.606	5281	115015	OK
YF1_I_sc.81	956530	128414277	950211	127763009	531188	0.559	3714	38841	OK
YF1_I_sc.82	1090945	148944778	1089593	148779550	663396	0.609	4881	80209	OK
YF1_I_sc.83	10599695	1432265399	10595744	1431673861	6114379	0.577	9577	619266	OK
YF1_I_sc.84	2476320	330273392	2475483	330148818	1314203	0.531	5472	103127	OK
YF1_I_sc.85	84550	9285700	81609	8977926	16101	0.197	1013	4522	NA
YF1_I_sc.86	2797844	386950195	2796793	386792963	1796919	0.642	5814	188383	OK
YF1_I_sc.87	2068185	276955370	2065515	276645310	1081675	0.524	5326	102468	OK
YF1_I_sc.88	527032	69990476	526598	69932943	282601	0.537	4395	46888	OK
YF1_I_sc.89	754154	102410178	753765	102351968	440689	0.585	4002	80518	OK
YF1_I_sc.90	648884	82905408	647794	82755118	336890	0.52	4579	58573	OK
YF1_I_sc.91	2669212	367980146	2668068	367813203	1660294	0.622	5806	117457	OK
YF1_I_sc.92	2190145	285992997	2188899	285823621	915659	0.418	4795	111860	OK
YF1_I_sc.93	608989	82466404	607626	82308693	360452	0.593	4489	72621	OK
YF1_I_sc.94	2669593	359549283	2668495	359386095	1401533	0.525	5510	139009	OK
YF1_I_sc.95	1720936	221079374	1719447	220858186	862139	0.501	5230	87040	OK
YF1_I_sc.96	2486065	341282776	2484572	341069012	1562311	0.629	5532	228641	OK
YF1_I_sc.97	607890	80485093	607596	80440549	290560	0.478	3562	54232	OK
YF1_I_sc.98	1695743	229233990	1695037	229126841	948956	0.56	5088	99562	OK
YF1_I_sc.99	1434850	194789657	1433624	194631027	816350	0.569	4613	77869	OK
YF1_I_sc.100	502138	64840559	501629	64765061	226312	0.451	3255	51944	OK
YF1_I_sc.101	392549	51105389	391584	50985297	186116	0.475	4263	54402	OK
YF1_I_sc.102	492965	63898207	491489	63721541	228241	0.464	4638	65693	OK
YF1_I_sc.103	978684	129667418	977173	129493413	506004	0.518	4500	75019	OK
YF1_I_sc.104	290309	36680470	289496	36572021	131421	0.454	2799	30677	OK
YF1_I_sc.105	1281356	173625753	1280599	173515394	697820	0.545	5757	189875	OK
YF1_I_sc.106	846742	106479001	846430	106431492	314527	0.372	3983	37746	OK
YF1_I_sc.107	823363	110943728	822918	110879629	429624	0.522	5040	68931	OK
YF1_I_sc.108	518351	68666846	518042	68621929	300609	0.58	4409	32523	OK
YF1_I_sc.109	362597	48919208	362409	48894152	188345	0.52	3145	20393	OK
YF1_I_sc.110	321510	44294401	321362	44271781	185495	0.577	2966	29714	OK
YF1_I_sc.111	889926	120891577	889616	120844805	512700	0.576	3856	45489	OK
YF1_I_sc.112	795443	106271566	795108	106220656	396799	0.499	4340	50596	OK
YF1_I_sc.113	907088	121749133	906590	121684062	453665	0.5	4428	42715	OK
YF1_I_sc.114	1118532	153613355	1118159	153556381	676338	0.605	4485	37385	OK
YF1_I_sc.115	1868956	252601598	1868245	252496920	1015353	0.543	6052	98901	OK
YF1_I_sc.116	4376052	595330311	4374224	595069971	2542365	0.581	7890	152147	OK
YF1_I_sc.117	2118967	291648015	2118118	291520104	1306004	0.617	6230	135522	OK
YF1_I_sc.118	2849641	390001471	2848616	389846040	1715549	0.602	6714	93827	OK
YF1_I_sc.119	28776	3117105	27619	2995956	5673	0.205	231	2996	NA
YF1_I_sc.120	1364569	187639996	1363894	187541200	885876	0.65	5008	70827	OK
YF1_I_sc.121	1466820	200849697	1465106	200637632	918168	0.627	4883	81372	OK
YF1_I_sc.122	1466558	196821874	1465935	196729604	808929	0.552	5034	55056	OK
YF1_I_sc.123	1223537	163172011	1223068	163101189	648240	0.53	4924	41039	OK
YF1_I_sc.124	1387821	188942577	1386383	188761258	809403	0.584	4512	45389	OK
YF1_I_sc.125	1587662	213409011	1586712	213276207	828612	0.522	5498	62324	OK
YF1_I_sc.126	2038482	266183327	2036928	265994550	953585	0.468	5192	78329	OK
YF1_I_sc.127	1080488	145041545	1079611	144903582	658136	0.61	4693	60839	OK
YF1_I_sc.128	1274392	160420824	1273289	160242556	551721	0.433	4458	40108	OK
YF1_I_sc.129	436064	58929629	435843	58896457	236960	0.544	2894	31407	OK
YF1_I_sc.130	187207	24233188	186248	24127566	96119	0.516	4268	35729	OK
YF1_I_sc.131	1500696	201549103	1498937	201312946	868292	0.579	4816	55288	OK
YF1_I_sc.132	2026592	273007016	2025553	272858035	1110825	0.548	5212	63317	OK
YF1_I_sc.133	1400564	187449661	1400056	187374369	717056	0.512	4520	56313	OK
YF1_I_sc.134	2889083	387157763	2887915	386984461	1513135	0.524	6254	133847	OK
YF1_I_sc.135	324418	41167950	323772	41079233	137894	0.426	2942	23652	OK
YF1_I_sc.136	1499984	200919148	1499230	200810046	844351	0.563	4992	70697	OK
YF1_I_sc.137	1070218	143057820	1069698	142979473	566252	0.529	4306	73685	OK
YF1_I_sc.138	1406594	190976388	1405778	190854171	828327	0.589	5020	80217	OK
YF1_I_sc.139	1270375	171485990	1269558	171358385	728249	0.574	4711	47272	OK
YF1_I_sc.140	11586812	1483038389	11578689	1481970127	130329	0.011	5978	38584	NA
YF1_I_sc.141	2782004	378178146	2780013	377920719	1598945	0.575	6552	150901	OK
YF1_I_sc.142	330604	43885024	329462	43752450	186500	0.566	3378	21284	OK
YF1_I_sc.143	1368260	184934233	1367626	184840312	750133	0.548	5011	60040	OK
YF1_I_sc.144	1885619	244963241	1884867	244850327	767665	0.407	5778	90623	OK
YF1_I_sc.145	2442501	328302205	2441493	328153120	1291525	0.529	6020	92142	OK
YF1_I_sc.146	1392432	187718591	1391080	187532760	775973	0.558	4622	88171	OK
YF1_I_sc.147	1601480	216742882	1600612	216613854	878820	0.549	4882	121692	OK
YF1_I_sc.148	1217028	162743927	1216512	162667619	619833	0.51	4661	92301	OK
YF1_I_sc.149	1223134	166173181	1222151	166045729	702501	0.575	5702	150949	OK
YF1_I_sc.150	1332234	182628949	1331427	182513597	798916	0.6	4258	65419	OK
YF1_I_sc.151	2316116	295802681	2314835	295619096	529600	0.229	5064	131685	NA
YF1_I_sc.152	597395	77667263	596780	77585669	269736	0.452	3650	46401	OK
YF1_I_sc.153	2094632	282840975	2093777	282713083	1174433	0.561	5795	110384	OK
YF1_I_sc.154	1239471	165923453	1238845	165833283	647431	0.523	5092	97462	OK
YF1_I_sc.155	1219972	164405264	1219470	164330011	658122	0.54	4265	54913	OK
YF1_I_sc.156	807386	108123525	807101	108080733	422614	0.524	3528	31439	OK
YF1_I_sc.157	3037932	411324978	3036627	411121873	1738247	0.572	6423	109215	OK
YF1_I_sc.158	623144	75812032	622840	75766029	207768	0.334	3393	25803	OK
YF1_I_sc.159	1259656	167637747	1259078	167558152	624231	0.496	4399	55354	OK
YF1_I_sc.160	1382736	187507485	1382150	187416505	795937	0.576	4333	50841	OK
YF1_I_sc.161	882550	114266716	881594	114099654	431058	0.489	3752	39527	OK
YF1_I_sc.162	249078	32308877	248676	32258994	61632	0.248	884	11988	NA
YF1_I_sc.163	2049284	273257213	2048442	273130497	1041378	0.508	5470	110974	OK
YF1_I_sc.164	1557374	205328375	1556227	205167093	739575	0.475	5412	135496	OK
YF1_I_sc.165	544278	69016881	540261	68571075	250022	0.463	3979	51920	OK
YF1_I_sc.166	1963120	259558241	1962314	259440722	962917	0.491	5087	51918	OK
YF1_I_sc.167	1808102	243683663	1807477	243591065	962070	0.532	4713	87856	OK
YF1_I_sc.168	1658390	223034564	1657639	222923269	934091	0.564	5032	106364	OK
YF1_I_sc.169	101440	10263238	101038	10214916	18501	0.183	1562	6400	NA
YF1_I_sc.170	516912	68234936	516460	68178895	253330	0.491	2728	45151	OK
YF1_I_sc.171	863792	114202039	863446	114150433	404206	0.468	4101	60128	OK
YF1_I_sc.172	951193	124378232	935530	122966042	486015	0.52	4024	41416	OK
YF1_I_sc.173	446722	60011771	446438	59972878	229489	0.514	3051	53821	OK
YF1_I_sc.174	1158918	155757858	1158267	155664703	623246	0.538	5625	125238	OK
YF1_I_sc.175	587805	78779865	587554	78742366	294022	0.5	3523	44993	OK
YF1_I_sc.176	1521420	201203060	1520823	201113640	794047	0.522	4639	73215	OK
YF1_I_sc.177	1254823	169443119	1249692	168893136	740723	0.593	4389	57365	OK
YF1_I_sc.178	1098407	147024734	1097121	146868698	580212	0.529	4567	87584	OK
YF1_I_sc.179	1448058	196964153	1447383	196866858	853733	0.59	4670	124104	OK
YF1_I_sc.180	1039078	138755805	1038667	138693350	537480	0.517	4767	86769	OK
YF1_I_sc.181	483610	61168159	478381	60612912	198213	0.414	4731	47622	OK
YF1_I_sc.182	1420791	183198804	1420238	183115178	610970	0.43	4459	89151	OK
YF1_I_sc.183	1123201	141611177	1117854	141045074	432018	0.386	4431	63397	OK
YF1_I_sc.184	180743	23841135	180492	23810001	85138	0.472	2588	22386	OK
YF1_I_sc.185	1627621	217047846	1626843	216930450	572009	0.352	4777	96672	OK
YF1_I_sc.186	1212833	161668209	1211800	161522419	695938	0.574	6050	138649	OK
YF1_I_sc.187	1237186	165793729	1236635	165711113	657452	0.532	4471	72271	OK
YF1_I_sc.188	1483684	193855184	1482894	193742198	626120	0.422	4518	105752	OK
YF1_I_sc.189	131358	16992581	129958	16840103	59713	0.459	2255	24254	OK
YF1_I_sc.190	1890988	253731426	1890145	253607263	993771	0.526	4983	110490	OK
YF1_I_sc.191	968701	117117542	967809	116985191	331057	0.342	4598	65819	OK
YF1_I_sc.192	1424467	186744001	1423619	186624059	694967	0.488	4767	132933	OK
YF1_I_sc.193	2292791	306357825	2291938	306227059	1204601	0.526	6403	80252	OK
YF1_I_sc.194	2146516	290737061	2145599	290596755	1198693	0.559	6210	84561	OK
YF1_I_sc.195	2027392	268772246	2026029	268587743	1035358	0.511	5984	74881	OK
YF1_I_sc.196	885763	115164341	884865	115031046	457958	0.518	4846	57588	OK
YF1_I_sc.197	1598313	216508269	1597684	216410986	889258	0.557	5174	86160	OK
YF1_I_sc.198	606797	79742713	605699	79608972	310762	0.513	4247	56433	OK
YF1_I_sc.199	1269492	168996112	1268267	168849338	664471	0.524	5165	77851	OK
YF1_I_sc.200	430679	55190694	429580	55047371	202509	0.471	4302	44681	OK
YF1_I_sc.201	179924	23192140	179725	23164787	53446	0.297	1455	13048	NA
YF1_I_sc.202	933185	124768955	932785	124707948	470454	0.504	4497	39032	OK
YF1_I_sc.203	1241805	165601179	1240814	165474629	649638	0.524	4569	68504	OK
YF1_I_sc.204	624357	79579274	623939	79517582	300054	0.481	4038	22386	OK
YF1_I_sc.205	909155	120977122	906770	120706269	483367	0.533	3783	33747	OK
YF1_I_sc.206	1231405	166545061	1230876	166467470	695137	0.565	4519	49869	OK
YF1_I_sc.207	899114	120386733	898794	120338709	479541	0.534	4068	35040	OK
YF1_I_sc.208	2445670	314078869	2444890	313958792	481249	0.197	4580	54173	NA
YF1_I_sc.209	743945	91763440	741796	91528998	236513	0.319	3426	15576	OK
YF1_I_sc.210	1168059	157228087	1167454	157134417	647859	0.555	4918	35772	OK
YF1_I_sc.211	1516598	201319673	1514836	201108763	770796	0.509	5506	52116	OK
YF1_I_sc.212	1264953	168464758	1264112	168346856	642058	0.508	5265	42092	OK
YF1_I_sc.213	2479866	338184904	2478671	338008231	1500518	0.605	6534	134331	OK
YF1_I_sc.214	1964974	266076259	1964247	265970483	1131338	0.576	5430	45626	OK
YF1_I_sc.215	133976	16161438	131757	15929118	52786	0.401	2851	15350	OK
YF1_I_sc.216	3507689	453903126	3506405	453706796	1649496	0.47	7217	72704	OK
YF1_I_sc.217	1812718	239553877	1809019	239138872	973926	0.538	5716	58865	OK
YF1_I_sc.218	789247	105607237	788834	105547894	376801	0.478	3705	23016	OK
YF1_I_sc.219	1586308	210226617	1585433	210095776	825170	0.52	6339	50066	OK
YF1_I_sc.220	157212	16711632	153590	16291707	27355	0.178	1227	5232	NA
YF1_I_sc.221	1238231	165642542	1237637	165556517	639000	0.516	5026	42791	OK
YF1_I_sc.222	1980149	263099041	1979208	262968461	1024025	0.517	5504	54978	OK
YF1_I_sc.223	2286179	300340607	2285362	300215303	1135859	0.497	5819	58626	OK
YF1_I_sc.224	944389	119305393	944040	119251143	355469	0.377	4204	24666	OK
YF1_I_sc.225	1145349	150857375	1144993	150802716	556392	0.486	4611	34865	OK
YF1_I_sc.226	950444	128458368	949445	128335997	565579	0.596	4689	56487	OK
YF1_I_sc.227	2407810	324615774	2406737	324461353	1300638	0.54	6409	67995	OK
YF1_I_sc.228	1431178	192326476	1430112	192184203	775146	0.542	5713	57624	OK
YF1_I_sc.229	1743256	232056089	1742513	231951651	933231	0.536	5348	46067	OK
YF1_I_sc.230	1332960	177136757	1332381	177050701	690132	0.518	4949	45863	OK
YF1_I_sc.231	1269470	171702066	1268966	171627577	720989	0.568	5613	77132	OK
YF1_I_sc.232	2314078	309556668	2313247	309430449	1210158	0.523	6135	71565	OK
YF1_I_sc.233	591688	71177163	591435	71138870	168860	0.286	3143	18373	NA
YF1_I_sc.234	903508	120264603	903117	120204927	470497	0.521	4195	35610	OK
YF1_I_sc.235	1037228	136548340	1036736	136474711	496035	0.478	4500	30701	OK
YF1_I_sc.236	781257	98338960	779251	98121939	300244	0.385	3370	21516	OK
YF1_I_sc.237	1899736	245411993	1899098	245315811	738936	0.389	5516	52585	OK
YF1_I_sc.238	1324130	179401119	1323591	179322916	760778	0.575	4902	43270	OK
YF1_I_sc.239	1252498	166437491	1252076	166373282	618253	0.494	4652	33120	OK
YF1_I_sc.240	1148284	147894429	1147894	147835994	511702	0.446	4448	40658	OK
YF1_I_sc.241	1835156	243557302	1834253	243429067	901027	0.491	5150	38384	OK
YF1_I_sc.242	1202631	159987390	1201482	159832225	626049	0.521	5081	63195	OK
YF1_I_sc.243	1473804	198352461	1473124	198249935	769513	0.522	4485	55471	OK
YF1_I_sc.244	1813392	244742529	1812828	244656498	1011700	0.558	5327	52629	OK
YF1_I_sc.245	1632623	224796543	1631324	224631663	1026472	0.629	4643	57188	OK
YF1_I_sc.246	711354	88595076	710661	88503261	250188	0.352	3355	18168	OK
YF1_I_sc.247	1908956	252584796	1907849	252428349	938944	0.492	5208	77207	OK
YF1_I_sc.248	1134054	147843740	1132642	147661769	515667	0.455	5313	55283	OK
YF1_I_sc.249	1161342	156972363	1160659	156879883	623697	0.537	4895	60779	OK
YF1_I_sc.250	826712	111369716	826351	111315285	433949	0.525	4215	46863	OK
YF1_I_sc.251	0	0	0	0	341216	0.51	3758	26205	OK
YF1_I_sc.252	1440100	193354301	1439630	193282795	754047	0.524	4483	32467	OK
YF1_I_sc.253	1116837	147795014	1116493	147741495	542006	0.485	4034	27856	OK
YF1_I_sc.254	1930797	255793624	1930153	255694958	953612	0.494	5076	54840	OK
YF1_I_sc.255	1714876	224938104	1714289	224851581	804218	0.469	4854	43993	OK
YF1_I_sc.256	1308468	171924726	1307965	171846714	666692	0.51	4372	30876	OK
YF1_I_sc.257	1619849	212943289	1618550	212718291	855889	0.529	5393	60616	OK
YF1_I_sc.258	2298829	316331871	2297436	316146428	1400474	0.61	5746	119374	OK
YF1_I_sc.259	2339958	313913673	2339122	313784832	1258594	0.538	5634	93611	OK
YF1_I_sc.260	1545821	209398192	1545057	209284906	878037	0.568	4944	77999	OK
YF1_I_sc.261	1081283	141254310	1077952	140865318	532194	0.494	5550	75647	OK
YF1_I_sc.262	2118628	287927345	2117664	287783789	1223911	0.578	5753	51664	OK
YF1_I_sc.263	1443941	193967090	1443308	193874909	743107	0.515	5313	78006	OK
YF1_I_sc.264	2316806	314113646	2315971	313987973	1328229	0.574	5569	88089	OK
YF1_I_sc.265	496281	59097067	494446	58870728	149500	0.302	3616	24223	OK
YF1_I_sc.266	1597367	215728938	1596692	215633609	828246	0.519	4909	81725	OK
YF1_I_sc.267	2010004	267454560	2009185	267333154	835706	0.416	5097	48283	OK
YF1_I_sc.268	1519024	191285716	1481709	187971038	687629	0.464	4956	46455	OK
YF1_I_sc.269	1093912	147034727	1093281	146949181	578300	0.529	4218	68920	OK
YF1_I_sc.270	1101456	148711947	1100849	148624617	608694	0.553	4760	86490	OK
YF1_I_sc.271	1950968	265771079	1950108	265642350	1151760	0.591	5438	74793	OK
YF1_I_sc.272	1439432	191435002	1438927	191357222	718939	0.5	4655	57797	OK
YF1_I_sc.273	1796502	247374250	1795338	247220938	1133542	0.631	5601	56975	OK
YF1_I_sc.274	462138	61297894	461752	61253352	200053	0.433	1937	17169	OK
YF1_I_sc.275	1209726	162077808	1209212	162000696	665698	0.551	4660	59581	OK
YF1_I_sc.276	2231013	299192008	2230294	299082139	1159529	0.52	6720	98162	OK
YF1_I_sc.277	830378	110013203	826638	109610832	453128	0.548	4980	62932	OK
YF1_I_sc.278	1406919	191038060	1406341	190950248	814363	0.579	5013	77467	OK
YF1_I_sc.279	1623516	218535468	1622356	218388114	882919	0.544	5111	55131	OK
YF1_I_sc.280	1346915	180484502	1346484	180419233	513384	0.381	4432	38658	OK
YF1_I_sc.281	3094817	421855130	3093488	421653836	1847406	0.597	7681	305195	OK
YF1_I_sc.282	1308509	169837340	1307332	169664257	720943	0.551	5895	88784	OK
YF1_I_sc.283	1826853	238959196	1826163	238854457	884555	0.484	5340	56867	OK
YF1_I_sc.284	1754512	226773914	1753570	226642841	705544	0.402	4852	72553	OK
YF1_I_sc.285	850719	113778038	849965	113683962	447343	0.526	3247	50043	OK
YF1_I_sc.286	1850738	255343724	1849938	255225300	1171424	0.633	5088	79402	OK
YF1_I_sc.287	1974600	248460814	1972695	248185345	919354	0.466	5871	67656	OK
YF1_I_sc.288	1169512	154153893	1168601	154027863	581024	0.497	4543	90872	OK
YF1_I_sc.289	1482200	195195735	1481526	195092938	714461	0.482	5117	77282	OK
YF1_I_sc.290	1391443	189441321	1390866	189353313	793621	0.571	4410	76452	OK
YF1_I_sc.291	2349950	317877455	2348476	317672898	1334798	0.568	5808	112984	OK
YF1_I_sc.292	2002143	270849084	2000993	270673339	1142563	0.571	6214	173498	OK
YF1_I_sc.293	614566	80418780	613701	80308997	305098	0.497	4073	57581	OK
YF1_I_sc.294	652321	86769278	650940	86600924	352771	0.542	4645	69416	OK
YF1_I_sc.295	1044708	141176678	1043442	141027906	596413	0.572	4672	85406	OK
YF1_I_sc.296	78141	9935029	77816	9896698	24337	0.313	399	6642	NA
YF1_I_sc.297	879262	117612737	878710	117535722	447207	0.509	4578	137017	OK
YF1_I_sc.298	1911488	262518515	1910771	262407696	1163668	0.609	5200	101082	OK
YF1_I_sc.299	937070	125717192	935668	125554805	498425	0.533	4104	78727	OK
YF1_I_sc.300	915676	121157540	915251	121093687	462541	0.505	4454	39418	OK
YF1_I_sc.301	160178	18416706	155337	17917570	34150	0.22	929	6803	NA
YF1_I_sc.302	929300	120599697	928894	120539549	387270	0.417	3379	32870	OK
YF1_I_sc.303	367502	49221865	367333	49195737	155318	0.423	2379	25478	OK
YF1_I_sc.304	1146701	154204584	1146186	154125266	635379	0.554	4278	70946	OK
YF1_I_sc.305	1466919	198622878	1465379	198437887	823236	0.562	4582	62741	OK
YF1_I_sc.306	1190690	158511589	1190291	158449875	599891	0.504	4102	42049	OK
YF1_I_sc.307	1747948	236258533	1747285	236163879	949042	0.543	4872	66517	OK
YF1_I_sc.308	1225971	165014808	1225358	164922941	686597	0.56	4734	60047	OK
YF1_I_sc.309	806575	107949131	806156	107887035	410931	0.51	4032	74023	OK
YF1_I_sc.310	2146035	286127916	2145273	286011830	1087964	0.507	5307	69586	OK
YF1_I_sc.311	169689	21714378	169363	21675902	40330	0.238	2862	17038	NA
YF1_I_sc.312	1649575	222377503	1648802	222257679	935670	0.567	4956	59113	OK
YF1_I_sc.313	1545247	208380148	1544470	208269755	849989	0.55	4853	85160	OK
YF1_I_sc.314	716917	96184985	716679	96148355	367415	0.513	3475	37808	OK
YF1_I_sc.315	1867944	256818008	1867260	256714612	1142708	0.612	5609	85899	OK
YF1_I_sc.316	1085256	144193257	1084253	144064295	560540	0.517	4503	55040	OK
YF1_I_sc.317	1137882	152228205	1137440	152160095	593806	0.522	4260	44789	OK
YF1_I_sc.318	302631	39371549	302056	39304942	88550	0.293	1750	15616	NA
YF1_I_sc.319	1329259	177686712	1328764	177606715	690921	0.52	4539	53022	OK
YF1_I_sc.320	338442	38914332	337649	38777265	103191	0.306	2735	18289	OK
YF1_I_sc.321	1813376	249497494	1812759	249401311	1108386	0.611	5192	119390	OK
YF1_I_sc.322	64756	8053925	64453	8018715	30731	0.477	2156	14434	OK
YF1_I_sc.323	1753614	237488304	1752826	237370093	1037101	0.592	4919	77625	OK
YF1_I_sc.324	1784382	246200272	1783532	246075189	1141764	0.64	4917	91541	OK
YF1_I_sc.325	1566317	214178366	1565763	214093672	922175	0.589	4725	77504	OK
YF1_I_sc.326	767412	103461090	767089	103411753	405980	0.529	3834	60661	OK
YF1_I_sc.327	133675	17097533	133401	17059715	40658	0.305	882	8634	NA
YF1_I_sc.328	1512551	200233986	1512008	200150413	770227	0.509	5266	63261	OK
YF1_I_sc.329	1832006	239725562	1831223	239607101	877528	0.479	5593	102826	OK
YF1_I_sc.330	1465057	197794454	1464427	197698863	808173	0.552	4884	95003	OK
YF1_I_sc.331	813356	106127243	812840	106043196	375774	0.462	3751	40489	OK
YF1_I_sc.332	1207909	159018231	1206695	158876834	586068	0.486	4476	65493	OK
YF1_I_sc.333	1485087	199673225	1484629	199603608	768484	0.518	4580	82726	OK
YF1_I_sc.334	549350	71076054	548934	71022168	234485	0.427	3350	28270	OK
YF1_I_sc.335	1246039	162773274	1245694	162697077	555726	0.446	4082	42477	OK
YF1_I_sc.336	932234	123377370	931739	123308899	441828	0.474	3754	49972	OK
YF1_I_sc.337	1655672	221407961	1654942	221300520	856704	0.518	5224	78209	OK
YF1_I_sc.338	2558694	347295638	2557647	347140825	1469060	0.574	6066	161784	OK
YF1_I_sc.339	1772338	232043553	1771647	231938469	768276	0.434	4764	94561	OK
YF1_I_sc.340	1849657	249899256	1849036	249806167	1040175	0.563	5194	101600	OK
YF1_I_sc.341	913349	122220615	912389	122097530	484300	0.531	4355	85956	OK
YF1_I_sc.342	1419954	189669531	1418791	189510355	739505	0.521	4422	64893	OK
YF1_I_sc.343	1475311	200054969	1474321	199912657	834121	0.566	4719	117421	OK
YF1_I_sc.344	461122	58138977	458186	57792018	216949	0.473	3965	41440	OK
YF1_I_sc.345	1963922	244452964	1963032	244318689	304388	0.155	4097	39977	NA
YF1_I_sc.346	183720	23650351	183403	23609088	59302	0.323	2145	15671	OK
YF1_I_sc.347	516792	69281337	516546	69246962	235682	0.456	3016	40096	OK
YF1_I_sc.348	555720	72802424	555560	72777992	257781	0.464	3150	25452	OK
YF1_I_sc.349	1650265	226549844	1649280	226395206	1039690	0.63	4901	71225	OK
YF1_I_sc.350	1051023	143044825	1050678	142992133	624736	0.595	3793	55204	OK
YF1_I_sc.351	156627	20094164	156038	20026319	48710	0.312	1046	8562	NA
YF1_I_sc.352	1253710	163181293	1253155	163093859	568304	0.453	4332	43095	OK
YF1_I_sc.353	1699003	216236162	1697775	216008243	670235	0.395	5763	83008	OK
YF1_I_sc.354	1552278	206985099	1551286	206849653	762623	0.492	5296	142708	OK
YF1_I_sc.355	392227	52705713	392039	52678079	125937	0.321	911	16665	OK
YF1_I_sc.356	1181959	162235206	1181410	162151977	709799	0.601	4221	86738	OK
YF1_I_sc.357	1691720	218301079	1688821	217955991	703044	0.416	5913	103767	OK
YF1_I_sc.358	2077148	282283364	2076285	282151988	1220381	0.588	5749	68274	OK
YF1_I_sc.359	2284790	308271690	2283994	308151065	1231921	0.539	5959	141147	OK
YF1_I_sc.360	1514624	194387574	1514133	194313453	549660	0.363	4294	71220	OK
YF1_I_sc.361	104706	11367958	104324	11315427	11320	0.109	1648	6092	NA
YF1_I_sc.362	1077492	141400557	1076871	141320298	530919	0.493	4060	85027	OK
YF1_I_sc.363	296346	38621422	296133	38592046	80721	0.273	875	9585	NA
YF1_I_sc.364	891365	113211883	875735	111810080	372241	0.425	4421	46901	OK
YF1_I_sc.365	1330754	175096353	1329950	174987408	607248	0.457	4963	126934	OK
YF1_I_sc.366	936181	125771900	935767	125710638	512996	0.548	4117	91209	OK
YF1_I_sc.367	3462335	466171718	3461112	465985666	1789020	0.517	7010	201014	OK
YF1_I_sc.368	14156727	1849923178	14152520	1849277858	927101	0.066	6912	110154	NA
YF1_I_sc.369	2176153	270642473	2174627	270452859	825942	0.38	5956	74944	OK
YF1_I_sc.370	973666	130213810	972803	130106219	537045	0.552	4550	78138	OK
YF1_I_sc.371	1286072	169691422	1285572	169618514	594347	0.462	4409	87837	OK
YF1_I_sc.372	1240663	168134008	1240270	168074132	696308	0.561	4813	81455	OK
YF1_I_sc.373	291198	38073648	290217	37967038	145051	0.5	3226	33407	OK
YF1_I_sc.374	1681154	221957672	1680542	221863486	825814	0.491	4812	113516	OK
YF1_I_sc.375	1654273	210840932	1652947	210679167	630489	0.381	4715	64237	OK
YF1_I_sc.376	573443	72674964	573068	72623697	208974	0.365	3627	35527	OK
YF1_I_sc.377	940402	126421589	939987	126358911	497596	0.529	3770	88500	OK
YF1_I_sc.378	932374	125974418	931791	125889761	571945	0.614	4391	96192	OK
YF1_I_sc.379	1402078	184399436	1401529	184316306	663163	0.473	4404	69016	OK
YF1_I_sc.380	1621803	211444837	1620978	211330246	671441	0.414	4639	119829	OK
YF1_I_sc.381	350701	44715079	350428	44679295	137199	0.392	3001	44017	OK
YF1_I_sc.382	2973157	396028737	2972130	395871453	1509601	0.508	6206	179868	OK
YF1_I_sc.383	1400119	176611593	1399139	176458557	570478	0.408	4734	82026	OK
YF1_I_sc.384	1920340	249358796	1919502	249231587	905633	0.472	5090	132559	OK
OM1_I_sc.1	916062	120243318	915121	120110558	532936	0.582	4234	41824	OK
OM1_I_sc.2	1098541	145079752	1097639	144946883	587717	0.535	4785	53852	OK
OM1_I_sc.3	1341234	178023011	1336618	177477602	863614	0.646	4784	55453	OK
OM1_I_sc.4	1242372	163080039	1240087	162766349	664805	0.536	5386	93283	OK
OM1_I_sc.5	422486	55762541	421707	55642935	240327	0.57	3254	69541	OK
OM1_I_sc.6	864779	112216420	860427	111729591	447282	0.52	4604	68637	OK
OM1_I_sc.7	436034	46594531	427801	45617588	125229	0.293	3526	29516	NA
OM1_I_sc.8	83960	8391886	82225	8170571	12831	0.156	339	5104	NA
OM1_I_sc.9	1160338	155343751	1159112	155157461	759136	0.655	4580	52190	OK
OM1_I_sc.10	823533	109270004	817042	108556339	486005	0.595	4309	71885	OK
OM1_I_sc.11	1404983	184214546	1403478	183999221	780310	0.556	5503	52044	OK
OM1_I_sc.12	970161	119499140	947969	117228510	450046	0.475	4211	40957	OK
OM1_I_sc.13	1283126	167614788	1281150	167341541	665720	0.52	4649	62012	OK
OM1_I_sc.14	1142610	140914774	1139868	140441419	543997	0.477	4582	55935	OK
OM1_I_sc.15	811991	109061431	811073	108933874	546839	0.674	3962	46699	OK
OM1_I_sc.16	1073738	143512226	1069217	142998658	683213	0.639	4390	40085	OK
OM1_I_sc.17	931127	123921374	930168	123773713	601075	0.646	3916	35246	OK
OM1_I_sc.18	1836503	246332486	1833717	245967741	1138487	0.621	5513	69223	OK
OM1_I_sc.19	1213812	143663293	1208807	142919190	477454	0.395	5499	55799	OK
OM1_I_sc.20	1450450	186342550	1448345	186053993	710383	0.49	5704	103682	OK
OM1_I_sc.21	1395904	185156135	1394033	184900167	851836	0.611	4998	51138	OK
OM1_I_sc.22	85545	9495139	81036	9019494	29937	0.369	2384	13650	OK
OM1_I_sc.23	649928	83963824	648581	83747175	373567	0.576	3583	38195	OK
OM1_I_sc.24	1228483	161866204	1222516	161204763	706770	0.578	4798	52019	OK
OM1_I_sc.25	1213271	163222267	1211953	163037589	784296	0.647	4710	39344	OK
OM1_I_sc.26	1217674	161160155	1216580	161000555	777983	0.639	4668	37672	OK
OM1_I_sc.27	1134042	145139478	1126581	144230560	564323	0.501	4950	42159	OK
OM1_I_sc.28	834806	111058169	833365	110869997	492069	0.59	4154	29342	OK
OM1_I_sc.29	2044847	237544271	2030874	235791675	834783	0.411	5791	87696	OK
OM1_I_sc.30	387789	35994722	385195	35568864	47951	0.124	1908	10428	NA
OM1_I_sc.31	1540294	174612116	1535029	173759506	592842	0.386	5290	50080	OK
OM1_I_sc.32	1556600	202195706	1555433	202017859	879430	0.565	5151	73028	OK
OM1_I_sc.33	233607	26387134	229894	25982275	83283	0.362	4067	28856	OK
OM1_I_sc.34	1460087	183485682	1456646	182988457	677988	0.465	5331	57043	OK
OM1_I_sc.35	1115868	148249605	1113775	147978913	694677	0.624	4728	58448	OK
OM1_I_sc.36	1363419	179097661	1362579	178970960	755199	0.554	4769	55085	OK
OM1_I_sc.37	533680	69764868	532482	69601889	290790	0.546	2952	32286	OK
OM1_I_sc.38	732321	84692464	726394	83913450	308715	0.425	3898	44388	OK
OM1_I_sc.39	947994	126218539	946534	126000708	592205	0.626	4328	52201	OK
OM1_I_sc.40	970034	132915621	969146	132784522	648064	0.669	4450	73307	OK
OM1_I_sc.41	1602544	210915413	1600992	210689671	947797	0.592	5333	85121	OK
OM1_I_sc.42	1097465	135875593	1094479	135424208	540995	0.494	4828	40068	OK
OM1_I_sc.43	1462121	190901936	1453577	190006058	763175	0.525	5246	85594	OK
OM1_I_sc.44	1354443	183318933	1352721	183095056	861083	0.637	5222	62387	OK
OM1_I_sc.45	1127632	143017659	1116947	141800770	631042	0.565	5109	52027	OK
OM1_I_sc.46	1032952	135134767	1031485	134936107	591660	0.574	4303	48202	OK
OM1_I_sc.47	892352	118515271	890945	118328674	568334	0.638	4171	57586	OK
OM1_I_sc.48	1198632	156538982	1197025	156322644	633271	0.529	4980	53860	OK
OM1_I_sc.49	792765	104598784	790317	104263624	490615	0.621	3710	52769	OK
OM1_I_sc.50	1087095	145301842	1085413	145048676	662869	0.611	4408	61162	OK
OM1_I_sc.51	1647535	216864738	1645895	216620394	964531	0.586	5440	99535	OK
OM1_I_sc.52	1117345	150629215	1114332	150247975	724127	0.65	4800	104227	OK
OM1_I_sc.53	1756731	232206116	1750592	231451130	1103703	0.63	5410	90929	OK
OM1_I_sc.54	1037783	121294771	1032228	120472120	420132	0.407	4478	74447	OK
OM1_I_sc.55	641060	64658714	626839	63277016	160768	0.256	4012	38038	NA
OM1_I_sc.56	1018958	137841397	1016928	137583203	689145	0.678	4115	53529	OK
OM1_I_sc.57	813961	107011005	812305	106814381	481060	0.592	4034	50386	OK
OM1_I_sc.58	1467978	196918034	1465649	196619700	911014	0.622	5129	59562	OK
OM1_I_sc.59	817748	107918280	816878	107794477	485602	0.594	4176	35310	OK
OM1_I_sc.60	1387854	186221336	1386007	185946300	919090	0.663	4876	64259	OK
OM1_I_sc.61	1428588	194583657	1427115	194370677	960902	0.673	4887	82059	OK
OM1_I_sc.62	1457788	194436604	1453522	193936267	899209	0.619	4801	74113	OK
OM1_I_sc.63	891809	117363698	890661	117187293	545175	0.612	4451	49619	OK
OM1_I_sc.64	1043982	129907615	1041985	129579762	467264	0.448	4726	50839	OK
OM1_I_sc.65	859354	113550922	855122	113075068	517982	0.606	3882	59127	OK
OM1_I_sc.66	1126039	139580085	1124916	139414182	454375	0.404	4573	59662	OK
OM1_I_sc.67	1047501	137591638	1045097	137279269	619286	0.593	4426	81286	OK
OM1_I_sc.68	935712	114460526	920907	112802497	456057	0.495	4751	67594	OK
OM1_I_sc.69	1238563	154166532	1236983	153932968	562290	0.455	4534	37795	OK
OM1_I_sc.70	1087176	148307013	1085559	148099338	744614	0.686	4054	72644	OK
OM1_I_sc.71	1324634	177553208	1322982	177320874	851448	0.644	4932	99097	OK
OM1_I_sc.72	579232	70093386	571824	69192741	237635	0.416	4237	44676	OK
OM1_I_sc.73	722040	94076816	721008	93949495	406625	0.564	3520	57987	OK
OM1_I_sc.74	950444	125486610	949276	125321905	539076	0.568	4268	41269	OK
OM1_I_sc.75	1169650	126718851	1044739	115887176	330705	0.317	4006	34498	OK
OM1_I_sc.76	1256505	168467271	1254724	168237493	779049	0.621	4821	103658	OK
OM1_I_sc.77	651386	81920522	647712	81446264	339890	0.525	4088	58560	OK
OM1_I_sc.78	1261681	162851073	1260032	162612599	641991	0.51	4756	68824	OK
OM1_I_sc.79	584832	75258161	583527	75073090	304893	0.523	3662	55883	OK
OM1_I_sc.80	1243434	161767667	1237305	161099222	674805	0.545	4653	39716	OK
OM1_I_sc.81	679395	88367905	674733	87832029	344916	0.511	4029	62626	OK
OM1_I_sc.82	1635873	215358905	1634387	215146132	951847	0.582	5326	114361	OK
OM1_I_sc.83	1442296	191729841	1440508	191475120	863659	0.6	5242	81985	OK
OM1_I_sc.84	315526	37639315	305208	36516854	135033	0.442	3453	32662	OK
OM1_I_sc.85	1751374	235487641	1749981	235272082	1119297	0.64	5374	145382	OK
OM1_I_sc.86	906749	114262195	893968	112876338	449346	0.503	4241	64314	OK
OM1_I_sc.87	156298	15051870	154066	14754251	18385	0.119	1336	7494	NA
OM1_I_sc.88	1019264	134155515	1018455	134036336	538311	0.529	4262	85415	OK
OM1_I_sc.89	1032305	138654924	1029942	138353632	672881	0.653	4451	99210	OK
OM1_I_sc.90	1718163	221462849	1716432	221213065	839238	0.489	5692	101076	OK
OM1_I_sc.91	1797604	231966722	1795330	231657080	859821	0.479	5763	162525	OK
OM1_I_sc.92	527624	64684413	516420	63451087	238144	0.461	3860	51322	OK
OM1_I_sc.93	1461985	190597913	1457387	190022723	787147	0.54	5189	99021	OK
OM1_I_sc.94	1219317	128955350	1213333	128146600	402390	0.332	4413	64025	OK
OM1_I_sc.95	596672	61122064	590754	60403333	125090	0.212	2537	35285	NA
OM1_I_sc.96	888490	118947087	887663	118831831	513505	0.578	3852	42467	OK
OM1_I_sc.97	582836	76816046	582110	76715307	308549	0.53	3226	30203	OK
OM1_I_sc.98	946926	114023368	941418	113329361	382070	0.406	4177	40578	OK
OM1_I_sc.99	1035727	132514982	1033994	132277599	477583	0.462	4890	70610	OK
OM1_I_sc.100	371166	38970786	363974	38139675	90169	0.248	3233	21347	NA
OM1_I_sc.101	742570	87289601	735992	86494345	262581	0.357	4766	58570	OK
OM1_I_sc.102	846809	105460521	839808	104675514	362863	0.432	4792	68438	OK
OM1_I_sc.103	517409	60111385	512166	59478839	193074	0.377	4055	37820	OK
OM1_I_sc.104	1139026	150575799	1137425	150350813	655887	0.577	4524	96835	OK
OM1_I_sc.105	1034812	134347405	1033903	134202447	534492	0.517	4164	58792	OK
OM1_I_sc.106	522744	66454702	518430	65962302	235896	0.455	3787	62689	OK
OM1_I_sc.107	880159	115476058	879266	115351187	491924	0.559	4224	40475	OK
OM1_I_sc.108	954946	112028999	934110	109904368	345679	0.37	4023	44678	OK
OM1_I_sc.109	1389233	181744505	1388121	181582285	691466	0.498	4913	86423	OK
OM1_I_sc.110	1338081	175302886	1337051	175135106	708877	0.53	4604	68536	OK
OM1_I_sc.111	1103910	146857254	1103127	146743992	575444	0.522	4155	57389	OK
OM1_I_sc.112	1135926	144003590	1131675	143514257	475614	0.42	4236	44038	OK
OM1_I_sc.113	1333206	172254483	1332015	172061802	637655	0.479	5256	59392	OK
OM1_I_sc.114	977365	126644715	973771	126211892	496101	0.509	4095	47437	OK
OM1_I_sc.115	996393	105506332	991463	104691643	263138	0.265	4998	40421	NA
OM1_I_sc.116	729801	89206295	727349	88878164	313289	0.431	3806	53138	OK
OM1_I_sc.117	1344295	179934030	1343134	179769217	789396	0.588	4499	50444	OK
OM1_I_sc.118	66618	7447364	64707	7243107	21143	0.327	2516	10679	OK
OM1_I_sc.119	1172686	152546812	1171411	152337779	633159	0.541	4629	42566	OK
OM1_I_sc.120	1555923	203643058	1552737	203257308	849161	0.547	4843	72340	OK
OM1_I_sc.121	1263991	166620695	1263139	166496471	621691	0.492	4634	65093	OK
OM1_I_sc.122	1317774	177051794	1316846	176915101	779911	0.592	4746	55673	OK
OM1_I_sc.123	1165921	145833424	1158458	144894986	568036	0.49	5104	57145	OK
OM1_I_sc.124	1344488	179405287	1342683	179161774	796090	0.593	4608	62572	OK
OM1_I_sc.125	1159737	137427898	1153615	136671644	443654	0.385	4587	53765	OK
OM1_I_sc.126	732244	88707216	730671	88455043	310744	0.425	4291	41954	OK
OM1_I_sc.127	1145210	138896617	1142826	138499073	503451	0.441	5053	56550	OK
OM1_I_sc.128	687789	91429315	687221	91339705	387607	0.564	3488	53243	OK
OM1_I_sc.129	96406	9705732	94549	9503737	23472	0.248	2198	11461	NA
OM1_I_sc.130	839347	99053448	836820	98670171	327034	0.391	4415	45425	OK
OM1_I_sc.131	1164141	153025686	1162782	152835410	636695	0.548	4495	66512	OK
OM1_I_sc.132	2771138	368066556	2769560	367830735	1573248	0.568	6647	136920	OK
OM1_I_sc.133	1325832	177684103	1324718	177524797	763285	0.576	5328	128557	OK
OM1_I_sc.134	588727	72722430	585836	72368386	278354	0.475	3873	44057	OK
OM1_I_sc.135	1510895	201604425	1509745	201431990	905541	0.6	5304	80344	OK
OM1_I_sc.136	1108355	143472346	1107525	143352535	515988	0.466	4707	84108	OK
OM1_I_sc.137	1207777	162640355	1206566	162465020	740450	0.614	4951	102205	OK
OM1_I_sc.138	1098114	127358256	1094079	126737981	378359	0.346	4966	55712	OK
OM1_I_sc.139	888874	114107643	881751	113374860	439566	0.499	4378	59414	OK
OM1_I_sc.140	1769183	234892872	1765154	234407979	1001169	0.567	5392	97717	OK
OM1_I_sc.141	656353	79312974	650318	78621110	249604	0.384	4643	46959	OK
OM1_I_sc.142	1362721	180224892	1361419	180040422	702089	0.516	5120	101196	OK
OM1_I_sc.143	1169864	158186125	1168655	158018674	743152	0.636	4385	80999	OK
OM1_I_sc.144	1292180	169725618	1290141	169453623	720333	0.558	4619	62330	OK
OM1_I_sc.145	956008	121425398	953903	121134481	458207	0.48	4051	58170	OK
OM1_I_sc.146	831457	110168970	830609	110038797	465080	0.56	3929	66497	OK
OM1_I_sc.147	997418	133013564	996253	132844026	593206	0.595	4287	65575	OK
OM1_I_sc.148	1171345	148484636	1167962	148065281	543033	0.465	4281	131058	OK
OM1_I_sc.149	1331054	173082723	1326404	172512696	718697	0.542	4846	68989	OK
OM1_I_sc.150	1160133	148883982	1158587	148660920	524076	0.452	4864	104631	OK
OM1_I_sc.151	349873	36284371	344850	35759456	82137	0.238	2940	22797	NA
OM1_I_sc.152	1333725	182309524	1332455	182141966	830563	0.623	4863	89955	OK
OM1_I_sc.153	1116594	148008391	1114860	147794938	569937	0.511	4445	83594	OK
OM1_I_sc.154	1025730	133357266	1023249	133071792	493412	0.482	4863	71141	OK
OM1_I_sc.155	1090431	140283711	1089640	140169520	531425	0.488	4196	43977	OK
OM1_I_sc.156	1499783	193483967	1497366	193122184	696743	0.465	5194	77433	OK
OM1_I_sc.157	990752	129371340	990102	129275834	504905	0.51	3960	53756	OK
OM1_I_sc.158	1639144	214583066	1637107	214329886	869481	0.531	5093	73494	OK
OM1_I_sc.159	1302795	172700535	1301737	172541151	739488	0.568	4780	59006	OK
OM1_I_sc.160	892846	110926468	891179	110638030	402021	0.451	4133	49304	OK
OM1_I_sc.161	1799310	236395944	1795549	235942405	978791	0.545	5175	113711	OK
OM1_I_sc.162	1386996	185322305	1385935	185165346	798197	0.576	4759	86997	OK
OM1_I_sc.163	1696898	227402978	1694486	227073128	1055543	0.623	5105	124632	OK
OM1_I_sc.164	1152056	142266854	1142094	141134963	486350	0.426	5880	106356	OK
OM1_I_sc.165	1500611	198196929	1499563	198037039	837047	0.558	4737	47249	OK
OM1_I_sc.166	998807	135655840	997935	135541763	619669	0.621	3853	59848	OK
OM1_I_sc.167	1730351	234209258	1729072	234023009	1012089	0.585	5082	115587	OK
OM1_I_sc.168	267101	32581127	265163	32341842	105900	0.399	3196	28115	OK
OM1_I_sc.169	843187	111697299	842067	111557969	415491	0.493	3827	83069	OK
OM1_I_sc.170	126617	12360296	124900	12105901	15889	0.127	646	5636	NA
OM1_I_sc.171	1328948	131078395	1144088	115344085	204203	0.178	3967	34539	NA
OM1_I_sc.172	1187763	154804638	1186449	154635559	626056	0.528	4559	85543	OK
OM1_I_sc.173	583090	71511169	580895	71224278	233303	0.402	3866	54660	OK
OM1_I_sc.174	1303526	166698493	1302740	166581754	591536	0.454	4646	67654	OK
OM1_I_sc.175	1396600	183601017	1395630	183455468	702598	0.503	5135	107131	OK
OM1_I_sc.176	1114279	140009893	1102218	138710448	509544	0.462	4244	49588	OK
OM1_I_sc.177	638786	81550587	631239	80690547	328768	0.521	4228	60961	OK
OM1_I_sc.178	1530791	205585534	1529084	205364817	893133	0.584	5179	124271	OK
OM1_I_sc.179	2078426	279052990	2074942	278569179	1238761	0.597	5646	117374	OK
OM1_I_sc.180	451087	48308693	429807	46015571	117802	0.274	3759	32854	NA
OM1_I_sc.181	1549057	208254381	1548026	208098263	908853	0.587	5097	128190	OK
OM1_I_sc.182	1420180	186706013	1413542	185978940	784489	0.555	4968	73243	OK
OM1_I_sc.183	664767	82244844	661999	81883494	307092	0.464	4950	60357	OK
OM1_I_sc.184	1079833	145841404	1079127	145738762	647046	0.6	4458	101439	OK
OM1_I_sc.185	701830	93274570	698093	92802915	407720	0.584	4007	86814	OK
OM1_I_sc.186	1818379	236794414	1816630	236535344	857787	0.472	5603	170611	OK
OM1_I_sc.187	1265508	164437184	1263348	164160308	597364	0.473	4398	103275	OK
OM1_I_sc.188	291116	36899396	284927	36221069	146427	0.514	3365	41205	OK
OM1_I_sc.189	1645703	221901480	1642398	221469033	984526	0.599	5206	115122	OK
OM1_I_sc.190	1368373	151455764	1363904	150844807	507100	0.372	5395	96171	OK
OM1_I_sc.191	1466695	193222130	1464499	192932382	828923	0.566	5120	140465	OK
OM1_I_sc.192	596242	79523936	595415	79405943	347365	0.583	3738	57678	OK
OM1_I_sc.193	1170923	156340963	1169818	156176402	716883	0.613	4643	73586	OK
OM1_I_sc.194	1231661	159037077	1225988	158342195	723314	0.59	5090	90581	OK
OM1_I_sc.195	889062	117249172	886877	116948010	529734	0.597	4799	104687	OK
OM1_I_sc.196	211351	22231184	206314	21651916	57633	0.279	3013	22339	NA
OM1_I_sc.197	318499	37697406	314839	37252919	135228	0.43	4025	39431	OK
OM1_I_sc.198	595949	78672861	592737	78311289	378895	0.639	4298	56767	OK
OM1_I_sc.199	352983	43283499	350341	42938809	186268	0.532	3667	40807	OK
OM1_I_sc.200	686936	86897866	684277	86556367	342502	0.501	4475	100486	OK
OM1_I_sc.201	1058625	138814885	1057188	138583187	590661	0.559	4893	82016	OK
OM1_I_sc.202	358176	43168493	349847	42235615	158613	0.453	3643	41386	OK
OM1_I_sc.203	703066	92331921	701949	92180937	417860	0.595	4482	39505	OK
OM1_I_sc.204	814091	89358790	774861	85350158	272768	0.352	3700	42007	OK
OM1_I_sc.205	791958	105216408	791010	105074827	486080	0.615	4091	57623	OK
OM1_I_sc.206	931556	117848395	929794	117544350	490273	0.527	4275	60711	OK
OM1_I_sc.207	551609	74178265	550724	74054424	361652	0.657	3163	42487	OK
OM1_I_sc.208	732230	97076396	727229	96510938	457289	0.629	3585	36616	OK
OM1_I_sc.209	843220	110715334	842197	110547223	505006	0.6	4931	43031	OK
OM1_I_sc.210	1064485	141043957	1062099	140729015	643463	0.606	4596	56007	OK
OM1_I_sc.211	898396	95659616	893346	94788872	284734	0.319	4418	39082	OK
OM1_I_sc.212	504720	63727240	502367	63398171	273669	0.545	4175	51278	OK
OM1_I_sc.213	867434	114273325	866476	114134732	497559	0.574	4344	46689	OK
OM1_I_sc.214	60268	6849743	58655	6677620	23332	0.398	2808	11514	OK
OM1_I_sc.215	892517	113586259	890871	113318984	462311	0.519	4647	56038	OK
OM1_I_sc.216	802370	108314222	799423	107963362	543516	0.68	3832	61193	OK
OM1_I_sc.217	1068403	142603385	1067254	142441669	664836	0.623	4819	55978	OK
OM1_I_sc.218	1101028	143621162	1100009	143469699	602274	0.548	5353	57503	OK
OM1_I_sc.219	676325	76500290	665679	75149637	233847	0.351	4581	37679	OK
OM1_I_sc.220	1416013	187205025	1414072	186936014	843164	0.596	5356	60655	OK
OM1_I_sc.221	972110	118850894	966464	118165182	439611	0.455	4766	69606	OK
OM1_I_sc.222	1073414	130796033	1071080	130419424	471497	0.44	6208	74925	OK
OM1_I_sc.223	1170823	147742246	1168010	147292533	667930	0.572	5167	46403	OK
OM1_I_sc.224	607520	81491782	606859	81386498	385592	0.635	3848	40624	OK
OM1_I_sc.225	131460	14028159	129624	13820812	43479	0.335	3413	21469	OK
OM1_I_sc.226	955829	115268825	951494	114627448	458848	0.482	4893	65518	OK
OM1_I_sc.227	1034551	137077131	1031384	136660142	661524	0.641	4793	66651	OK
OM1_I_sc.228	1614549	215017569	1613141	214811802	979077	0.607	5911	92934	OK
OM1_I_sc.229	1493333	203486619	1491764	203262805	1002972	0.672	5518	101648	OK
OM1_I_sc.230	526319	62090312	522355	61574040	215556	0.413	4580	51786	OK
OM1_I_sc.231	900009	121135347	898773	120954331	601245	0.669	4495	61977	OK
OM1_I_sc.232	1168399	155812500	1167238	155640019	703102	0.602	5030	88925	OK
OM1_I_sc.233	1159152	151469963	1157394	151227758	623910	0.539	5490	101288	OK
OM1_I_sc.234	823833	103950217	821417	103585207	461731	0.562	4596	47715	OK
OM1_I_sc.235	862822	112873313	854500	112017946	487697	0.571	5082	76643	OK
OM1_I_sc.236	618840	80381031	613385	79758747	340405	0.555	4388	66583	OK
OM1_I_sc.237	520469	63744564	514287	63039576	247923	0.482	4499	43464	OK
OM1_I_sc.238	1031862	139369425	1030628	139196847	619661	0.601	4804	70392	OK
OM1_I_sc.239	1043908	140142253	1042466	139946461	700086	0.672	4723	80366	OK
OM1_I_sc.240	1068074	141300902	1065656	140986845	638162	0.599	4650	52195	OK
OM1_I_sc.241	899289	113538974	895460	113017087	466089	0.521	4510	66443	OK
OM1_I_sc.242	665875	83974157	663822	83665386	319682	0.482	3903	57020	OK
OM1_I_sc.243	1244112	161572204	1242424	161319668	662499	0.533	5212	94044	OK
OM1_I_sc.244	705654	90105571	701512	89608303	375815	0.536	4863	74562	OK
OM1_I_sc.245	896250	119791273	891326	119202870	572236	0.642	4292	61985	OK
OM1_I_sc.246	1082793	132226531	1078204	131569471	452562	0.42	5343	95207	OK
OM1_I_sc.247	429954	46198998	421898	45387049	132529	0.314	3922	37676	OK
OM1_I_sc.248	1346581	178298410	1344159	177986412	694025	0.516	5076	79074	OK
OM1_I_sc.249	1376300	182599408	1374283	182340965	834745	0.607	5390	103188	OK
OM1_I_sc.250	844940	111562454	842807	111301596	473578	0.562	5333	79795	OK
OM1_I_sc.251	1307082	170680126	1305922	170511591	699531	0.536	5857	75325	OK
OM1_I_sc.252	854139	112168460	852670	111950818	494877	0.58	4217	42184	OK
OM1_I_sc.253	974387	129767190	973424	129621455	556232	0.571	4825	72793	OK
OM1_I_sc.254	1394245	184376743	1392053	184098834	773676	0.556	5221	70517	OK
OM1_I_sc.255	810337	111680558	809621	111570163	574469	0.71	3918	41108	OK
OM1_I_sc.256	1345889	164338726	1342131	163682860	613542	0.457	5434	78782	OK
OM1_I_sc.257	1194506	156301132	1188937	155667307	650584	0.547	5427	110833	OK
OM1_I_sc.258	997402	133656008	996191	133480766	592460	0.595	4988	89175	OK
OM1_I_sc.259	1113454	143435838	1109382	142925996	611130	0.551	4846	85810	OK
OM1_I_sc.260	638471	68579249	617631	66258453	188302	0.305	4017	39074	OK
OM1_I_sc.261	1217947	163203178	1216722	163027469	748555	0.615	5459	52057	OK
OM1_I_sc.262	689123	92647755	688371	92546539	436017	0.633	4181	59980	OK
OM1_I_sc.263	1362681	180839801	1360430	180531360	843605	0.62	5444	150558	OK
OM1_I_sc.264	405821	44749318	398388	43810466	126951	0.319	4412	35830	OK
OM1_I_sc.265	724924	98091989	723046	97872788	464059	0.642	3950	75652	OK
OM1_I_sc.266	702499	90952821	700660	90681652	372648	0.532	4107	48237	OK
OM1_I_sc.267	1612588	158176071	1336029	134189653	251579	0.188	4861	47565	NA
OM1_I_sc.268	777633	103713810	775863	103495784	460412	0.593	4438	88543	OK
OM1_I_sc.269	472750	59105553	469439	58676619	237807	0.507	4207	51602	OK
OM1_I_sc.270	1382924	184800545	1381571	184599571	782560	0.566	6041	99313	OK
OM1_I_sc.271	1464458	192561880	1463215	192374305	832920	0.569	6124	116556	OK
OM1_I_sc.272	928868	118788127	915776	117391415	469615	0.513	4430	45987	OK
OM1_I_sc.273	112861	11177851	104914	10295684	12190	0.116	405	5014	NA
OM1_I_sc.274	876357	118191218	875603	118082081	572356	0.654	4330	74737	OK
OM1_I_sc.275	595801	80991588	593948	80749830	418599	0.705	2491	43592	OK
OM1_I_sc.276	291493	32377125	276838	30760219	92190	0.333	3329	25424	OK
OM1_I_sc.277	1407731	187534501	1406559	187359352	821459	0.584	5818	131003	OK
OM1_I_sc.278	1320743	171618132	1313765	170856234	720150	0.548	4743	59526	OK
OM1_I_sc.279	398193	49468082	395938	49174300	203208	0.513	3788	38134	OK
OM1_I_sc.280	806587	108363739	805909	108262739	486439	0.604	4799	100186	OK
OM1_I_sc.281	836300	109189508	833344	108814822	475099	0.57	4518	82542	OK
OM1_I_sc.282	1345352	177298306	1343947	177094502	750962	0.559	5187	86839	OK
OM1_I_sc.283	1389005	178759557	1386585	178438066	666453	0.481	4935	101508	OK
OM1_I_sc.284	294783	34725577	286932	33846582	104695	0.365	3351	35235	OK
OM1_I_sc.285	1168614	154880643	1167023	154663293	654083	0.56	4754	81472	OK
OM1_I_sc.286	1292299	138330886	1288286	137753070	408339	0.317	5246	76604	OK
OM1_I_sc.287	998106	127220694	995844	126919505	508269	0.51	4890	132363	OK
OM1_I_sc.288	1308723	171524756	1307803	171387420	623284	0.477	4968	89992	OK
OM1_I_sc.289	1248103	164842121	1247370	164732587	679884	0.545	4695	76253	OK
OM1_I_sc.290	1708078	227638684	1705644	227330048	1009008	0.592	5303	99562	OK
OM1_I_sc.291	1019189	136212295	1018148	136064809	588569	0.578	4421	96621	OK
OM1_I_sc.292	424744	52146649	421615	51800650	199699	0.474	4098	46001	OK
OM1_I_sc.293	478832	60298132	477017	60078610	210425	0.441	4675	64336	OK
OM1_I_sc.294	762519	103067933	760442	102830551	486251	0.639	4143	67551	OK
OM1_I_sc.295	422654	53256009	420879	53034188	214101	0.509	3560	41227	OK
OM1_I_sc.296	194026	23476492	193667	23424633	63330	0.327	1208	22366	OK
OM1_I_sc.297	1571895	210031859	1570830	209858044	903245	0.575	4869	86670	OK
OM1_I_sc.298	480851	59600399	475432	58991392	211739	0.445	3496	45628	OK
OM1_I_sc.299	1070179	142460806	1069313	142338317	627304	0.587	4471	46799	OK
OM1_I_sc.300	1235526	160860861	1225097	159816550	659730	0.539	4286	53082	OK
OM1_I_sc.301	288681	37661153	288519	37637655	156811	0.544	2270	25043	OK
OM1_I_sc.302	702842	85425828	701655	85217844	255238	0.364	2867	30007	OK
OM1_I_sc.303	794268	102633445	793769	102558745	385781	0.486	4145	42262	OK
OM1_I_sc.304	433181	54774816	431549	54595891	187465	0.434	2547	20258	OK
OM1_I_sc.305	429298	53799974	428904	53735807	169891	0.396	2406	14506	OK
OM1_I_sc.306	686708	88866344	685800	88746696	322221	0.47	3459	39207	OK
OM1_I_sc.307	1015233	121841839	1012109	121341058	466856	0.461	4695	57282	OK
OM1_I_sc.308	539362	70261590	538295	70112851	270305	0.502	4235	73274	OK
OM1_I_sc.309	1338548	179980675	1337731	179863219	806965	0.603	4685	62204	OK
OM1_I_sc.310	52565	6283447	51629	6186114	24660	0.478	2132	11384	OK
OM1_I_sc.311	1011854	134417914	1011059	134294457	602000	0.595	4509	43170	OK
OM1_I_sc.312	2059709	275231196	2056372	274832398	1197993	0.583	5617	118081	OK
OM1_I_sc.313	1708028	225224986	1707094	225088140	919978	0.539	5379	70999	OK
OM1_I_sc.314	495319	65186642	494962	65133837	253800	0.513	3008	23417	OK
OM1_I_sc.315	722823	84839137	715450	83918698	244145	0.341	4216	38409	OK
OM1_I_sc.316	921888	119730233	920830	119590116	435921	0.473	4450	43325	OK
OM1_I_sc.317	1578668	202233208	1572908	201539585	820433	0.522	5198	101396	OK
OM1_I_sc.318	1118412	141614298	1117088	141401428	497547	0.445	4965	70776	OK
OM1_I_sc.319	1629280	180615272	1623897	179747596	538775	0.332	4887	52387	OK
OM1_I_sc.320	1116628	145553265	1115851	145432914	570046	0.511	4222	49999	OK
OM1_I_sc.321	144896	16646095	143754	16516171	60965	0.424	2935	21936	OK
OM1_I_sc.322	1167119	149314800	1164982	149008287	577217	0.495	4809	67607	OK
OM1_I_sc.323	1332527	179548791	1331203	179368927	811641	0.61	5044	86056	OK
OM1_I_sc.324	1277766	174853638	1277022	174743608	840568	0.658	4590	78079	OK
OM1_I_sc.325	1070085	145349026	1069433	145254691	639816	0.598	4349	76184	OK
OM1_I_sc.326	655028	85330501	653570	85139270	356602	0.546	4429	57455	OK
OM1_I_sc.327	899966	121028925	899401	120946978	528296	0.587	4171	58505	OK
OM1_I_sc.328	1195421	163452115	1194683	163342330	749642	0.627	4576	80199	OK
OM1_I_sc.329	1240905	164562454	1240046	164438765	662967	0.535	4652	78011	OK
OM1_I_sc.330	1673883	219386875	1672379	219161631	849837	0.508	5794	66184	OK
OM1_I_sc.331	1282797	168483588	1276443	167826473	703082	0.551	5208	88249	OK
OM1_I_sc.332	1686290	222156429	1683423	221812115	892101	0.53	5402	103561	OK
OM1_I_sc.333	645713	82917993	640601	82345528	357428	0.558	4351	46731	OK
OM1_I_sc.334	1806048	242804748	1804639	242607419	1083507	0.6	5219	77986	OK
OM1_I_sc.335	1047715	141374090	1046477	141208117	643971	0.615	4320	73935	OK
OM1_I_sc.336	1750218	237532569	1748935	237356715	1102693	0.63	4847	63537	OK
OM1_I_sc.337	1256234	165240479	1254729	165033953	603196	0.481	4329	79184	OK
OM1_I_sc.338	972176	129264854	971300	129135811	532923	0.549	4355	81070	OK
OM1_I_sc.339	1380336	185497429	1379468	185366399	786410	0.57	5007	103694	OK
OM1_I_sc.340	836032	113381291	834076	113145094	517804	0.621	4424	91277	OK
OM1_I_sc.341	972556	128536459	971955	128449260	510836	0.526	4628	47185	OK
OM1_I_sc.342	915173	112367687	911969	111906231	406847	0.446	3993	71077	OK
OM1_I_sc.343	700013	73590349	688808	72524264	203240	0.295	3742	45055	NA
OM1_I_sc.344	1327496	177156291	1326341	177004473	559421	0.422	4682	72067	OK
OM1_I_sc.345	1129723	154032761	1128763	153906132	697528	0.618	4671	82708	OK
OM1_I_sc.346	1461230	197115310	1459863	196940755	878843	0.602	5200	85452	OK
OM1_I_sc.347	321058	41469288	320790	41431386	143081	0.446	2388	19417	OK
OM1_I_sc.348	1209826	157159542	1208430	156950172	544337	0.45	4222	57599	OK
OM1_I_sc.349	1209792	158078349	1209037	157968497	614589	0.508	4459	69303	OK
OM1_I_sc.350	1395670	188160481	1393504	187899994	835344	0.599	5126	85000	OK
OM1_I_sc.351	1217819	164737790	1216896	164594096	754139	0.62	5384	88166	OK
OM1_I_sc.352	1313000	166742640	1311538	166496324	624489	0.476	4853	66352	OK
OM1_I_sc.353	1163581	155828032	1161430	155577604	682263	0.587	4502	94024	OK
OM1_I_sc.354	997160	131429986	996646	131353443	447860	0.449	4374	66446	OK
OM1_I_sc.355	1426593	189908740	1425115	189708949	813863	0.571	5149	116547	OK
OM1_I_sc.356	679847	84810774	672846	84017482	334854	0.498	4506	58317	OK
OM1_I_sc.357	530872	67811922	530432	67747413	242104	0.456	3732	26228	OK
OM1_I_sc.358	203013	27195514	202720	27160862	109067	0.538	2233	26821	OK
OM1_I_sc.359	971372	131553385	970442	131422022	599852	0.618	4288	90383	OK
OM1_I_sc.360	95833	10777211	94002	10560675	29588	0.315	1536	7676	NA
OM1_I_sc.361	625773	82862671	625241	82794354	322133	0.515	3227	53384	OK
OM1_I_sc.362	1321692	178303569	1320909	178187906	805994	0.61	4613	60581	OK
OM1_I_sc.363	1079663	120351938	996986	113105428	329837	0.331	4161	41456	OK
OM1_I_sc.364	317595	41822778	317111	41763361	159180	0.502	2492	52793	OK
OM1_I_sc.365	787013	101383991	785326	101163853	400888	0.51	4405	79561	OK
OM1_I_sc.366	1341717	173083686	1340995	172974383	633137	0.472	4835	73823	OK
OM1_I_sc.367	1536491	202856271	1535614	202726277	757520	0.493	5012	105497	OK
OM1_I_sc.368	1227088	160392667	1218817	159523400	618786	0.508	4453	56104	OK
OM1_I_sc.369	1050191	136880141	1044979	136295236	561185	0.537	4913	94341	OK
OM1_I_sc.370	1463649	197525721	1462548	197375220	869989	0.595	4983	125840	OK
OM1_I_sc.371	1133533	152743382	1131866	152521624	666587	0.589	4792	80867	OK
OM1_I_sc.372	213283	22244401	200297	20836127	42954	0.214	2696	14166	NA
OM1_I_sc.373	1673809	222678375	1672547	222488141	946268	0.566	5287	133441	OK
OM1_I_sc.374	1525895	197342608	1515487	196223641	771400	0.509	5252	76364	OK
OM1_I_sc.375	719977	91279614	717127	90906726	364121	0.508	4544	58972	OK
OM1_I_sc.376	41095	5185253	40915	5163882	16001	0.391	207	7108	NA
OM1_I_sc.377	450727	55828538	447610	55444250	161018	0.36	2343	28844	OK
OM1_I_sc.378	1314671	176180367	1313212	175971714	785066	0.598	5030	148433	OK
OM1_I_sc.379	988304	127904668	987150	127750991	435794	0.441	3961	97536	OK
OM1_I_sc.380	196142	23204495	189715	22504847	68526	0.361	2104	22691	OK
OM1_I_sc.381	1523485	200880324	1522134	200698204	790274	0.519	5276	110449	OK
OM1_I_sc.382	1646000	188706744	1642253	188176587	660177	0.402	5326	112975	OK
OM1_I_sc.383	881830	111157114	880461	110977667	382066	0.434	4381	108718	OK
YM1_I_sc.1	890246	117997827	889930	117950264	423353	0.476	3638	33384	OK
YM1_I_sc.2	1003570	131735141	1003238	131683413	472049	0.471	3841	34187	OK
YM1_I_sc.3	1529665	202407677	1528076	202206296	760219	0.498	4937	45745	OK
YM1_I_sc.4	1026583	134291084	1025818	134183791	459958	0.448	4369	52931	OK
YM1_I_sc.5	381659	48347716	380289	48180316	174444	0.459	3695	28103	OK
YM1_I_sc.6	637398	81045697	635916	80855043	272656	0.429	3927	46001	OK
YM1_I_sc.7	566198	74513531	565004	74375955	279138	0.494	3486	36028	OK
YM1_I_sc.8	462726	59712483	461422	59550247	203851	0.442	4110	42634	OK
YM1_I_sc.9	59401	7183452	59093	7141892	19380	0.328	298	5980	NA
YM1_I_sc.10	2081844	279548656	2081159	279442271	1130746	0.543	5534	61082	OK
YM1_I_sc.11	1351800	175790569	1347963	175357288	550360	0.408	5187	96755	OK
YM1_I_sc.12	1412468	185196614	1411871	185108987	616679	0.437	5239	43752	OK
YM1_I_sc.13	1453489	188356571	1444925	187463681	613049	0.424	4933	58420	OK
YM1_I_sc.14	1463811	194657143	1463183	194562909	722524	0.494	4806	59951	OK
YM1_I_sc.15	1596241	215526430	1595470	215403671	898234	0.563	4834	61958	OK
YM1_I_sc.16	922469	126950361	921991	126878451	566057	0.614	3765	48999	OK
YM1_I_sc.17	847269	112037680	846594	111952901	405071	0.478	3462	26671	OK
YM1_I_sc.18	1496803	197970728	1496237	197881286	751284	0.502	4610	33652	OK
YM1_I_sc.19	656185	81549465	655468	81458729	211530	0.323	2889	18303	OK
YM1_I_sc.20	403278	45322532	402175	45160307	116345	0.289	2822	15300	NA
YM1_I_sc.21	1120514	146782295	1119661	146658362	533526	0.477	4299	68840	OK
YM1_I_sc.22	1192481	157959417	1191974	157883836	604120	0.507	4558	37313	OK
YM1_I_sc.23	29112	2732202	28243	2640152	3287	0.116	365	1621	NA
YM1_I_sc.24	1683599	226696058	1682980	226590104	938585	0.558	5117	47175	OK
YM1_I_sc.25	933207	120726169	932476	120631728	404060	0.433	4016	38770	OK
YM1_I_sc.26	1374633	178396516	1374128	178321868	607344	0.442	4947	39602	OK
YM1_I_sc.27	1981787	268042694	1981082	267934366	1107946	0.559	5400	51056	OK
YM1_I_sc.28	1443287	189576109	1441173	189311041	702046	0.487	5112	45481	OK
YM1_I_sc.29	2023761	268153767	2022845	268021372	930596	0.46	6002	56143	OK
YM1_I_sc.30	1638690	219344283	1636698	219097551	891045	0.544	5007	74780	OK
YM1_I_sc.31	586573	75450321	586024	75358483	277108	0.473	3880	31920	OK
YM1_I_sc.32	1332727	168133157	1331854	167988501	579928	0.435	5428	53518	OK
YM1_I_sc.33	1527114	200780717	1526531	200689940	665662	0.436	5258	64708	OK
YM1_I_sc.34	260232	30933599	259490	30846496	100285	0.386	3754	28573	OK
YM1_I_sc.35	125729	12536456	125026	12429404	18443	0.148	903	3880	NA
YM1_I_sc.36	1629151	212504022	1628191	212370624	732322	0.45	4921	49484	OK
YM1_I_sc.37	2050686	269863398	2050000	269760372	1004749	0.49	5289	43151	OK
YM1_I_sc.38	865005	115558284	864570	115495224	445744	0.516	4212	48083	OK
YM1_I_sc.39	1152820	153420502	1151966	153304081	612876	0.532	4864	66082	OK
YM1_I_sc.40	1430865	190829059	1430316	190743801	674704	0.472	5054	61216	OK
YM1_I_sc.41	1995421	272564698	1994630	272445582	1136140	0.57	5100	96729	OK
YM1_I_sc.42	1284202	171938429	1283559	171842619	707572	0.551	4802	61293	OK
YM1_I_sc.43	1321370	168080433	1319373	167769541	639758	0.485	5277	46524	OK
YM1_I_sc.44	1739025	229598341	1734388	229116190	882416	0.509	5130	72774	OK
YM1_I_sc.45	1307022	168098872	1305516	167918921	533087	0.408	4610	64916	OK
YM1_I_sc.46	1015538	129751191	1012026	129337286	489473	0.484	4729	42846	OK
YM1_I_sc.47	1558533	204672222	1558046	204597830	746133	0.479	5370	40427	OK
YM1_I_sc.48	1369134	179694543	1368236	179565417	633960	0.463	4668	66793	OK
YM1_I_sc.49	1597095	214401031	1596096	214261833	864299	0.542	5237	56762	OK
YM1_I_sc.50	1580799	198726978	1579257	198513467	631833	0.4	5416	75457	OK
YM1_I_sc.51	1239968	162157115	1239128	162031444	570930	0.461	4377	60773	OK
YM1_I_sc.52	1593702	211790443	1593036	211690394	811937	0.51	4924	87204	OK
YM1_I_sc.53	533535	69637374	532384	69496814	247105	0.464	3440	49882	OK
YM1_I_sc.54	1463801	195160159	1462357	194972165	772536	0.528	4683	66021	OK
YM1_I_sc.55	1018772	134304217	1017276	134085389	530079	0.521	4165	83227	OK
YM1_I_sc.56	488506	58517165	484510	58128331	192326	0.397	3704	38577	OK
YM1_I_sc.57	1042550	135199213	1041522	135071233	459018	0.441	4224	57049	OK
YM1_I_sc.58	341042	45491360	340320	45407834	191096	0.562	2015	23016	OK
YM1_I_sc.59	1306253	177285425	1305244	177155314	744155	0.57	4926	56873	OK
YM1_I_sc.60	567254	72964751	567005	72928659	226790	0.4	3110	23372	OK
YM1_I_sc.61	1611849	215005358	1610847	214851369	852405	0.529	4969	62827	OK
YM1_I_sc.62	1034482	132824526	1034029	132754322	441295	0.427	4071	44810	OK
YM1_I_sc.63	2211549	297843356	2209998	297645866	1221815	0.553	5706	93602	OK
YM1_I_sc.64	1234239	165367124	1233669	165276944	604116	0.49	4842	65528	OK
YM1_I_sc.65	1326623	163720209	1325726	163565597	499465	0.377	5078	50694	OK
YM1_I_sc.66	1595389	206752676	1594145	206598358	742066	0.465	4757	78403	OK
YM1_I_sc.67	1487587	197538750	1486952	197439236	739086	0.497	4727	75237	OK
YM1_I_sc.68	1639102	217663648	1638548	217578253	782104	0.477	5003	102112	OK
YM1_I_sc.69	868828	110747336	861252	109910501	425877	0.494	4573	64689	OK
YM1_I_sc.70	1463509	193662213	1462762	193549169	735055	0.503	4853	40619	OK
YM1_I_sc.71	1418010	191447249	1417342	191353622	782126	0.552	4518	70426	OK
YM1_I_sc.72	1208457	160575467	1207756	160472797	571749	0.473	5001	102146	OK
YM1_I_sc.73	442719	55088731	439607	54723850	187750	0.427	3625	34595	OK
YM1_I_sc.74	509582	61189932	508871	61108021	149355	0.294	3435	35256	NA
YM1_I_sc.75	1696551	226941393	1695616	226803198	896601	0.529	5318	75458	OK
YM1_I_sc.76	1434502	185912848	1400124	182948703	726658	0.519	4743	55808	OK
YM1_I_sc.77	1478721	201148625	1477536	200998485	871452	0.59	4886	110754	OK
YM1_I_sc.78	575309	74115301	574229	73974030	259676	0.452	3777	58945	OK
YM1_I_sc.79	1950726	259225578	1949829	259089909	914659	0.469	5883	110723	OK
YM1_I_sc.80	1335982	178670725	1335349	178573055	633983	0.475	5041	100634	OK
YM1_I_sc.81	1881205	246840356	1875790	246258404	906365	0.483	5231	59762	OK
YM1_I_sc.82	867713	112137330	864806	111809216	361964	0.419	4824	73146	OK
YM1_I_sc.83	1223158	162972643	1222463	162876825	640028	0.524	4587	97747	OK
YM1_I_sc.84	2723778	361521596	2722473	361331227	1319774	0.485	6589	115604	OK
YM1_I_sc.85	312218	35608512	303250	34664855	91023	0.3	3027	20237	OK
YM1_I_sc.86	5643028	755706797	5640954	755392971	2898132	0.514	8090	317989	OK
YM1_I_sc.87	4867705	641059506	4861269	640309871	2112637	0.435	8369	248048	OK
YM1_I_sc.88	4928377	655835361	4925911	655474864	2427921	0.493	9521	328025	OK
YM1_I_sc.89	1088162	143754200	1087715	143687344	462254	0.425	4589	83678	OK
YM1_I_sc.90	245446	31049351	244424	30926362	74449	0.305	2471	23182	OK
YM1_I_sc.91	1238877	160077441	1238151	159975808	499496	0.403	4890	80656	OK
YM1_I_sc.92	1124017	144336407	1122806	144181707	411167	0.366	3975	61762	OK
YM1_I_sc.93	279586	32628724	272562	31869417	87420	0.321	2447	24095	OK
YM1_I_sc.94	1160544	153005064	1159381	152853392	539016	0.465	4263	67225	OK
YM1_I_sc.95	1228954	133593828	1226431	133241404	331073	0.27	4722	70224	NA
YM1_I_sc.96	3110655	403304438	3108492	403003274	1281337	0.412	6778	257036	OK
YM1_I_sc.97	1477830	193709090	1477161	193608756	613945	0.416	4921	62701	OK
YM1_I_sc.98	1765747	227048278	1764934	226926428	767465	0.435	5270	63013	OK
YM1_I_sc.99	331510	41457350	329851	41261802	85803	0.26	1500	13114	NA
YM1_I_sc.100	1794167	237484889	1792844	237295290	844991	0.471	5293	90888	OK
YM1_I_sc.101	393295	45531218	392174	45377949	99986	0.255	3633	23279	NA
YM1_I_sc.102	603990	78150806	602646	77973465	288761	0.479	4083	51085	OK
YM1_I_sc.103	1018706	132993398	1016637	132746767	437573	0.43	5134	80627	OK
YM1_I_sc.104	342604	42427084	341183	42258391	137885	0.404	3211	25385	OK
YM1_I_sc.105	932747	125198022	931926	125082261	497104	0.533	4109	90112	OK
YM1_I_sc.106	1697746	228803767	1696958	228682076	914163	0.539	4662	73942	OK
YM1_I_sc.107	865899	112949063	863230	112655405	403204	0.467	4253	69318	OK
YM1_I_sc.108	1654668	220783946	1653845	220664302	857582	0.519	5048	53673	OK
YM1_I_sc.109	1168208	150659951	1156488	149481620	564449	0.488	4064	47284	OK
YM1_I_sc.110	1109269	143249189	1108688	143163096	445548	0.402	3750	40337	OK
YM1_I_sc.111	2239388	302477077	2238410	302324032	1258528	0.562	5454	81821	OK
YM1_I_sc.112	1336633	180197333	1335900	180089133	757918	0.567	4327	58537	OK
YM1_I_sc.113	588110	74753642	586719	74601287	198138	0.338	2313	14599	OK
YM1_I_sc.114	740681	93004846	740270	92937123	226882	0.306	3155	19000	OK
YM1_I_sc.115	1254703	157666123	1253644	157530505	443503	0.354	4176	47152	OK
YM1_I_sc.116	597645	75417034	596297	75216813	276178	0.463	4391	37132	OK
YM1_I_sc.117	152160	17201335	151449	17096877	34742	0.229	2302	12241	NA
YM1_I_sc.118	1050229	141761160	1049698	141680888	576827	0.55	4514	48978	OK
YM1_I_sc.119	28406	2879768	27891	2825149	4964	0.178	510	2099	NA
YM1_I_sc.120	778407	103455899	777977	103385592	411072	0.528	3878	31698	OK
YM1_I_sc.121	2288091	311031911	2285589	310719037	1325374	0.58	5680	97436	OK
YM1_I_sc.122	1826465	244620484	1825683	244503479	960828	0.526	5071	62918	OK
YM1_I_sc.123	415640	52926354	415245	52866036	110065	0.265	3669	21224	NA
YM1_I_sc.124	1207770	152012619	1204670	151632993	448384	0.372	5339	52971	OK
YM1_I_sc.125	1517042	204321392	1516221	204200726	810704	0.535	5153	57056	OK
YM1_I_sc.126	1532940	202049186	1530968	201813968	681168	0.445	5284	95977	OK
YM1_I_sc.127	1760870	236691561	1759880	236529111	968029	0.55	5431	71099	OK
YM1_I_sc.128	2105167	284297401	2103803	284077366	1221390	0.581	5428	67602	OK
YM1_I_sc.129	397756	51605271	397365	51545451	115401	0.29	3147	22564	NA
YM1_I_sc.130	124083	14577533	123507	14511526	48431	0.392	2918	19837	OK
YM1_I_sc.131	1487272	194899087	1485763	194682209	735651	0.495	5180	52397	OK
YM1_I_sc.132	2060935	272154427	2059528	271948976	1032225	0.501	5732	88391	OK
YM1_I_sc.133	1854210	247059705	1853343	246931541	931448	0.503	5314	82753	OK
YM1_I_sc.134	324877	42060682	324554	42014241	126125	0.389	2919	23510	OK
YM1_I_sc.135	759765	99911162	759047	99814618	339912	0.448	4831	69546	OK
YM1_I_sc.136	999924	135146071	999473	135077556	554536	0.555	4184	51418	OK
YM1_I_sc.137	1272472	171492308	1271788	171386853	689214	0.542	4663	86520	OK
YM1_I_sc.138	2325614	316484485	2324480	316316451	1344199	0.578	5472	111276	OK
YM1_I_sc.139	2625652	337237269	2623490	336905716	1056907	0.403	7315	113134	OK
YM1_I_sc.140	1199035	158665081	1195828	158321887	605309	0.506	4900	75367	OK
YM1_I_sc.141	2774184	361897374	2772852	361711396	1189893	0.429	6368	135396	OK
YM1_I_sc.142	868602	112785090	866852	112564352	377545	0.436	5041	51265	OK
YM1_I_sc.143	2489947	339691044	2489015	339548433	1442074	0.579	5743	63989	OK
YM1_I_sc.144	726965	83250799	726176	83133626	175969	0.242	4535	34529	NA
YM1_I_sc.145	1801727	244474739	1800577	244310570	1021898	0.568	5042	59180	OK
YM1_I_sc.146	2790932	370490330	2789328	370255302	1201818	0.431	6365	175880	OK
YM1_I_sc.147	1896660	253498526	1895540	253326410	962932	0.508	5161	103113	OK
YM1_I_sc.148	2193189	293803287	2192257	293663161	1136984	0.519	5624	102776	OK
YM1_I_sc.149	1288827	175819429	1287853	175683163	750945	0.583	5056	79483	OK
YM1_I_sc.150	927149	118496353	925732	118313636	367902	0.397	3883	39911	OK
YM1_I_sc.151	1800165	243684229	1798631	243460088	1003460	0.558	4988	114416	OK
YM1_I_sc.152	176843	16453490	173044	16069042	14184	0.082	1115	6142	NA
YM1_I_sc.153	1126493	151707713	1125247	151546277	617571	0.549	4553	69756	OK
YM1_I_sc.154	172499	21863619	171894	21793931	52233	0.304	1676	11803	NA
YM1_I_sc.155	1034414	135982101	1033240	135827667	498224	0.482	4621	51034	OK
YM1_I_sc.156	64330	8277491	64210	8260255	27089	0.422	368	3874	NA
YM1_I_sc.157	1273857	152688122	1272862	152532601	432811	0.34	5035	42035	OK
YM1_I_sc.158	2078984	275488006	2078092	275352404	936199	0.451	5816	111072	OK
YM1_I_sc.159	342980	43723052	342371	43651504	142191	0.415	2173	15222	OK
YM1_I_sc.160	1728734	235788245	1727886	235656362	1014305	0.587	4729	57437	OK
YM1_I_sc.161	1606477	209303992	1605296	209100260	697654	0.435	5445	83641	OK
YM1_I_sc.162	384025	45547081	382720	45397556	98053	0.256	2988	20809	NA
YM1_I_sc.163	1659853	221976608	1659183	221874863	798048	0.481	4709	85834	OK
YM1_I_sc.164	2960608	401925761	2958921	401677407	1671882	0.565	6168	166079	OK
YM1_I_sc.165	1132428	134210662	1127967	133711156	308449	0.273	5037	53813	NA
YM1_I_sc.166	2198632	292206128	2197539	292042516	1140955	0.519	5470	56395	OK
YM1_I_sc.167	1613423	217175881	1612722	217072405	870980	0.54	4834	78741	OK
YM1_I_sc.168	1417714	184774549	1416989	184669489	644312	0.455	4633	74494	OK
YM1_I_sc.169	373900	47846900	372618	47682666	176389	0.473	3654	31608	OK
YM1_I_sc.170	1278914	172645449	1277879	172508258	703476	0.551	4445	103320	OK
YM1_I_sc.171	2464542	324905461	2463318	324722461	1072298	0.435	6137	100943	OK
YM1_I_sc.172	822662	100067264	790610	97264965	339306	0.429	4255	42054	OK
YM1_I_sc.173	1512765	202510395	1511730	202370812	773687	0.512	4694	98794	OK
YM1_I_sc.174	1765075	233690976	1763895	233523072	797107	0.452	6456	176397	OK
YM1_I_sc.175	1069035	140378183	1068491	140294650	483464	0.452	4083	52972	OK
YM1_I_sc.176	2344035	311068662	2342963	310905146	1041355	0.444	6082	134598	OK
YM1_I_sc.177	1800020	238599339	1793576	237922193	907454	0.506	5277	83361	OK
YM1_I_sc.178	471296	60903982	468444	60576105	217671	0.465	3184	47282	OK
YM1_I_sc.179	1778842	240861629	1777692	240702648	986560	0.555	4969	132475	OK
YM1_I_sc.180	1800632	239979521	1799410	239802441	913474	0.508	5367	99068	OK
YM1_I_sc.181	332302	36455000	321444	35307983	80944	0.252	2935	22310	NA
YM1_I_sc.182	1780651	217390917	1779824	217264994	503018	0.283	5206	82947	NA
YM1_I_sc.183	349169	41385912	344517	40902272	78092	0.227	3326	22222	NA
YM1_I_sc.184	438867	51644808	437723	51493765	126135	0.288	2899	20255	NA
YM1_I_sc.185	1529649	202184958	1528960	202081371	737903	0.483	4902	115908	OK
YM1_I_sc.186	109489	13540527	108340	13404730	28942	0.267	672	9638	NA
YM1_I_sc.187	1903349	253353376	1902110	253172416	952652	0.501	5394	106969	OK
YM1_I_sc.188	491794	62048076	490686	61909641	95204	0.194	2827	25570	NA
YM1_I_sc.189	366354	43915430	358832	43096230	128493	0.358	3166	37050	OK
YM1_I_sc.190	2076921	268978082	2075322	268760086	916774	0.442	5474	104511	OK
YM1_I_sc.191	604296	54363576	601952	54034399	58878	0.098	2765	19332	NA
YM1_I_sc.192	2203559	285824894	2201463	285540513	915706	0.416	6029	217692	OK
YM1_I_sc.193	1221901	165803159	1221384	165722265	725216	0.594	4346	70865	OK
YM1_I_sc.194	1370057	183100764	1369490	183015204	695366	0.508	5223	82615	OK
YM1_I_sc.195	1603464	215207185	1601129	214937350	922689	0.576	5202	82325	OK
YM1_I_sc.196	1556184	211086019	1555023	210920860	930681	0.598	5310	99449	OK
YM1_I_sc.197	186390	22906370	185378	22790571	70459	0.38	3571	20973	OK
YM1_I_sc.198	474187	62142367	473843	62093308	212908	0.449	4146	52502	OK
YM1_I_sc.199	722010	97533845	721502	97464116	421093	0.584	4009	61149	OK
YM1_I_sc.200	319212	43059606	318886	43017173	186549	0.585	3362	38038	OK
YM1_I_sc.201	742043	99065366	741315	98962891	375054	0.506	4239	89253	OK
YM1_I_sc.202	1547530	209337065	1546840	209229254	911517	0.589	5043	82799	OK
YM1_I_sc.203	622945	85036291	620560	84782604	394073	0.635	4054	64406	OK
YM1_I_sc.204	1261817	169468729	1261262	169388028	650662	0.516	5068	63371	OK
YM1_I_sc.205	1359646	180858885	1348973	179797721	794477	0.589	4959	69898	OK
YM1_I_sc.206	1288782	170872033	1288231	170788430	672393	0.522	4722	79799	OK
YM1_I_sc.207	1590404	218473430	1589895	218395241	1018248	0.64	4765	81494	OK
YM1_I_sc.208	998106	137130715	997704	137068310	632173	0.634	3783	58355	OK
YM1_I_sc.209	1261371	167428604	1259735	167237117	607780	0.482	4794	61221	OK
YM1_I_sc.210	667441	87509640	667133	87458597	328549	0.492	3388	27861	OK
YM1_I_sc.211	1778603	238657222	1777695	238528498	1007723	0.567	5347	85813	OK
YM1_I_sc.212	142571	15661224	141216	15474663	29344	0.208	1883	8447	NA
YM1_I_sc.213	762263	101632093	761488	101520481	430908	0.566	4502	64760	OK
YM1_I_sc.214	1366388	183938342	1365912	183865411	783640	0.574	4823	60650	OK
YM1_I_sc.215	31685	4121976	31559	4108194	18027	0.571	1729	7995	NA
YM1_I_sc.216	391012	51901134	390836	51872806	220595	0.564	3383	26852	OK
YM1_I_sc.217	1375096	183590497	1372942	183339801	753395	0.549	5013	71113	OK
YM1_I_sc.218	1572668	214091005	1572061	213998775	966760	0.615	5127	67499	OK
YM1_I_sc.219	2351412	318543743	2350638	318424379	1430353	0.608	5914	87150	OK
YM1_I_sc.220	1118972	149565312	1115888	149201308	631766	0.566	5168	60553	OK
YM1_I_sc.221	1745593	232676256	1744799	232558289	956813	0.548	5369	67394	OK
YM1_I_sc.222	1477144	195064224	1476304	194952841	771291	0.522	4949	83470	OK
YM1_I_sc.223	1574487	209706977	1573890	209613046	843868	0.536	5124	81306	OK
YM1_I_sc.224	910422	121320854	910022	121257873	507897	0.558	4371	46760	OK
YM1_I_sc.225	971374	129456580	970963	129391920	481693	0.496	4507	60035	OK
YM1_I_sc.226	70174	8145018	69641	8087873	28520	0.41	2468	13252	OK
YM1_I_sc.227	924894	121564138	923292	121345681	516955	0.56	4893	55454	OK
YM1_I_sc.228	1155830	149471156	1154732	149326389	557291	0.483	4823	62184	OK
YM1_I_sc.229	1546978	207683979	1546368	207591663	808483	0.523	5614	99318	OK
YM1_I_sc.230	1544426	208022824	1543745	207920322	894870	0.58	5199	101607	OK
YM1_I_sc.231	566356	76673398	566074	76631354	342350	0.605	4437	62746	OK
YM1_I_sc.232	1376197	184402325	1375704	184326873	767704	0.558	4902	66516	OK
YM1_I_sc.233	3118639	405444342	3117197	405227820	1395296	0.448	7336	192746	OK
YM1_I_sc.234	687482	90161723	686976	90092626	318058	0.463	2903	31452	OK
YM1_I_sc.235	1241498	165602322	1240107	165393300	737146	0.594	5291	55677	OK
YM1_I_sc.236	1213103	159276792	1205368	158517090	590958	0.49	5582	127466	OK
YM1_I_sc.237	2254403	302737762	2253275	302577983	1164055	0.517	6289	165807	OK
YM1_I_sc.238	725497	94538994	724859	94454571	325470	0.449	4888	54436	OK
YM1_I_sc.239	1601850	216367452	1601234	216273893	930054	0.581	5202	74401	OK
YM1_I_sc.240	120433	15956815	120346	15943175	52181	0.434	782	12421	NA
YM1_I_sc.241	1548114	210743694	1547065	210599774	937233	0.606	5004	73913	OK
YM1_I_sc.242	148584	18386006	147934	18299924	45607	0.308	2239	12922	NA
YM1_I_sc.243	1386099	187439901	1385256	187308473	815131	0.588	4880	86671	OK
YM1_I_sc.244	1480773	198161418	1480152	198067580	762850	0.515	5472	108732	OK
YM1_I_sc.245	778417	105335564	777303	105191129	478702	0.616	4710	72118	OK
YM1_I_sc.246	1510330	203883819	1509648	203783415	910306	0.603	4890	73544	OK
YM1_I_sc.247	1528607	195279225	1527963	195181727	648761	0.425	4968	96107	OK
YM1_I_sc.248	340613	44861686	340101	44797886	177915	0.523	3491	41850	OK
YM1_I_sc.249	1070139	143182572	1069035	143039572	594144	0.556	4501	66651	OK
YM1_I_sc.250	1916530	257441400	1915153	257267615	1139431	0.595	5461	96265	OK
YM1_I_sc.251	1270294	172162114	1269138	172008211	785112	0.619	4975	69848	OK
YM1_I_sc.252	1392511	191303627	1391920	191215504	897623	0.645	4909	57646	OK
YM1_I_sc.253	2049472	272538554	2048065	272331212	1002096	0.489	6172	120566	OK
YM1_I_sc.254	1549639	207316547	1549119	207237239	861300	0.556	4808	75772	OK
YM1_I_sc.255	353649	42660709	353237	42604557	125285	0.355	4122	29168	OK
YM1_I_sc.256	395973	53427887	395795	53399443	226608	0.573	2479	22723	OK
YM1_I_sc.257	1917902	257074096	1916723	256874377	1138224	0.594	5589	82569	OK
YM1_I_sc.258	1942677	264611521	1940199	264317874	1171541	0.604	5478	123102	OK
YM1_I_sc.259	1827670	245725474	1826945	245614505	925645	0.507	5647	126841	OK
YM1_I_sc.260	1675603	222865924	1673915	222646864	831730	0.497	5666	135066	OK
YM1_I_sc.261	828625	107887596	823344	107310646	446291	0.542	4630	59165	OK
YM1_I_sc.262	1492438	198056882	1491845	197966717	809105	0.542	5053	51597	OK
YM1_I_sc.263	1034112	139401601	1033742	139345511	596110	0.577	4119	72015	OK
YM1_I_sc.264	1396412	176607358	1395819	176517892	597829	0.428	5102	81734	OK
YM1_I_sc.265	331819	42624208	330232	42441936	170150	0.515	3822	33355	OK
YM1_I_sc.266	1451895	197007469	1450801	196869043	908144	0.626	4933	102767	OK
YM1_I_sc.267	1386460	185511455	1385743	185404557	779347	0.562	5093	73254	OK
YM1_I_sc.268	664599	74825075	617254	70790118	218351	0.354	4154	32079	OK
YM1_I_sc.269	1005113	135713735	1004028	135582883	585307	0.583	4080	79940	OK
YM1_I_sc.270	953779	128864187	953333	128797554	562645	0.59	4605	91217	OK
YM1_I_sc.271	533522	69231325	533321	69199238	230805	0.433	2636	23185	OK
YM1_I_sc.272	423898	53175441	423715	53147174	145140	0.343	2313	19970	OK
YM1_I_sc.273	2314907	312981768	2311169	312555466	1376723	0.596	5774	90932	OK
YM1_I_sc.274	1025963	138940609	1024200	138733933	622941	0.608	5056	82420	OK
YM1_I_sc.275	1335576	180852492	1334875	180750338	797233	0.597	4993	112790	OK
YM1_I_sc.276	2356913	319327978	2355892	319174360	1420514	0.603	5990	115346	OK
YM1_I_sc.277	226506	28054738	222221	27618233	101311	0.456	3543	25321	OK
YM1_I_sc.278	1220692	158903865	1220230	158834092	589580	0.483	4740	93219	OK
YM1_I_sc.279	1815212	241536880	1813935	241372486	869323	0.479	5857	103127	OK
YM1_I_sc.280	668424	89289701	668124	89245286	346155	0.518	4725	56925	OK
YM1_I_sc.281	1642345	223170940	1641660	223067168	1004898	0.612	4779	103574	OK
YM1_I_sc.282	2575837	343950431	2574250	343727807	1280818	0.498	6923	238372	OK
YM1_I_sc.283	1977275	260271257	1976234	260114646	917416	0.464	6112	128678	OK
YM1_I_sc.284	1673546	222301121	1672373	222141674	875863	0.524	5136	121151	OK
YM1_I_sc.285	473589	62355872	470390	62007649	256978	0.546	4054	49240	OK
YM1_I_sc.286	1397414	187292221	1396773	187195243	767083	0.549	4988	94669	OK
YM1_I_sc.287	1683647	217778647	1682356	217587367	796908	0.474	6039	119410	OK
YM1_I_sc.288	1458944	196921943	1458191	196810476	858274	0.589	4901	125047	OK
YM1_I_sc.289	1698232	226260226	1697466	226140564	884203	0.521	4523	68002	OK
YM1_I_sc.290	2976626	392709866	2975284	392509062	1469297	0.494	6128	98301	OK
YM1_I_sc.291	1913530	257894582	1909979	257487481	1104664	0.578	5120	72995	OK
YM1_I_sc.292	2129251	272625930	2127350	272358172	814228	0.383	5830	114843	OK
YM1_I_sc.293	244938	29717608	242551	29448352	102824	0.424	3376	23530	OK
YM1_I_sc.294	1344518	178628870	1343523	178492147	638852	0.476	5007	107407	OK
YM1_I_sc.295	1104926	142149630	1104028	142025750	446936	0.405	4387	118355	OK
YM1_I_sc.296	1289681	175060195	1288370	174877639	798420	0.62	4407	104928	OK
YM1_I_sc.297	284521	36378737	284113	36312300	87169	0.307	2303	16204	OK
YM1_I_sc.298	891229	117786142	887193	117355427	463406	0.522	4392	83227	OK
YM1_I_sc.299	714838	91388789	714331	91318136	304619	0.426	3134	23895	OK
YM1_I_sc.300	1258263	160822086	1242679	159290427	608701	0.49	4154	51336	OK
YM1_I_sc.301	1429	178736	1428	178628	701	0.491	81	154	NA
YM1_I_sc.302	1496022	200945106	1495370	200846571	833910	0.558	4423	66971	OK
YM1_I_sc.303	1354956	175678228	1354323	175582012	592702	0.438	4238	57218	OK
YM1_I_sc.304	1670031	217310926	1667784	217041552	697356	0.418	5066	67183	OK
YM1_I_sc.305	1910853	250933763	1909978	250793370	855092	0.448	5350	73010	OK
YM1_I_sc.306	2305663	311653005	2304130	311434761	1341550	0.582	5534	133652	OK
YM1_I_sc.307	650529	79296520	648007	78936490	241755	0.373	4178	46831	OK
YM1_I_sc.308	977342	127582515	975431	127302649	439342	0.45	4615	112881	OK
YM1_I_sc.309	1450353	191981313	1449693	191881332	744755	0.514	4496	61348	OK
YM1_I_sc.310	51082	6093911	50774	6058243	20605	0.406	2088	9365	NA
YM1_I_sc.311	426943	49472171	426582	49409968	118593	0.278	3367	21923	NA
YM1_I_sc.312	238325	26818668	234633	26423975	54019	0.23	2986	15305	NA
YM1_I_sc.313	197514	23890051	197117	23833017	57629	0.292	3029	13734	NA
YM1_I_sc.314	2067527	273970692	2066514	273817373	1051687	0.509	5408	84916	OK
YM1_I_sc.315	1746898	227764847	1740109	226982093	883293	0.508	5442	76492	OK
YM1_I_sc.316	746840	97578511	746281	97494702	356108	0.477	3443	27740	OK
YM1_I_sc.317	1663610	218433242	1661961	218230265	831764	0.5	4924	101608	OK
YM1_I_sc.318	1947160	255134774	1946279	254995987	940842	0.483	5126	83692	OK
YM1_I_sc.319	1462010	192227066	1461161	192092928	750846	0.514	4519	53037	OK
YM1_I_sc.320	1949012	259226540	1948071	259079370	1041620	0.535	5030	90837	OK
YM1_I_sc.321	112846	13455086	112053	13368951	51568	0.46	2944	22174	OK
YM1_I_sc.322	901276	115485914	899306	115221192	413274	0.46	5123	66285	OK
YM1_I_sc.323	1240592	154276238	1239014	154070152	430613	0.348	4493	50301	OK
YM1_I_sc.324	2010199	267838245	2009225	267692517	1074900	0.535	4896	84272	OK
YM1_I_sc.325	1660768	225076617	1659924	224948731	986482	0.594	4522	97764	OK
YM1_I_sc.326	859070	108547086	858635	108483998	343557	0.4	4018	52463	OK
YM1_I_sc.327	1331385	174806461	1330790	174716603	653669	0.491	4201	56499	OK
YM1_I_sc.328	1510336	198257231	1509539	198137266	746824	0.495	4375	88042	OK
YM1_I_sc.329	1690034	223724208	1688894	223561914	865753	0.513	4845	104069	OK
YM1_I_sc.330	1129176	141008463	1127097	140698183	503816	0.447	4693	53658	OK
YM1_I_sc.331	1083897	138421277	1079911	137984230	483019	0.447	3926	56040	OK
YM1_I_sc.332	1829784	243378471	1828310	243179521	966648	0.529	5072	114417	OK
YM1_I_sc.333	944621	121676495	943463	121523442	402706	0.427	4640	56423	OK
YM1_I_sc.334	154841	19124179	154665	19090963	46318	0.299	2159	10821	NA
YM1_I_sc.335	1316045	173370655	1315404	173273044	611277	0.465	4898	93744	OK
YM1_I_sc.336	1073256	137281765	1072372	137160704	448195	0.418	3818	40190	OK
YM1_I_sc.337	1030423	135924572	1029109	135748873	465746	0.453	3938	84101	OK
YM1_I_sc.338	1708617	222162067	1707510	221987755	772105	0.452	4723	89827	OK
YM1_I_sc.339	2774620	372592451	2773295	372392681	1585160	0.572	5579	156911	OK
YM1_I_sc.340	657754	83133460	656392	82953113	273918	0.417	3411	52102	OK
YM1_I_sc.341	1557440	205427620	1556581	205299541	793016	0.509	4285	67700	OK
YM1_I_sc.342	1324246	172077993	1323552	171972969	609253	0.46	4309	99846	OK
YM1_I_sc.343	97159	11622660	96578	11554677	25868	0.268	866	7805	NA
YM1_I_sc.344	1675960	224500218	1674346	224285869	934541	0.558	4713	91885	OK
YM1_I_sc.345	2143333	282959672	2141664	282743811	1116422	0.521	5252	97821	OK
YM1_I_sc.346	1092575	137379537	1091233	137201827	431907	0.396	4182	58345	OK
YM1_I_sc.347	152224	17978198	151908	17928983	49337	0.325	3014	14170	OK
YM1_I_sc.348	277836	31996580	276874	31857283	67659	0.244	3455	17230	NA
YM1_I_sc.349	1037151	129533346	1036682	129460379	395747	0.382	3497	45510	OK
YM1_I_sc.350	1305935	168753432	1305273	168661103	581810	0.446	4063	47959	OK
YM1_I_sc.351	1235353	168533411	1234744	168440207	759648	0.615	4020	54767	OK
YM1_I_sc.352	1311148	171950238	1310003	171754828	697106	0.532	4578	68364	OK
YM1_I_sc.353	263825	31830743	260985	31524062	72007	0.276	2551	18455	NA
YM1_I_sc.354	1593809	212954208	1592964	212824989	843322	0.529	4445	88945	OK
YM1_I_sc.355	2077803	271588305	2075370	271283170	1009658	0.486	5241	130445	OK
YM1_I_sc.356	217576	22039450	210488	21280490	31154	0.148	2034	11516	NA
YM1_I_sc.357	784966	102141065	784550	102077593	342426	0.436	3257	26362	OK
YM1_I_sc.358	1468181	192575978	1467502	192475219	648509	0.442	4839	106673	OK
YM1_I_sc.359	415398	49413344	415163	49378765	132621	0.319	2377	26440	OK
YM1_I_sc.360	471633	60922817	469623	60680600	233706	0.498	3811	41959	OK
YM1_I_sc.361	1385839	182432886	1384533	182270516	710709	0.513	4219	103076	OK
YM1_I_sc.362	1799624	239948538	1798426	239771280	952336	0.53	5022	85203	OK
YM1_I_sc.363	1054569	113496559	985891	107654797	197710	0.201	3766	29992	NA
YM1_I_sc.364	1237950	168820477	1236498	168640091	750891	0.607	4067	109416	OK
YM1_I_sc.365	1156828	152819372	1156168	152722265	594973	0.515	4093	103234	OK
YM1_I_sc.366	1771265	229787718	1770475	229666721	821430	0.464	4660	86611	OK
YM1_I_sc.367	892887	110886232	892443	110817136	330251	0.37	3433	56267	OK
YM1_I_sc.368	2185586	281198944	2181025	280688849	979676	0.449	4929	66955	OK
YM1_I_sc.369	1152035	150482566	1149686	150200534	497879	0.433	4807	94640	OK
YM1_I_sc.370	1677379	218490328	1676362	218343441	778658	0.464	4654	117211	OK
YM1_I_sc.371	78620	9955636	78298	9910443	29357	0.375	289	5765	NA
YM1_I_sc.372	384808	47028636	377184	46236050	139903	0.371	3890	34823	OK
YM1_I_sc.373	1482735	198389429	1482071	198287452	808041	0.545	4481	127818	OK
YM1_I_sc.374	1718872	229833200	1717335	229642773	932642	0.543	4797	97545	OK
YM1_I_sc.375	1042817	138138601	1042255	138055314	494554	0.475	4738	87468	OK
YM1_I_sc.376	1280132	163217622	1279494	163122828	544257	0.425	4344	107594	OK
YM1_I_sc.377	1405128	179224690	1403489	179008717	615703	0.439	4428	98421	OK
YM1_I_sc.378	2056514	276154242	2055184	275956921	1149603	0.559	4908	105997	OK
YM1_I_sc.379	279432	33856205	278229	33706248	56980	0.205	2761	18263	NA
YM1_I_sc.380	141120	15019872	135585	14425230	24132	0.178	1569	9693	NA
YM1_I_sc.381	1081893	138648261	1081333	138564523	467290	0.432	3631	73145	OK
YM1_I_sc.382	1673420	207772491	1671632	207515961	651357	0.39	5272	122851	OK
YM1_I_sc.383	1959524	261105955	1958348	260931827	1065902	0.544	4724	166700	OK
YM2_I_sc.1	1540026	209868833	1539171	209737846	800186	0.52	3889	58492	OK
YM2_I_sc.2	963698	130124275	962971	130018776	473997	0.492	3833	53384	OK
YM2_I_sc.3	1112518	141786552	1107492	141194634	443560	0.401	4169	59991	OK
YM2_I_sc.4	901285	117408440	899045	117103667	400699	0.446	4099	77339	OK
YM2_I_sc.5	425788	43491665	423069	43086183	73530	0.174	3091	20772	NA
YM2_I_sc.6	425988	50006605	423448	49662877	131770	0.311	3476	34619	OK
YM2_I_sc.7	713423	94683133	710124	94293015	372831	0.525	3940	51333	OK
YM2_I_sc.8	368298	42822349	365913	42507201	118389	0.324	3113	23820	OK
YM2_I_sc.9	578781	76671047	577487	76493854	271670	0.47	3418	73613	OK
YM2_I_sc.10	1954002	268913164	1952575	268690945	1125162	0.576	4480	83859	OK
YM2_I_sc.11	583208	77014770	576857	76345366	292913	0.508	3944	61879	OK
YM2_I_sc.12	748835	99693514	747452	99514799	367919	0.492	3668	43826	OK
YM2_I_sc.13	1266383	143396012	1223242	139012292	375493	0.307	3626	46502	OK
YM2_I_sc.14	1942069	262235085	1940640	262032102	994405	0.512	4210	82141	OK
YM2_I_sc.15	852729	113676357	851804	113527215	406697	0.477	3400	61702	OK
YM2_I_sc.16	317793	42006826	317491	41960005	141841	0.447	2050	22312	OK
YM2_I_sc.17	1167745	156950453	1161736	156289214	598605	0.515	3417	40440	OK
YM2_I_sc.18	1138955	151348486	1138042	151190768	543437	0.478	4128	43628	OK
YM2_I_sc.19	615112	82702706	612997	82452965	318867	0.52	2866	34777	OK
YM2_I_sc.20	640559	73446737	637927	73049849	184375	0.289	3864	26916	NA
YM2_I_sc.21	566481	70750132	564614	70471106	222302	0.394	4249	52830	OK
YM2_I_sc.22	986846	132729630	985870	132584899	488602	0.496	3890	55357	OK
YM2_I_sc.23	27082	2977432	26159	2876950	7095	0.271	1030	3673	NA
YM2_I_sc.24	676597	86584687	675579	86410052	297360	0.44	3673	34803	OK
YM2_I_sc.25	2155122	292072687	2148770	291331801	1166913	0.543	4566	79581	OK
YM2_I_sc.26	1029463	138681880	1028719	138572742	497984	0.484	3884	50541	OK
YM2_I_sc.27	1352596	182201934	1351743	182070279	683335	0.506	4187	49347	OK
YM2_I_sc.28	794659	96997819	785488	95887069	290101	0.369	4386	39535	OK
YM2_I_sc.29	980392	131228759	978960	131035752	457184	0.467	3799	35789	OK
YM2_I_sc.30	2293743	304755377	2287831	304080470	1162324	0.508	5374	115516	OK
YM2_I_sc.31	834381	98824466	832811	98537947	289144	0.347	3964	38261	OK
YM2_I_sc.32	1207441	150334914	1205521	150008982	521837	0.433	4162	48243	OK
YM2_I_sc.33	1436500	190005247	1435688	189878143	675906	0.471	3946	68045	OK
YM2_I_sc.34	65289	6923293	63978	6777205	15752	0.246	1850	7428	NA
YM2_I_sc.35	1229018	152020531	1225534	151516822	525329	0.429	4438	46390	OK
YM2_I_sc.36	1006214	128208220	1004001	127899989	415581	0.414	4093	47817	OK
YM2_I_sc.37	1494041	200961049	1492751	200778123	762213	0.511	4152	69167	OK
YM2_I_sc.38	1890822	257795054	1889480	257600780	997963	0.528	4404	99099	OK
YM2_I_sc.39	549805	67668531	548301	67447618	224005	0.409	3988	39752	OK
YM2_I_sc.40	1138296	152344238	1137279	152191298	530878	0.467	4253	69263	OK
YM2_I_sc.41	990725	134061292	989787	133919085	481766	0.487	3746	75363	OK
YM2_I_sc.42	845739	111019187	844816	110884139	374513	0.443	3551	51226	OK
YM2_I_sc.43	1117368	128794824	1114060	128267298	356852	0.32	4357	38239	OK
YM2_I_sc.44	1086022	142108531	1079453	141395233	520751	0.482	3996	55272	OK
YM2_I_sc.45	498451	64770005	493918	64250692	238275	0.482	2957	42837	OK
YM2_I_sc.46	348665	39267836	345263	38825401	94194	0.273	3108	16630	NA
YM2_I_sc.47	1930724	264187327	1929507	263995299	1083432	0.562	4336	62597	OK
YM2_I_sc.48	1250114	169806066	1248689	169588070	686485	0.55	4122	74091	OK
YM2_I_sc.49	1310405	173767336	1308825	173547486	630616	0.482	3836	48715	OK
YM2_I_sc.50	1401184	186507016	1398531	186134374	691979	0.495	4159	70868	OK
YM2_I_sc.51	908111	118163688	906509	117907654	408507	0.451	3028	51520	OK
YM2_I_sc.52	1637333	220860095	1636026	220666546	854372	0.522	4342	77576	OK
YM2_I_sc.53	596578	77581338	594346	77269961	286269	0.482	3321	46371	OK
YM2_I_sc.54	888072	115566866	884067	115082159	391238	0.443	3500	51855	OK
YM2_I_sc.55	1105321	144736825	1102613	144354175	529805	0.48	4097	75696	OK
YM2_I_sc.56	452438	54065397	447669	53539328	169245	0.378	3376	31178	OK
YM2_I_sc.57	1087019	147349882	1083206	146886516	612167	0.565	3675	51174	OK
YM2_I_sc.58	903409	120283026	901182	120011823	430514	0.478	3904	73329	OK
YM2_I_sc.59	637361	78751656	635299	78485618	210643	0.332	3264	27543	OK
YM2_I_sc.60	714343	94636806	713638	94536536	314822	0.441	2952	25313	OK
YM2_I_sc.61	853263	103897829	851071	103567123	274587	0.323	3404	36127	OK
YM2_I_sc.62	1757764	242609408	1756701	242444103	1023366	0.583	4177	68325	OK
YM2_I_sc.63	863910	110527739	861406	110235499	315191	0.366	2585	23895	OK
YM2_I_sc.64	981349	132488055	980607	132366527	526025	0.536	3535	44643	OK
YM2_I_sc.65	1857232	239663903	1854683	239225633	876470	0.473	4250	58360	OK
YM2_I_sc.66	1670523	227082576	1666175	226571889	942706	0.566	4330	93204	OK
YM2_I_sc.67	1768741	243243332	1767572	243065315	984249	0.557	4307	86220	OK
YM2_I_sc.68	1785142	237556050	1782510	237201847	876466	0.492	4491	96894	OK
YM2_I_sc.69	1019855	124097555	1007689	122768168	402727	0.4	4201	54301	OK
YM2_I_sc.70	1727032	236000213	1726005	235849526	957686	0.555	4084	43950	OK
YM2_I_sc.71	1757216	241261958	1756169	241113850	930974	0.53	4875	99939	OK
YM2_I_sc.72	1020141	138951107	1019333	138830141	542654	0.532	3716	75084	OK
YM2_I_sc.73	208351	24474377	207143	24310039	65836	0.318	2567	16227	OK
YM2_I_sc.74	1280961	175732547	1279271	175528052	714309	0.558	3830	97173	OK
YM2_I_sc.75	623542	83181369	622502	83029736	316506	0.508	3190	39455	OK
YM2_I_sc.76	822131	86219772	741052	79062588	135959	0.183	3302	25202	NA
YM2_I_sc.77	1252784	171656552	1251284	171467498	703564	0.562	4137	88856	OK
YM2_I_sc.78	374321	46948626	373292	46810954	138721	0.372	3279	39433	OK
YM2_I_sc.79	1633514	222896205	1632533	222747126	888493	0.544	4135	67949	OK
YM2_I_sc.80	1334842	182821099	1334000	182698409	726746	0.545	3932	74729	OK
YM2_I_sc.81	1427357	184735912	1412117	183117132	582023	0.412	4272	51656	OK
YM2_I_sc.82	1010186	131814225	1005188	131230687	456287	0.454	4289	66681	OK
YM2_I_sc.83	1565845	214341403	1563910	214099259	839574	0.537	4296	109468	OK
YM2_I_sc.84	2482146	340062996	2480863	339867697	1376216	0.555	4928	107777	OK
YM2_I_sc.85	401665	44507769	385355	42709177	102747	0.267	3399	25451	NA
YM2_I_sc.86	2221601	305141914	2220301	304945998	1216733	0.548	4724	126339	OK
YM2_I_sc.87	936888	117218176	918595	115304603	361091	0.393	4152	61902	OK
YM2_I_sc.88	361388	45849430	360617	45744004	143732	0.399	3735	36186	OK
YM2_I_sc.89	1539109	208897262	1538305	208775647	805474	0.524	4087	92619	OK
YM2_I_sc.90	1323588	176005268	1320563	175617714	644324	0.488	4549	98620	OK
YM2_I_sc.91	1297759	165868531	1296513	165680520	478903	0.369	4496	62638	OK
YM2_I_sc.92	325992	39201038	324142	38963920	59878	0.185	2213	15599	NA
YM2_I_sc.93	494050	61501900	488769	60875618	194579	0.398	3432	40328	OK
YM2_I_sc.94	958650	121480613	956157	121154383	347005	0.363	3287	54806	OK
YM2_I_sc.95	1184136	136908803	1180612	136419048	429039	0.363	4264	51745	OK
YM2_I_sc.96	1815889	240657123	1811664	240116451	945935	0.522	4624	143641	OK
YM2_I_sc.97	1353569	185478711	1352923	185382149	723830	0.535	3627	54651	OK
YM2_I_sc.98	826473	112264938	825842	112178214	405819	0.491	3239	48025	OK
YM2_I_sc.99	1410877	183084008	1406084	182525817	617371	0.439	3996	59233	OK
YM2_I_sc.100	1541363	208431239	1539179	208143649	814178	0.529	4705	95274	OK
YM2_I_sc.101	460021	48115008	456953	47674847	95270	0.208	3048	22899	NA
YM2_I_sc.102	580268	73275064	577834	72958311	240072	0.415	3734	48159	OK
YM2_I_sc.103	286747	32122151	283929	31789832	60265	0.212	1927	13562	NA
YM2_I_sc.104	316362	35946071	313654	35609867	85764	0.273	3135	22320	NA
YM2_I_sc.105	545866	71275712	544308	71070330	239243	0.44	3216	63616	OK
YM2_I_sc.106	1667876	227922072	1666600	227730960	902040	0.541	4108	69341	OK
YM2_I_sc.107	667184	85890914	660474	85181012	284503	0.431	3428	52999	OK
YM2_I_sc.108	509285	64682214	508365	64567687	172985	0.34	2506	14727	OK
YM2_I_sc.109	1396947	168733025	1364092	165306678	525374	0.385	4013	51810	OK
YM2_I_sc.110	1423887	195223268	1422946	195092330	762844	0.536	3869	72105	OK
YM2_I_sc.111	1221451	166269991	1220634	166145209	639510	0.524	3620	62686	OK
YM2_I_sc.112	1066976	146224715	1066479	146150662	556551	0.522	3282	50605	OK
YM2_I_sc.113	911940	119482279	905415	118777308	388659	0.429	3316	32413	OK
YM2_I_sc.114	1902685	257377834	1901786	257228417	960479	0.505	4613	54853	OK
YM2_I_sc.115	3473697	474251032	3471003	473901155	1816879	0.523	5631	111138	OK
YM2_I_sc.116	1116431	140513619	1113793	140125324	455566	0.409	5069	53574	OK
YM2_I_sc.117	2256624	304846079	2254746	304572542	1151453	0.511	6876	169007	OK
YM2_I_sc.118	327606	39740585	327048	39663173	92948	0.284	2553	14416	NA
YM2_I_sc.119	40969	4825428	40068	4726902	14397	0.359	1277	6650	NA
YM2_I_sc.120	622303	80225897	621649	80106388	268399	0.432	3743	36528	OK
YM2_I_sc.121	1788744	242515247	1780577	241604086	1001847	0.563	4332	72498	OK
YM2_I_sc.122	1539784	204906768	1538749	204766910	702859	0.457	4122	54228	OK
YM2_I_sc.123	2536313	346746128	2535231	346583241	1305168	0.515	5854	98116	OK
YM2_I_sc.124	1213090	158962265	1204738	157943806	586753	0.487	4413	47749	OK
YM2_I_sc.125	2098307	294021117	2096627	293793140	1272569	0.607	4391	56113	OK
YM2_I_sc.126	1574534	211183678	1569659	210639914	785733	0.501	4031	76117	OK
YM2_I_sc.127	1248794	157228857	1247343	156972738	541364	0.434	4209	47744	OK
YM2_I_sc.128	935366	103343522	933577	103049032	194950	0.209	3323	23755	NA
YM2_I_sc.129	1780862	246651895	1780022	246521954	1028940	0.578	4210	76006	OK
YM2_I_sc.130	54033	5326391	52477	5151322	7389	0.141	530	2231	NA
YM2_I_sc.131	993070	123148781	990649	122806324	407050	0.411	4277	41465	OK
YM2_I_sc.132	1065023	139784466	1063425	139571966	465649	0.438	4457	58043	OK
YM2_I_sc.133	1138583	151694858	1138020	151614139	523609	0.46	3937	49736	OK
YM2_I_sc.134	1161533	154614617	1160889	154520781	502208	0.433	3820	72960	OK
YM2_I_sc.135	300992	35953039	300294	35850529	94630	0.315	2456	24703	OK
YM2_I_sc.136	1090923	144799530	1090385	144720792	496732	0.456	3459	44872	OK
YM2_I_sc.137	978546	127828195	977972	127744107	396949	0.406	3329	53178	OK
YM2_I_sc.138	1308920	180905223	1308010	180773653	751715	0.575	3514	65084	OK
YM2_I_sc.139	989901	111238477	986723	110737224	283791	0.288	4067	34609	NA
YM2_I_sc.140	981967	128847676	976863	128299854	442225	0.453	3835	55565	OK
YM2_I_sc.141	1415502	191851614	1412411	191487586	735451	0.521	4154	82984	OK
YM2_I_sc.142	452042	53398957	448795	52980642	137551	0.306	3204	22788	OK
YM2_I_sc.143	1228986	164539066	1228316	164435625	554765	0.452	3988	52841	OK
YM2_I_sc.144	1185888	162568158	1185132	162454686	638409	0.539	3399	53471	OK
YM2_I_sc.145	1629625	218545310	1627181	218237056	840873	0.517	4052	51888	OK
YM2_I_sc.146	1603103	208506683	1600466	208141741	690329	0.431	4610	72575	OK
YM2_I_sc.147	1480477	200518327	1479056	200310515	759826	0.514	4009	86144	OK
YM2_I_sc.148	1087151	144983196	1086282	144859384	491681	0.453	3950	72194	OK
YM2_I_sc.149	689818	91656901	687406	91345129	352762	0.513	3654	56367	OK
YM2_I_sc.150	1075756	138305760	1072488	137907626	419653	0.391	3797	54455	OK
YM2_I_sc.151	850102	109265853	847869	108967244	335093	0.395	3882	75108	OK
YM2_I_sc.152	536293	61894028	530023	61195469	171265	0.323	3185	32180	OK
YM2_I_sc.153	1058589	142234775	1055903	141899012	543440	0.515	3647	46816	OK
YM2_I_sc.154	1283446	170364626	1281171	170089666	569668	0.445	4148	68646	OK
YM2_I_sc.155	598259	78133222	596748	77933246	267290	0.448	3538	36256	OK
YM2_I_sc.156	803473	108824041	802952	108751005	391054	0.487	3286	33205	OK
YM2_I_sc.157	1537605	204402538	1535893	204151651	753560	0.491	4087	52174	OK
YM2_I_sc.158	1701778	232675200	1700989	232554841	912243	0.536	3753	68079	OK
YM2_I_sc.159	1959138	269079773	1956974	268813654	1076094	0.55	4750	89612	OK
YM2_I_sc.160	1228684	167539018	1228027	167433709	654885	0.533	3819	49681	OK
YM2_I_sc.161	787193	91273387	785360	90956093	233342	0.297	3316	30652	NA
YM2_I_sc.162	1370595	181848685	1365936	181320383	655741	0.48	3835	79187	OK
YM2_I_sc.163	1640031	228115754	1639101	227977447	962176	0.587	4262	90457	OK
YM2_I_sc.164	1041251	137146664	1038696	136834951	476620	0.459	3975	87385	OK
YM2_I_sc.165	776935	93320399	765560	92068617	290613	0.38	3476	43453	OK
YM2_I_sc.166	1462822	195711002	1461986	195592299	655108	0.448	4257	45994	OK
YM2_I_sc.167	1010799	134563039	1010018	134464501	437878	0.434	3599	69254	OK
YM2_I_sc.168	741597	100448616	740844	100347466	366905	0.495	3399	82663	OK
YM2_I_sc.169	310758	36119913	308739	35845327	104711	0.339	2444	19363	OK
YM2_I_sc.170	1181620	161025643	1180196	160856970	616019	0.522	3313	70304	OK
YM2_I_sc.171	1737825	231100851	1736688	230937584	849012	0.489	4543	62845	OK
YM2_I_sc.172	915481	99764638	841511	93165586	187092	0.222	3663	29316	NA
YM2_I_sc.173	424522	56034151	423443	55911153	170424	0.402	2185	29855	OK
YM2_I_sc.174	299510	37095408	298306	36938023	102665	0.344	2599	26237	OK
YM2_I_sc.175	1101641	147535749	1100966	147437736	487315	0.443	3900	63821	OK
YM2_I_sc.176	1642910	222565830	1642172	222457031	818639	0.499	4051	81866	OK
YM2_I_sc.177	948307	124332910	940122	123460515	395816	0.421	3595	38471	OK
YM2_I_sc.178	559407	72881987	556351	72530660	256361	0.461	3730	42602	OK
YM2_I_sc.179	1143012	156620274	1141932	156484574	594928	0.521	3467	67917	OK
YM2_I_sc.180	642473	87018992	641962	86942608	336517	0.524	3188	60584	OK
YM2_I_sc.181	356655	37711399	342786	36176772	61959	0.181	3061	21577	NA
YM2_I_sc.182	507368	63255439	507125	63215363	158660	0.313	2786	29403	OK
YM2_I_sc.183	446249	54858863	441186	54315341	110000	0.249	1794	14082	NA
YM2_I_sc.184	302888	38616912	302264	38528738	125626	0.416	3354	27437	OK
YM2_I_sc.185	1631913	223028114	1631267	222932385	850552	0.521	4109	98150	OK
YM2_I_sc.186	1019195	138380891	1016721	138069184	536280	0.527	3386	66224	OK
YM2_I_sc.187	1059618	139306802	1058438	139141718	431416	0.408	3801	62624	OK
YM2_I_sc.188	607498	74515392	605332	74250552	136905	0.226	2588	26649	NA
YM2_I_sc.189	353404	40497797	347276	39776392	80310	0.231	2392	21189	NA
YM2_I_sc.190	1881062	258853218	1879148	258602480	1033503	0.55	4319	102404	OK
YM2_I_sc.191	1149770	134087484	1146779	133677259	394989	0.344	3927	51403	OK
YM2_I_sc.192	2427649	331078450	2424113	330617731	1374170	0.567	4776	163246	OK
YM2_I_sc.193	963980	131778425	963558	131696474	505934	0.525	3235	52336	OK
YM2_I_sc.194	1275613	174840473	1274941	174740981	685791	0.538	3866	64273	OK
YM2_I_sc.195	803185	104636914	800402	104310984	332972	0.416	3542	57401	OK
YM2_I_sc.196	937185	123173994	935783	122982074	421443	0.45	3934	70652	OK
YM2_I_sc.197	280426	31656370	279064	31460562	81434	0.292	2957	22328	NA
YM2_I_sc.198	302702	36995759	301254	36805656	106858	0.355	3190	38598	OK
YM2_I_sc.199	537444	69836960	535559	69607316	257176	0.48	3272	47879	OK
YM2_I_sc.200	267258	32343795	265673	32140334	94492	0.356	3236	26287	OK
YM2_I_sc.201	1348533	182683213	1347067	182481708	715239	0.531	4239	130575	OK
YM2_I_sc.202	1481623	196871516	1480567	196711309	696456	0.47	4549	85825	OK
YM2_I_sc.203	619262	80078137	614422	79553363	260555	0.424	4199	76541	OK
YM2_I_sc.204	1110955	148465768	1109813	148314764	562603	0.507	3954	50455	OK
YM2_I_sc.205	1190998	135631676	1159835	132398469	305742	0.264	4161	58179	NA
YM2_I_sc.206	1166851	157148981	1166062	157036349	570640	0.489	3596	65196	OK
YM2_I_sc.207	1102190	145543135	1101353	145414238	466897	0.424	4102	65412	OK
YM2_I_sc.208	87892	11572687	87820	11562294	36839	0.419	2068	12018	OK
YM2_I_sc.209	1105154	150153702	1102082	149799910	579283	0.526	3338	48206	OK
YM2_I_sc.210	1176349	160308980	1175598	160190081	627017	0.533	3854	48928	OK
YM2_I_sc.211	1042311	137424806	1040246	137181401	444508	0.427	4083	76517	OK
YM2_I_sc.212	739310	88982536	737074	88651436	280659	0.381	3653	35983	OK
YM2_I_sc.213	672304	87736304	670832	87517499	335036	0.499	3635	53764	OK
YM2_I_sc.214	1270661	169647439	1269830	169523884	604885	0.476	3703	51268	OK
YM2_I_sc.215	32861	3867510	32255	3801072	11736	0.364	1201	5697	NA
YM2_I_sc.216	613889	81202189	613356	81114079	291353	0.475	3490	32470	OK
YM2_I_sc.217	1649596	222699949	1645964	222270505	873776	0.531	4505	83422	OK
YM2_I_sc.218	697852	92075548	697334	92002188	290899	0.417	3321	40560	OK
YM2_I_sc.219	1072325	143126222	1071718	143035504	501007	0.467	4377	58778	OK
YM2_I_sc.220	597121	73497222	590026	72626550	222475	0.377	3946	43448	OK
YM2_I_sc.221	1862397	253304392	1860968	253106374	970012	0.521	4623	62823	OK
YM2_I_sc.222	1679952	226782107	1675922	226317839	885031	0.528	4330	86694	OK
YM2_I_sc.223	1094534	140431991	1093350	140226457	511820	0.468	4206	50672	OK
YM2_I_sc.224	968422	120360444	967242	120163285	368551	0.381	4370	46821	OK
YM2_I_sc.225	2046024	277608907	2045043	277455044	1078441	0.527	4739	98449	OK
YM2_I_sc.226	74685	8634594	73712	8523279	25769	0.35	1827	11324	OK
YM2_I_sc.227	796395	95161052	794225	94848242	282750	0.356	4008	43512	OK
YM2_I_sc.228	1075005	140502391	1073369	140282422	468937	0.437	4653	76180	OK
YM2_I_sc.229	1363112	183377537	1362266	183257813	672765	0.494	4207	65834	OK
YM2_I_sc.230	1243039	168030594	1242280	167921323	610095	0.491	3956	75259	OK
YM2_I_sc.231	456979	57113499	456110	56991593	177623	0.389	4167	44720	OK
YM2_I_sc.232	1192685	159237808	1192073	159146050	565482	0.474	4090	49046	OK
YM2_I_sc.233	965709	129151070	965044	129052929	430127	0.446	3999	83738	OK
YM2_I_sc.234	1153166	154391401	1152056	154239513	556133	0.483	3987	78512	OK
YM2_I_sc.235	1070802	122074640	1067992	121635945	326734	0.306	4233	42654	OK
YM2_I_sc.236	479466	61653513	473623	61041539	207608	0.438	3458	49956	OK
YM2_I_sc.237	1556144	210914167	1552969	210536421	827936	0.533	4659	95342	OK
YM2_I_sc.238	372391	42858862	369779	42522968	104140	0.282	3233	22470	NA
YM2_I_sc.239	1881879	250084503	1881008	249950781	820829	0.436	5402	82040	OK
YM2_I_sc.240	695048	90445663	694413	90353881	283289	0.408	3419	41758	OK
YM2_I_sc.241	558046	72799678	557115	72673535	244068	0.438	3142	35062	OK
YM2_I_sc.242	528610	69495723	527375	69326550	250249	0.475	2796	43168	OK
YM2_I_sc.243	1200647	159730001	1199533	159563051	563188	0.47	3901	77185	OK
YM2_I_sc.244	1542671	205343311	1541719	205201666	725131	0.47	4258	78073	OK
YM2_I_sc.245	422152	54175167	420463	53958866	172094	0.409	3573	45713	OK
YM2_I_sc.246	1349421	179862171	1346932	179548952	651783	0.484	4046	60295	OK
YM2_I_sc.247	1029934	134119359	1028387	133904113	455903	0.443	4054	72217	OK
YM2_I_sc.248	244736	29294175	243286	29125872	77908	0.32	2721	22373	OK
YM2_I_sc.249	766016	103798802	764101	103556895	416415	0.545	3257	52829	OK
YM2_I_sc.250	1283821	170161252	1282446	169980900	596468	0.465	4123	74147	OK
YM2_I_sc.251	379078	46744104	377932	46592799	117974	0.312	1995	13968	OK
YM2_I_sc.252	833460	108341737	833026	108277471	336202	0.404	3246	32405	OK
YM2_I_sc.253	1183359	152151273	1182122	151963679	497218	0.421	3816	54560	OK
YM2_I_sc.254	1387235	190548317	1386451	190431500	773094	0.558	4138	70693	OK
YM2_I_sc.255	1441685	196357752	1440379	196189890	780147	0.542	4209	66460	OK
YM2_I_sc.256	636764	85083735	636365	85019408	291695	0.458	3531	38025	OK
YM2_I_sc.257	962167	115810353	960560	115522761	326948	0.34	4045	58885	OK
YM2_I_sc.258	1116485	143710494	1113100	143321343	426198	0.383	4182	90762	OK
YM2_I_sc.259	1846951	253816097	1846059	253677758	1013418	0.549	4440	94331	OK
YM2_I_sc.260	1930874	257183749	1928921	256919017	950711	0.493	4521	97764	OK
YM2_I_sc.261	874435	111503894	867729	110745213	423307	0.488	4294	65990	OK
YM2_I_sc.262	1400127	185439129	1399399	185330585	594594	0.425	3859	39032	OK
YM2_I_sc.263	1073821	144494063	1073255	144413819	521997	0.486	3681	62004	OK
YM2_I_sc.264	1327515	177533482	1326800	177427431	639553	0.482	4284	83040	OK
YM2_I_sc.265	290442	31505637	288245	31198748	64339	0.223	2977	20813	NA
YM2_I_sc.266	1102931	150624400	1101997	150506388	578657	0.525	3252	75096	OK
YM2_I_sc.267	1518798	206109396	1517714	205945806	815024	0.537	4212	72558	OK
YM2_I_sc.268	777749	84230385	721532	79180633	155320	0.215	3608	33225	NA
YM2_I_sc.269	1604140	218754162	1602807	218575520	857986	0.535	4248	102070	OK
YM2_I_sc.270	526890	66306081	525795	66159376	204777	0.389	3362	45181	OK
YM2_I_sc.271	1412788	192835574	1411999	192716993	745049	0.528	4184	75540	OK
YM2_I_sc.272	1260532	169655126	1259884	169557832	600707	0.477	4081	75593	OK
YM2_I_sc.273	1298031	168942254	1292019	168288594	519844	0.402	4189	59018	OK
YM2_I_sc.274	625793	81413982	624207	81215539	260408	0.417	3919	58172	OK
YM2_I_sc.275	1111134	150380718	1110252	150260873	549351	0.495	3871	94788	OK
YM2_I_sc.276	1206128	161750484	1205429	161644575	558267	0.463	4410	84093	OK
YM2_I_sc.277	380271	38728408	366660	37205715	44213	0.121	2067	9493	NA
YM2_I_sc.278	1811815	251507912	1810752	251348896	1043950	0.577	4566	135858	OK
YM2_I_sc.279	1891392	251001497	1883336	250113643	846877	0.45	5982	146167	OK
YM2_I_sc.280	678305	89395734	677210	89245748	319310	0.472	4022	59358	OK
YM2_I_sc.281	887711	118788852	887303	118727745	414644	0.467	3283	67645	OK
YM2_I_sc.282	1294236	179552404	1291691	179217971	811535	0.628	4731	137730	OK
YM2_I_sc.283	249114	30834314	248363	30729627	70828	0.285	1310	13867	NA
YM2_I_sc.284	2176619	283202643	2174296	282896070	851522	0.392	5166	134092	OK
YM2_I_sc.285	380571	44280017	374354	43547204	109647	0.293	2784	31068	NA
YM2_I_sc.286	651944	87089234	650372	86885994	309615	0.476	3241	61004	OK
YM2_I_sc.287	985845	114250473	983280	113897789	322087	0.328	4252	58337	OK
YM2_I_sc.288	1706971	229141287	1704583	228816946	881668	0.517	4459	152091	OK
YM2_I_sc.289	1476877	199429553	1476308	199341802	694347	0.47	4451	80865	OK
YM2_I_sc.290	1451934	198340161	1451362	198255541	746680	0.514	3876	66475	OK
YM2_I_sc.291	1697862	233393828	1697269	233303671	834681	0.492	5069	101386	OK
YM2_I_sc.292	887273	119587133	886162	119436314	429050	0.484	4500	90351	OK
YM2_I_sc.293	362772	41976890	361661	41814904	113771	0.315	3523	28722	OK
YM2_I_sc.294	327613	40888470	326702	40769482	122591	0.375	3384	34914	OK
YM2_I_sc.295	607533	80211499	605872	80021497	285275	0.471	3733	48655	OK
YM2_I_sc.296	93314	8692770	92287	8561979	5722	0.062	394	2582	NA
YM2_I_sc.297	951947	128683721	951211	128581108	477944	0.502	3850	76524	OK
YM2_I_sc.298	1912584	254536284	1911744	254406785	862377	0.451	4238	79273	OK
YM2_I_sc.299	350363	45170595	347984	44916392	141810	0.408	3105	39660	OK
YM2_I_sc.300	1100552	148626191	1099793	148520002	550214	0.5	4366	58781	OK
YM2_I_sc.301	661742	75946728	646405	74360793	189851	0.294	2803	34483	NA
YM2_I_sc.302	1129901	152892566	1129315	152805796	529061	0.468	3758	82331	OK
YM2_I_sc.303	1629314	219718651	1628542	219598205	790315	0.485	4019	106041	OK
YM2_I_sc.304	1174885	156676712	1172786	156442483	502926	0.429	3556	48546	OK
YM2_I_sc.305	1157222	153859998	1156743	153782077	516228	0.446	3712	47314	OK
YM2_I_sc.306	1354619	184281436	1353353	184124874	657049	0.485	4343	92919	OK
YM2_I_sc.307	896243	117132512	894905	116937766	457287	0.511	4789	53816	OK
YM2_I_sc.308	300572	37892753	300043	37812479	119431	0.398	2877	28888	OK
YM2_I_sc.309	1735014	240499793	1734350	240402863	979385	0.565	4076	67737	OK
YM2_I_sc.310	22449	2833489	22207	2806879	9035	0.407	1395	4712	NA
YM2_I_sc.311	127261	15599366	127145	15580707	32660	0.257	1350	10737	NA
YM2_I_sc.312	1575438	211702231	1574276	211553112	750416	0.477	4070	66861	OK
YM2_I_sc.313	1763351	239883337	1762747	239793257	895422	0.508	4270	63290	OK
YM2_I_sc.314	1739234	238477335	1738444	238359890	878797	0.506	4695	82904	OK
YM2_I_sc.315	976478	127499384	973141	127083428	448887	0.461	4292	51571	OK
YM2_I_sc.316	3867514	518410063	3865799	518158737	1787317	0.462	6694	128407	OK
YM2_I_sc.317	2531910	346095701	2529422	345793572	1365565	0.54	5002	117394	OK
YM2_I_sc.318	971902	123329445	971162	123199160	379059	0.39	4531	58333	OK
YM2_I_sc.319	1244567	147414294	1242969	147149312	430388	0.346	4103	48636	OK
YM2_I_sc.320	1931603	264969231	1930801	264847120	1032219	0.535	4654	93521	OK
YM2_I_sc.321	61885	7714979	61346	7652059	27541	0.449	1854	12261	OK
YM2_I_sc.322	1396552	180797940	1394622	180528188	664561	0.477	4487	60294	OK
YM2_I_sc.323	1028060	139518256	1026959	139371958	557179	0.543	3910	59766	OK
YM2_I_sc.324	2192715	301092949	2191811	300960831	1211768	0.553	4467	89656	OK
YM2_I_sc.325	1963041	264326099	1962147	264193402	888056	0.453	5048	126616	OK
YM2_I_sc.326	705461	93085356	704778	92989438	345039	0.49	4331	57105	OK
YM2_I_sc.327	1768726	244457908	1768084	244360233	987222	0.558	4331	80925	OK
YM2_I_sc.328	1615598	220920430	1614830	220805444	837335	0.519	3790	75149	OK
YM2_I_sc.329	1675577	220652507	1674690	220523083	679843	0.406	4591	90324	OK
YM2_I_sc.330	1251017	152771399	1249271	152485117	512408	0.41	4242	46458	OK
YM2_I_sc.331	633279	81060058	629391	80647958	244297	0.388	3540	42168	OK
YM2_I_sc.332	1306909	178003946	1305128	177794803	682344	0.523	4225	87092	OK
YM2_I_sc.333	477862	58473276	476466	58286629	166646	0.35	3854	32132	OK
YM2_I_sc.334	2759207	376808387	2758210	376660061	1455374	0.528	4899	100792	OK
YM2_I_sc.335	1594524	215256175	1593695	215134118	790225	0.496	4143	84015	OK
YM2_I_sc.336	1251724	161871160	1250797	161745553	467162	0.373	3789	47038	OK
YM2_I_sc.337	1135423	152273296	1134320	152119728	521813	0.46	3756	71069	OK
YM2_I_sc.338	1009947	136319601	1009046	136188432	478675	0.474	3964	83787	OK
YM2_I_sc.339	1558869	206250196	1558234	206153912	664129	0.426	4460	85136	OK
YM2_I_sc.340	515307	68664765	514286	68533189	254224	0.494	3303	46591	OK
YM2_I_sc.341	1497900	201231985	1496102	201009525	731261	0.489	3975	67414	OK
YM2_I_sc.342	805924	104525416	804792	104366998	318339	0.396	3616	83613	OK
YM2_I_sc.343	379377	44792976	376529	44480363	118024	0.313	3733	32874	OK
YM2_I_sc.344	714489	92918129	713411	92784433	290987	0.408	3545	47295	OK
YM2_I_sc.345	1663039	220019840	1661807	219858072	723606	0.435	4661	89438	OK
YM2_I_sc.346	1032920	137499190	1032150	137390929	501687	0.486	3858	51355	OK
YM2_I_sc.347	981000	126150664	980543	126084541	346314	0.353	3225	28560	OK
YM2_I_sc.348	2626165	357933123	2624739	357724393	1385617	0.528	5110	94440	OK
YM2_I_sc.349	1514314	202668822	1513633	202564353	678101	0.448	4504	79687	OK
YM2_I_sc.350	1314350	174198999	1313131	174050075	565869	0.431	4127	60888	OK
YM2_I_sc.351	1329343	178080890	1328759	177989662	631364	0.475	4293	68530	OK
YM2_I_sc.352	1769100	231714963	1767945	231521404	829807	0.469	4702	80178	OK
YM2_I_sc.353	1588311	214820682	1586255	214571649	769080	0.485	4508	123622	OK
YM2_I_sc.354	2106887	287531067	2106080	287409014	1073887	0.51	4456	100413	OK
YM2_I_sc.355	1374599	180047409	1373534	179906835	562614	0.41	3831	74110	OK
YM2_I_sc.356	492086	59331492	487070	58784523	181942	0.374	3225	32812	OK
YM2_I_sc.357	1505265	202043083	1504566	201940814	695514	0.462	4431	57473	OK
YM2_I_sc.358	1569758	214631895	1569162	214547694	806564	0.514	3872	76655	OK
YM2_I_sc.359	1540859	210250085	1540060	210132777	826685	0.537	4078	86906	OK
YM2_I_sc.360	240255	27196403	239313	27068661	55779	0.233	2208	12688	NA
YM2_I_sc.361	860032	117097426	859125	116990060	420879	0.49	3280	82422	OK
YM2_I_sc.362	1215730	161520399	1214996	161411738	535451	0.441	4180	63832	OK
YM2_I_sc.363	924996	101344604	869027	96281211	194167	0.223	3363	28912	NA
YM2_I_sc.364	1752124	243380905	1750823	243214057	1014729	0.58	4016	112089	OK
YM2_I_sc.365	382822	49668742	382275	49594418	167568	0.438	2843	40106	OK
YM2_I_sc.366	1932009	262351371	1931136	262224034	959972	0.497	4973	95636	OK
YM2_I_sc.367	1894741	261780848	1893998	261670541	1035032	0.546	4408	95173	OK
YM2_I_sc.368	681531	90168432	676472	89636403	315227	0.466	2816	40301	OK
YM2_I_sc.369	769792	103063480	768185	102871864	382021	0.497	4242	64910	OK
YM2_I_sc.370	1918737	266585388	1917543	266427218	1097756	0.572	4394	120281	OK
YM2_I_sc.371	2855850	398410368	2854773	398249539	1662024	0.582	5222	130184	OK
YM2_I_sc.372	311119	36887276	303884	36085268	104303	0.343	3040	25849	OK
YM2_I_sc.373	1252008	168805670	1251470	168726249	563981	0.451	4105	100560	OK
YM2_I_sc.374	1567597	216210247	1562044	215609146	888845	0.569	4613	89886	OK
YM2_I_sc.375	433323	57381315	432764	57307333	211249	0.488	3523	33732	OK
YM2_I_sc.376	1742860	240806215	1742092	240690693	957735	0.55	4236	112174	OK
YM2_I_sc.377	965304	130554607	964052	130390308	503055	0.522	3936	77957	OK
YM2_I_sc.378	1687975	232339768	1687142	232219466	909930	0.539	4790	97031	OK
YM2_I_sc.379	1612844	213877388	1611537	213707071	655140	0.407	3993	100155	OK
YM2_I_sc.380	515359	63233272	512835	62932107	148686	0.29	3710	39269	NA
YM2_I_sc.381	2543443	352818479	2541780	352592177	1411973	0.556	4902	123782	OK
YM2_I_sc.382	868110	108782392	866994	108624119	355184	0.41	4216	50985	OK
YM2_I_sc.383	1694831	233425181	1693382	233229377	929530	0.549	4322	132716	OK
YM3_I_sc.1	353040	45286586	352928	45269724	122293	0.347	1060	8832	NA
YM3_I_sc.2	2678729	357031728	2677841	356894946	1298765	0.485	4312	77239	OK
YM3_I_sc.3	1014627	133516890	1014257	133460845	450888	0.445	2443	40622	OK
YM3_I_sc.4	350370	45723753	350166	45692691	152076	0.434	1327	19068	OK
YM3_I_sc.5	146761	19399235	146685	19387063	71846	0.49	917	14940	OK
YM3_I_sc.6	223549	30035428	223447	30018614	115743	0.518	1436	17511	OK
YM3_I_sc.7	391758	52712793	391583	52685499	206918	0.528	1655	24862	OK
YM3_I_sc.8	291441	38304976	291335	38289503	136719	0.469	1756	15636	OK
YM3_I_sc.9	895034	120161014	894610	120097445	461362	0.516	2048	57240	OK
YM3_I_sc.10	674174	89192673	673926	89154647	314463	0.467	1724	24728	OK
YM3_I_sc.11	302340	39795064	301995	39754585	141500	0.469	1381	26391	OK
YM3_I_sc.12	2515243	336737421	2514210	336575957	1317920	0.524	4702	65278	OK
YM3_I_sc.13	1496352	202488249	1495458	202368546	820651	0.549	2810	49848	OK
YM3_I_sc.14	4747729	642159795	4745928	641883163	2650238	0.558	5616	140339	OK
YM3_I_sc.15	119670	15616994	119632	15610718	52075	0.435	807	7870	NA
YM3_I_sc.16	254855	32589528	254753	32573784	90026	0.353	1012	8064	NA
YM3_I_sc.17	1805870	242513375	1805250	242416585	913379	0.506	3961	63043	OK
YM3_I_sc.18	337102	45278904	336976	45259328	170929	0.507	1338	12734	OK
YM3_I_sc.19	1026461	138234665	1026012	138166010	513533	0.501	3254	59979	OK
YM3_I_sc.20	1029626	138308326	1029226	138247300	521713	0.507	2966	48555	OK
YM3_I_sc.21	1256377	162472581	1255887	162397752	541178	0.431	3324	67222	OK
YM3_I_sc.22	245705	32126706	245603	32111152	109336	0.445	1232	10141	NA
YM3_I_sc.23	2467	289987	2453	288314	920	0.375	146	382	NA
YM3_I_sc.24	5579258	741035936	5577403	740749405	2950574	0.529	6204	86612	OK
YM3_I_sc.25	1414136	181671823	1413614	181592683	564895	0.4	3010	45506	OK
YM3_I_sc.26	271059	35389123	270936	35369860	119047	0.439	1572	11949	OK
YM3_I_sc.27	539853	71530676	539648	71500200	291462	0.54	2331	29344	OK
YM3_I_sc.28	1635254	215763709	1634657	215674981	777267	0.475	3390	45024	OK
YM3_I_sc.29	1021596	138129738	1021193	138067873	579318	0.567	2774	30017	OK
YM3_I_sc.30	383611	50182966	383438	50158628	169807	0.443	1517	24904	OK
YM3_I_sc.31	304806	38800983	304692	38783645	111861	0.367	1188	8753	NA
YM3_I_sc.32	341005	43134053	340878	43114510	121985	0.358	1313	7893	NA
YM3_I_sc.33	96144	12067750	96117	12063537	11956	0.124	364	1852	NA
YM3_I_sc.34	11150	1306295	11136	1304229	3576	0.321	152	506	NA
YM3_I_sc.35	1293288	166524442	1292826	166454092	510454	0.395	2884	34351	OK
YM3_I_sc.36	4110963	547108228	4109479	546878508	2098720	0.511	5250	126811	OK
YM3_I_sc.37	2092494	282930923	2091695	282806411	1161877	0.555	4064	79051	OK
YM3_I_sc.38	379344	49214079	379193	49190369	197460	0.521	1359	21498	OK
YM3_I_sc.39	502796	65824319	502497	65776151	253063	0.504	2811	47288	OK
YM3_I_sc.40	4250618	561617917	4249121	561387926	2090638	0.492	5518	98313	OK
YM3_I_sc.41	185203	23887977	185093	23868757	64823	0.35	931	10765	NA
YM3_I_sc.42	883305	116819234	882956	116765689	412295	0.467	2213	36584	OK
YM3_I_sc.43	3790839	505729583	3789154	505462379	1954173	0.516	5928	151422	OK
YM3_I_sc.44	2470209	320704803	2469183	320555488	1057902	0.428	4235	78658	OK
YM3_I_sc.45	10846195	1482672764	10842280	1482070965	6382246	0.589	7731	457884	OK
YM3_I_sc.46	1386100	184934811	1385515	184844574	723296	0.522	4068	44287	OK
YM3_I_sc.47	2078432	272956484	2077725	272846996	952751	0.459	3681	41512	OK
YM3_I_sc.48	495476	65597331	495267	65564850	233435	0.471	1801	26158	OK
YM3_I_sc.49	96317	12168551	96271	12161797	23141	0.24	494	2632	NA
YM3_I_sc.50	825318	106719229	825068	106680289	341736	0.414	2163	31740	OK
YM3_I_sc.51	532540	68158237	532328	68125049	200428	0.377	1600	25710	OK
YM3_I_sc.52	452027	59859473	451878	59835849	212021	0.469	1780	34137	OK
YM3_I_sc.53	352925	44344519	352801	44325350	123131	0.349	1370	19645	OK
YM3_I_sc.54	468375	60116571	468183	60086652	190511	0.407	1633	16581	OK
YM3_I_sc.55	2298996	301072644	2298168	300943888	1066356	0.464	4130	115444	OK
YM3_I_sc.56	318342	39983931	318204	39963380	114747	0.361	1623	15890	OK
YM3_I_sc.57	806811	103634184	806561	103595075	321658	0.399	2230	28718	OK
YM3_I_sc.58	136853	17994234	136780	17982958	60677	0.444	676	9212	NA
YM3_I_sc.59	2448887	332440749	2447806	332276143	1427481	0.583	4718	99220	OK
YM3_I_sc.60	3146801	432333304	3145681	432160247	1938548	0.616	4665	71448	OK
YM3_I_sc.61	1766096	232143399	1765512	232049507	804788	0.456	3452	49317	OK
YM3_I_sc.62	1406649	192319765	1406127	192238338	836157	0.595	3822	107415	OK
YM3_I_sc.63	4530204	628258525	4528568	628003251	2956633	0.653	5347	107516	OK
YM3_I_sc.64	746203	100941250	745765	100856612	428645	0.575	2591	32364	OK
YM3_I_sc.65	1305251	177505128	1304736	177422427	729459	0.559	3521	92936	OK
YM3_I_sc.66	1413607	187687419	1413055	187602823	687139	0.486	2916	64553	OK
YM3_I_sc.67	1532002	206032043	1531466	205946722	767367	0.501	3459	98099	OK
YM3_I_sc.68	1725965	235863901	1725338	235764672	1022470	0.593	3472	89946	OK
YM3_I_sc.69	255664	33021755	254756	32918646	110517	0.434	1441	19117	OK
YM3_I_sc.70	3754224	499521829	3752808	499303749	1915705	0.51	5163	60358	OK
YM3_I_sc.71	334804	44649286	334666	44628378	164318	0.491	1493	23136	OK
YM3_I_sc.72	592045	76522003	591855	76492733	228569	0.386	1758	23468	OK
YM3_I_sc.73	137467	18191626	137407	18182475	68865	0.501	1142	11297	OK
YM3_I_sc.74	368915	48183074	368754	48160114	158887	0.431	1152	22067	OK
YM3_I_sc.75	899843	121924607	899494	121869392	487931	0.542	2161	35958	OK
YM3_I_sc.76	434274	58105660	431177	57826385	243832	0.566	1593	20526	OK
YM3_I_sc.77	636977	85771377	636688	85729027	331138	0.52	1969	46687	OK
YM3_I_sc.78	452882	61885829	452683	61854297	261118	0.577	2108	52181	OK
YM3_I_sc.79	2432234	330475406	2431279	330326797	1404111	0.578	4354	92359	OK
YM3_I_sc.80	6478	777900	6475	777558	1235	0.191	144	324	NA
YM3_I_sc.81	694668	90166430	690576	89757432	322655	0.467	2654	34271	OK
YM3_I_sc.82	2125158	286769036	2124088	286617239	1161203	0.547	4449	101948	OK
YM3_I_sc.83	212032	28237364	211926	28221110	99573	0.47	999	20000	OK
YM3_I_sc.84	3503709	474160256	3502502	473976696	1942825	0.555	4796	112145	OK
YM3_I_sc.85	229040	30927174	228045	30829510	130492	0.572	1812	20922	OK
YM3_I_sc.86	3275510	442325278	3274162	442118390	1795289	0.548	4779	160849	OK
YM3_I_sc.87	469487	62197482	466574	61911082	239162	0.513	1925	20605	OK
YM3_I_sc.88	767780	102414316	767310	102346300	395156	0.515	3691	55662	OK
YM3_I_sc.89	407266	52472527	407093	52445597	156747	0.385	1496	29511	OK
YM3_I_sc.90	16540135	2044837419	16532022	2043594694	2697435	0.163	7919	294914	NA
YM3_I_sc.91	8640026	1098385952	8636885	1097901747	3157844	0.366	7463	269633	OK
YM3_I_sc.92	2443618	314210317	2442596	314052548	962988	0.394	4486	150248	OK
YM3_I_sc.93	2087527	285060546	2086229	284878802	1241266	0.595	5265	151344	OK
YM3_I_sc.94	1311348	173469641	1310792	173384894	617832	0.471	2711	52479	OK
YM3_I_sc.95	676810	87913694	676445	87854508	328355	0.485	2153	27546	OK
YM3_I_sc.96	2649194	359303592	2648066	359128256	1459565	0.551	4370	163551	OK
YM3_I_sc.97	40973	5151988	40955	5149339	10224	0.25	223	864	NA
YM3_I_sc.98	183428	24095500	183362	24085557	75910	0.414	642	6650	NA
YM3_I_sc.99	361068	45137388	360938	45118426	108810	0.301	1092	9407	NA
YM3_I_sc.100	73194	9200810	73167	9196675	15931	0.218	390	2221	NA
YM3_I_sc.101	62967	8088434	62942	8084681	21792	0.346	296	3019	NA
YM3_I_sc.102	65595	7423243	65550	7417434	16515	0.252	693	2562	NA
YM3_I_sc.103	552595	74598199	552417	74571301	288095	0.522	1671	26745	OK
YM3_I_sc.104	289021	38648603	288939	38635837	149851	0.519	1538	15973	OK
YM3_I_sc.105	1189823	158988264	1189384	158922225	583087	0.49	2234	69393	OK
YM3_I_sc.106	3276942	435822698	3276035	435684917	1577083	0.481	3911	80388	OK
YM3_I_sc.107	105114	14050072	104826	14019213	51776	0.494	513	12069	NA
YM3_I_sc.108	2486560	332937881	2485766	332817274	1291726	0.52	3888	49446	OK
YM3_I_sc.109	952699	123985291	952022	123905622	386953	0.406	1792	24794	OK
YM3_I_sc.110	3861325	522852767	3860167	522676339	2151844	0.557	4751	117770	OK
YM3_I_sc.111	5448132	753507859	5446559	753267651	3350691	0.615	4848	143640	OK
YM3_I_sc.112	2272773	297791328	2272130	297693616	1012270	0.446	3358	61497	OK
YM3_I_sc.113	6037405	794299978	6033268	793647965	2848100	0.472	6055	131218	OK
YM3_I_sc.114	837323	111996711	837116	111964658	408115	0.488	1659	14125	OK
YM3_I_sc.115	4985666	671889743	4983617	671589354	2651792	0.532	5989	208468	OK
YM3_I_sc.116	1089092	137239677	1088808	137198837	353523	0.325	2335	23642	OK
YM3_I_sc.117	791718	104862885	791434	104820004	378646	0.478	2076	42195	OK
YM3_I_sc.118	3828147	516318807	3827063	516152528	2094721	0.547	4577	85627	OK
YM3_I_sc.119	14412	1816801	14361	1810354	7281	0.507	915	3192	NA
YM3_I_sc.120	1480863	191386272	1480448	191323345	603858	0.408	2965	26024	OK
YM3_I_sc.121	328009	44557289	327869	44537509	172168	0.525	1009	13507	OK
YM3_I_sc.122	648097	80839131	647906	80811237	209036	0.323	1768	13065	OK
YM3_I_sc.123	423936	56890216	423788	56867847	206604	0.488	1475	16138	OK
YM3_I_sc.124	1885566	259333022	1884826	259229434	1141750	0.606	3393	54697	OK
YM3_I_sc.125	125509	16182827	125476	16177888	37189	0.296	559	2757	NA
YM3_I_sc.126	465797	58871017	465664	58851817	140013	0.301	1072	11838	OK
YM3_I_sc.127	104656	13646721	104614	13640298	37536	0.359	528	3925	NA
YM3_I_sc.128	1256382	162577003	1256062	162528764	523657	0.417	2583	28073	OK
YM3_I_sc.129	858464	112919827	858206	112880625	379572	0.442	1658	25931	OK
YM3_I_sc.130	52756	6924077	52717	6918657	26176	0.497	753	7257	NA
YM3_I_sc.131	791696	104787117	791458	104751237	365792	0.462	2232	30120	OK
YM3_I_sc.132	1224646	158490998	1224286	158437073	505101	0.413	2310	29875	OK
YM3_I_sc.133	1632910	217658063	1632479	217593481	837357	0.513	2985	41265	OK
YM3_I_sc.134	315555	41443096	315460	41428863	123072	0.39	982	15936	OK
YM3_I_sc.135	392555	52107393	392424	52087684	194345	0.495	1641	24661	OK
YM3_I_sc.136	4683608	636015604	4682212	635804966	2638120	0.563	5083	106574	OK
YM3_I_sc.137	1881781	250150447	1881173	250055178	919707	0.489	2942	71483	OK
YM3_I_sc.138	755992	96508412	755728	96468787	292419	0.387	1863	27977	OK
YM3_I_sc.139	1558232	206993021	1557803	206927679	759120	0.487	2801	31559	OK
YM3_I_sc.140	523843	67474601	523544	67436657	40778	0.078	1266	7138	NA
YM3_I_sc.141	460518	60721719	460391	60702691	201388	0.437	1547	22548	OK
YM3_I_sc.142	294154	39416414	294028	39397115	142680	0.485	1485	13304	OK
YM3_I_sc.143	4041685	551233826	4040622	551069289	2318037	0.574	4458	74186	OK
YM3_I_sc.144	1554487	199939557	1554017	199867737	613727	0.395	2776	46497	OK
YM3_I_sc.145	594835	73785893	594672	73762642	178672	0.3	1793	10527	OK
YM3_I_sc.146	376249	48441878	376118	48422629	144818	0.385	1014	14242	OK
YM3_I_sc.147	1311271	173911461	1310893	173853728	610972	0.466	2254	47816	OK
YM3_I_sc.148	731685	94353104	731483	94322153	285058	0.39	1534	21174	OK
YM3_I_sc.149	311407	36366211	311195	36335680	91676	0.295	2109	17164	NA
YM3_I_sc.150	3224261	431602204	3223033	431409984	1755694	0.545	4615	110364	OK
YM3_I_sc.151	934387	125062372	934068	125013833	489721	0.524	1886	56312	OK
YM3_I_sc.152	426662	56363550	426532	56343740	204279	0.479	1535	25397	OK
YM3_I_sc.153	681509	89262845	681310	89232626	300904	0.442	1554	21868	OK
YM3_I_sc.154	1989448	263651513	1988899	263568362	926136	0.466	2984	65580	OK
YM3_I_sc.155	761023	101223315	760738	101181104	376488	0.495	2012	28991	OK
YM3_I_sc.156	1379006	183037021	1378626	182978556	655656	0.476	2336	24651	OK
YM3_I_sc.157	543011	72697373	542848	72670468	259908	0.479	1409	16650	OK
YM3_I_sc.158	1237852	159472965	1237499	159419796	499948	0.404	2398	33716	OK
YM3_I_sc.159	1007898	135925187	1007578	135876655	535941	0.532	2148	33706	OK
YM3_I_sc.160	654596	86651063	654352	86611844	313989	0.48	1574	16710	OK
YM3_I_sc.161	543341	73415916	543182	73391239	294433	0.542	1509	18358	OK
YM3_I_sc.162	1632533	221306632	1631986	221223621	909106	0.557	2805	81588	OK
YM3_I_sc.163	1624255	217929038	1623811	217861080	832258	0.513	2799	57342	OK
YM3_I_sc.164	975317	128035959	975043	127993956	443685	0.455	2148	48021	OK
YM3_I_sc.165	1427958	191926128	1426339	191737749	762221	0.534	3356	69611	OK
YM3_I_sc.166	836417	110718366	836062	110665057	399971	0.478	2074	15546	OK
YM3_I_sc.167	1010602	136182496	1010309	136137967	522640	0.517	2594	69027	OK
YM3_I_sc.168	2873024	389591917	2872107	389452829	1636773	0.57	4035	128067	OK
YM3_I_sc.169	106550	14373319	106493	14365085	58349	0.548	932	9472	NA
YM3_I_sc.170	678112	91371581	677888	91338787	358113	0.528	1520	49385	OK
YM3_I_sc.171	474562	63307676	474409	63284621	244199	0.515	1300	15606	OK
YM3_I_sc.172	751074	98361089	745704	97883185	366742	0.492	2093	26877	OK
YM3_I_sc.173	1004901	137858157	1004547	137806728	581597	0.579	2103	57427	OK
YM3_I_sc.174	1293542	173442812	1293120	173378112	679144	0.525	3373	100626	OK
YM3_I_sc.175	1041698	134770549	1041404	134725856	433464	0.416	2265	36111	OK
YM3_I_sc.176	1094311	143000481	1094000	142953743	476100	0.435	2195	38551	OK
YM3_I_sc.177	542643	67534343	539575	67232416	169152	0.313	1483	9710	NA
YM3_I_sc.178	924497	125859290	924092	125805255	486443	0.526	2311	46717	OK
YM3_I_sc.179	10799889	1506562080	10796114	1505994635	7189218	0.666	6843	415290	OK
YM3_I_sc.180	5890891	804109869	5889220	803860059	3401946	0.578	5637	168023	OK
YM3_I_sc.181	620246	82048172	615442	81591071	337328	0.548	3441	42359	OK
YM3_I_sc.182	3191114	429014715	3190151	428869159	1634908	0.512	4005	140494	OK
YM3_I_sc.183	1586080	199832509	1566172	197928476	676158	0.432	4220	74549	OK
YM3_I_sc.184	381846	52166727	381722	52148616	227580	0.596	2058	24585	OK
YM3_I_sc.185	2085597	276436368	2084947	276338258	967383	0.464	3299	107481	OK
YM3_I_sc.186	1904870	259565594	1904105	259449514	1113727	0.585	3472	111609	OK
YM3_I_sc.187	1723976	224190291	1723536	224123459	694948	0.403	2685	42316	OK
YM3_I_sc.188	666651	85050266	666437	85018362	206279	0.31	1685	35837	OK
YM3_I_sc.189	435646	58792412	435468	58766295	235589	0.541	2014	41839	OK
YM3_I_sc.190	1104913	140979938	1104544	140923981	392090	0.355	2226	38219	OK
YM3_I_sc.191	1746215	225463066	1745484	225349049	767946	0.44	3532	63861	OK
YM3_I_sc.192	2357494	322128155	2356558	321984704	1313057	0.557	4227	355371	OK
YM3_I_sc.193	7644388	1025053981	7640135	1024408563	3896429	0.51	6582	244376	OK
YM3_I_sc.194	8112655	1086885454	8109041	1086340118	4273398	0.527	6273	182675	OK
YM3_I_sc.195	2787714	377241171	2786390	377041632	1508860	0.542	3751	77883	OK
YM3_I_sc.196	2430239	333428475	2428531	333170938	1443128	0.594	3616	99039	OK
YM3_I_sc.197	112108	13701565	112016	13687393	36140	0.323	935	5893	NA
YM3_I_sc.198	853662	115012479	853201	114943130	462202	0.542	2747	55474	OK
YM3_I_sc.199	616467	83191145	616110	83137144	340472	0.553	1879	38495	OK
YM3_I_sc.200	684300	93206781	683930	93150201	409217	0.598	2813	38524	OK
YM3_I_sc.201	134026	17328975	133932	17315100	37336	0.279	501	7446	NA
YM3_I_sc.202	3693126	498872119	3691280	498592428	1950240	0.528	4872	149815	OK
YM3_I_sc.203	1629641	221402318	1627360	221122865	879565	0.54	4092	174867	OK
YM3_I_sc.204	1764470	235885458	1763527	235743564	933811	0.53	3297	31824	OK
YM3_I_sc.205	3397327	454825069	3395000	454510532	1724217	0.508	4154	87323	OK
YM3_I_sc.206	4693043	628952089	4690680	628595642	2471361	0.527	5052	163493	OK
YM3_I_sc.207	540208	71104159	539935	71063501	233275	0.432	1306	21251	OK
YM3_I_sc.208	999257	133098473	998760	133023877	492450	0.493	2065	32096	OK
YM3_I_sc.209	2779459	372361107	2778266	372181115	1422236	0.512	3809	52369	OK
YM3_I_sc.210	733789	87977477	733360	87914049	218978	0.299	3298	18958	NA
YM3_I_sc.211	812137	105687590	811752	105629728	327611	0.404	1748	20875	OK
YM3_I_sc.212	281538	36065919	281396	36045139	99424	0.353	1302	9794	NA
YM3_I_sc.213	5971673	828102801	5968492	827618734	3806855	0.638	6150	261579	OK
YM3_I_sc.214	2030240	274361271	2029283	274215980	1100973	0.543	3326	53652	OK
YM3_I_sc.215	12823	1619544	12803	1617127	6159	0.481	488	1842	NA
YM3_I_sc.216	1313059	175518381	1312531	175438006	707399	0.539	2878	36486	OK
YM3_I_sc.217	1096772	143037276	1096219	142955973	477582	0.436	2258	33056	OK
YM3_I_sc.218	805860	104336156	805464	104277260	324570	0.403	1974	17495	OK
YM3_I_sc.219	1168024	155572060	1167450	155485551	568757	0.487	2643	32313	OK
YM3_I_sc.220	1887087	249075935	1886243	248952472	912080	0.484	3402	42821	OK
YM3_I_sc.221	2526318	349984604	2525082	349796387	1509273	0.598	4040	60527	OK
YM3_I_sc.222	2483660	308771066	2482314	308574085	896484	0.361	4304	72884	OK
YM3_I_sc.223	306830	36227294	306350	36156973	90782	0.296	3725	19240	NA
YM3_I_sc.224	1178662	156398389	1178122	156316595	569752	0.484	2545	32970	OK
YM3_I_sc.225	632808	84168560	632470	84117649	277519	0.439	1569	28972	OK
YM3_I_sc.226	41754	5428025	41694	5419381	20816	0.499	757	6176	NA
YM3_I_sc.227	1811318	244956479	1810495	244832717	980400	0.542	3010	46984	OK
YM3_I_sc.228	1030556	136439788	1030084	136368583	479058	0.465	2096	33624	OK
YM3_I_sc.229	382011	50617492	381829	50589393	175384	0.459	981	12191	NA
YM3_I_sc.230	280451	36787641	280314	36766215	109313	0.39	709	11316	NA
YM3_I_sc.231	73470	9201249	73418	9193663	29653	0.404	594	4706	NA
YM3_I_sc.232	1373656	183930039	1372906	183822859	717015	0.522	2792	43371	OK
YM3_I_sc.233	1859070	252989163	1857959	252821069	1072736	0.577	3838	161318	OK
YM3_I_sc.234	568012	75145595	567650	75091260	261556	0.461	2178	33511	OK
YM3_I_sc.235	779473	104329489	779089	104271603	380770	0.489	1939	23386	OK
YM3_I_sc.236	1122055	132529062	1121048	132384404	298845	0.267	4386	31399	NA
YM3_I_sc.237	554073	67745405	553135	67606958	198052	0.358	5025	42332	OK
YM3_I_sc.238	1640399	223747029	1639481	223607329	962350	0.587	3761	45988	OK
YM3_I_sc.239	2097586	281037951	2096650	280896809	1056911	0.504	3386	42513	OK
YM3_I_sc.240	834395	97690716	833653	97580529	217084	0.26	3977	29245	NA
YM3_I_sc.241	618447	82208687	618151	82164185	290015	0.469	1788	21345	OK
YM3_I_sc.242	272764	34907580	272635	34888775	94262	0.346	822	9484	NA
YM3_I_sc.243	1003472	127954715	1002957	127877540	371095	0.37	2196	35376	OK
YM3_I_sc.244	650570	87737399	650256	87689926	345007	0.531	1908	42259	OK
YM3_I_sc.245	1119687	146563893	1119077	146471895	510979	0.457	2536	58366	OK
YM3_I_sc.246	2457771	326983170	2456626	326809337	1255301	0.511	3788	68964	OK
YM3_I_sc.247	1137485	145351070	1136968	145273636	425399	0.374	2242	46880	OK
YM3_I_sc.248	210862	26787374	210727	26767144	74479	0.353	841	9113	NA
YM3_I_sc.249	378798	47751261	378611	47723487	122074	0.322	1091	9973	NA
YM3_I_sc.250	1347278	176764539	1346675	176673280	625251	0.464	2390	40327	OK
YM3_I_sc.251	3155773	421214227	3154203	420978232	1679942	0.533	4747	98432	OK
YM3_I_sc.252	445566	55384485	445365	55354495	127755	0.287	1419	7903	NA
YM3_I_sc.253	1368694	181976402	1368141	181891564	668939	0.489	2492	37864	OK
YM3_I_sc.254	4271243	553169831	4269019	552832947	1896490	0.444	5215	124526	OK
YM3_I_sc.255	1254540	165460363	1253991	165377956	607647	0.485	2511	40278	OK
YM3_I_sc.256	194166	25437422	194032	25416184	83839	0.432	875	6984	NA
YM3_I_sc.257	750996	94726523	750689	94680618	257288	0.343	1940	19495	OK
YM3_I_sc.258	1802834	234017828	1801932	233882078	771575	0.428	3131	74059	OK
YM3_I_sc.259	867104	109692143	866747	109638708	268207	0.309	1865	23277	OK
YM3_I_sc.260	1741062	229079361	1740251	228957155	799583	0.459	2916	76794	OK
YM3_I_sc.261	767832	99340770	766986	99235375	332080	0.433	1927	30450	OK
YM3_I_sc.262	1862156	246810431	1861208	246668427	917769	0.493	3301	30331	OK
YM3_I_sc.263	744697	99024783	744188	98948931	394889	0.531	1974	55255	OK
YM3_I_sc.264	1666845	215833524	1665892	215691189	717640	0.431	3023	70023	OK
YM3_I_sc.265	82789	10280481	82732	10272364	28850	0.349	725	5246	NA
YM3_I_sc.266	283808	37714170	283636	37688929	139249	0.491	882	18067	OK
YM3_I_sc.267	647328	81167602	647039	81124047	209679	0.324	1664	14362	OK
YM3_I_sc.268	831033	107165120	827763	106858398	379689	0.459	2509	29864	OK
YM3_I_sc.269	485104	61329390	484841	61290667	170929	0.353	1369	25176	OK
YM3_I_sc.270	238824	30076396	238676	30054730	78423	0.329	1022	15447	OK
YM3_I_sc.271	585577	74408033	585273	74363265	219041	0.374	1580	20042	OK
YM3_I_sc.272	535065	66880793	534770	66836937	157630	0.295	1625	17181	NA
YM3_I_sc.273	2116774	283032040	2108997	282238651	1156146	0.548	3635	63584	OK
YM3_I_sc.274	4148908	566004787	4145906	565590335	2428217	0.586	5621	191546	OK
YM3_I_sc.275	945737	119372797	945243	119298971	326061	0.345	2169	32772	OK
YM3_I_sc.276	2217901	282153110	2216983	282016161	832308	0.375	3441	52992	OK
YM3_I_sc.277	102855	13473171	102519	13438197	47323	0.462	934	8547	NA
YM3_I_sc.278	193529	25168770	193433	25154437	70285	0.363	881	14286	OK
YM3_I_sc.279	404968	49791733	402862	49575042	135010	0.335	1779	15680	OK
YM3_I_sc.280	161242	20488560	161157	20476547	62822	0.39	891	7472	NA
YM3_I_sc.281	850237	109157563	849751	109085238	326091	0.384	1938	40775	OK
YM3_I_sc.282	3285502	445716259	3283272	445378843	1880104	0.573	4286	171556	OK
YM3_I_sc.283	372549	47965459	372365	47937767	116039	0.312	1174	11832	OK
YM3_I_sc.284	10625998	1372348322	10619239	1371353337	4176249	0.393	6839	511882	OK
YM3_I_sc.285	2074659	282121723	2072858	281870168	1209157	0.583	4769	150041	OK
YM3_I_sc.286	238721	28761465	238476	28724728	48568	0.204	1995	8326	NA
YM3_I_sc.287	805095	99917538	804536	99831164	303246	0.377	2279	32174	OK
YM3_I_sc.288	2482356	319294749	2480904	319076023	1099213	0.443	3924	153225	OK
YM3_I_sc.289	576889	76272557	576674	76239486	265935	0.461	2102	18955	OK
YM3_I_sc.290	617618	82999685	617428	82970987	319659	0.518	1965	19771	OK
YM3_I_sc.291	1267668	174004455	1267194	173934270	769841	0.608	3139	50706	OK
YM3_I_sc.292	2810737	384568722	2808808	384272368	1702393	0.606	6078	321681	OK
YM3_I_sc.293	374715	50410427	374509	50379130	205970	0.55	1897	29421	OK
YM3_I_sc.294	274862	36844549	274703	36818713	139950	0.509	1848	31739	OK
YM3_I_sc.295	251400	33641386	251273	33621710	126290	0.503	1526	22411	OK
YM3_I_sc.296	392551	53724725	392370	53696589	246225	0.628	2512	33778	OK
YM3_I_sc.297	1095765	143473127	1095373	143413997	495808	0.453	2596	66846	OK
YM3_I_sc.298	2307816	312157811	2307102	312047095	1268807	0.55	4026	67628	OK
YM3_I_sc.299	164149	21736259	163873	21704610	77899	0.475	882	13869	OK
YM3_I_sc.300	421669	55337039	421478	55307801	197372	0.468	2176	15335	OK
YM3_I_sc.301	686960	88248608	686287	88167812	270811	0.395	2196	27147	OK
YM3_I_sc.302	3850540	518584736	3849178	518376552	2148073	0.558	5842	199441	OK
YM3_I_sc.303	603355	80907814	603131	80873466	316762	0.525	1996	27611	OK
YM3_I_sc.304	1288465	174554388	1287991	174481179	701335	0.545	2798	44544	OK
YM3_I_sc.305	1724409	228860442	1723807	228767938	843908	0.49	4040	45406	OK
YM3_I_sc.306	1607283	213310981	1606869	213247980	804152	0.5	3410	30712	OK
YM3_I_sc.307	625221	81481260	624979	81444761	265195	0.424	1969	17924	OK
YM3_I_sc.308	1875625	242093737	1874932	241989065	797575	0.425	4036	52064	OK
YM3_I_sc.309	741721	89757602	741420	89712722	220929	0.298	3017	28417	NA
YM3_I_sc.310	783293	96927474	783017	96885927	266414	0.34	2686	17010	OK
YM3_I_sc.311	44424	5829186	44347	5819505	22477	0.507	1376	6558	NA
YM3_I_sc.312	2774400	372032327	2773385	371875982	1554489	0.561	5546	97949	OK
YM3_I_sc.313	2348228	310590934	2347416	310467986	1142157	0.487	4057	65345	OK
YM3_I_sc.314	310327	40702439	310180	40679873	136260	0.439	1991	13020	OK
YM3_I_sc.315	981243	133612718	980843	133550859	563568	0.575	3436	45281	OK
YM3_I_sc.316	1411903	191790493	1411227	191694418	821553	0.582	3376	63019	OK
YM3_I_sc.317	469222	60902750	469026	60872729	197503	0.421	2058	13444	OK
YM3_I_sc.318	3398949	454899250	3397708	454712967	1821102	0.536	5245	132495	OK
YM3_I_sc.319	805114	104127556	804803	104080408	348689	0.433	2439	24116	OK
YM3_I_sc.320	1366666	179445141	1366176	179370565	656166	0.48	3387	38907	OK
YM3_I_sc.321	511061	67964354	510879	67936463	241000	0.472	1854	30218	OK
YM3_I_sc.322	83836	10585436	83782	10577407	37356	0.446	1023	9257	NA
YM3_I_sc.323	725082	98057563	724819	98016140	382562	0.528	2578	31404	OK
YM3_I_sc.324	2922576	385814706	2921500	385652046	1432890	0.49	5027	101120	OK
YM3_I_sc.325	2628941	361235017	2628021	361094186	1623920	0.618	4299	79326	OK
YM3_I_sc.326	1131695	144257253	1131241	144188293	439067	0.388	3416	58960	OK
YM3_I_sc.327	380861	50972043	380714	50949376	202488	0.532	1785	24521	OK
YM3_I_sc.328	1361041	180729613	1360554	180655694	691975	0.509	3325	47684	OK
YM3_I_sc.329	1020211	132204951	1019825	132143456	443250	0.435	2779	40196	OK
YM3_I_sc.330	494441	65829270	494211	65795147	231583	0.469	2444	36130	OK
YM3_I_sc.331	2900183	393474268	2899100	393308663	1674848	0.578	4667	62868	OK
YM3_I_sc.332	3677224	504322254	3675656	504099018	2291221	0.623	5420	137110	OK
YM3_I_sc.333	2536318	335143502	2535451	335011813	1218642	0.481	4365	100005	OK
YM3_I_sc.334	275188	36208977	274949	36171954	139665	0.508	1934	17613	OK
YM3_I_sc.335	780894	94838063	780279	94737507	228888	0.293	2534	20424	NA
YM3_I_sc.336	336656	38573847	336152	38499648	96872	0.288	4599	29678	NA
YM3_I_sc.337	617753	82250960	617528	82216038	321076	0.52	2326	20791	OK
YM3_I_sc.338	282953	35500471	282838	35483210	86147	0.305	1356	10215	NA
YM3_I_sc.339	328874	43665293	328748	43645988	145468	0.442	1096	17890	OK
YM3_I_sc.340	363004	47575301	362863	47553145	146705	0.404	1574	17663	OK
YM3_I_sc.341	868058	111173258	867671	111114693	354913	0.409	2580	43339	OK
YM3_I_sc.342	170657	22090080	170569	22076551	66073	0.387	1067	8328	NA
YM3_I_sc.343	1115791	132419477	1115203	132329641	306883	0.275	4135	45826	NA
YM3_I_sc.344	370593	47738173	370411	47711359	169789	0.458	1984	26260	OK
YM3_I_sc.345	547255	72784828	547061	72753826	273143	0.499	1997	30921	OK
YM3_I_sc.346	605898	77162764	605676	77128962	232146	0.383	1968	20992	OK
YM3_I_sc.347	294959	37383194	294833	37364099	103700	0.352	1275	8251	NA
YM3_I_sc.348	730514	93369569	730282	93333737	291802	0.4	2234	13261	OK
YM3_I_sc.349	542912	68286208	542732	68257266	180615	0.333	2007	14847	OK
YM3_I_sc.350	331198	41832342	331084	41814718	116624	0.352	1389	11203	OK
YM3_I_sc.351	769420	98913626	769153	98872971	304771	0.396	2325	24476	OK
YM3_I_sc.352	406331	53774727	406088	53731907	205667	0.506	1647	12886	OK
YM3_I_sc.353	142905	17891892	142841	17881891	27077	0.19	1094	4581	NA
YM3_I_sc.354	448179	60334080	447955	60300643	231378	0.517	1931	34393	OK
YM3_I_sc.355	2228953	304251694	2228164	304128865	1350088	0.606	4293	81401	OK
YM3_I_sc.356	5098805	688110280	5096949	687818648	2878879	0.565	6312	215063	OK
YM3_I_sc.357	1488108	200820028	1485803	200542964	867700	0.584	4741	163754	OK
YM3_I_sc.358	5909488	768767548	5907133	768404679	2951553	0.5	7232	131473	OK
YM3_I_sc.359	3663657	497496743	3662182	497272411	2154044	0.588	5463	140760	OK
YM3_I_sc.360	3832373	526494145	3830905	526268152	2484798	0.649	5669	178930	OK
YM3_I_sc.361	858041	112976579	857337	112876496	469187	0.547	4089	53611	OK
YM3_I_sc.362	1014450	137383745	1014053	137325454	562991	0.555	3296	115839	OK
YM3_I_sc.363	1939240	262525866	1938545	262418962	1106197	0.571	3845	47652	OK
YM3_I_sc.364	1293258	174067903	1288779	173644327	745709	0.579	3490	42541	OK
YM3_I_sc.365	332811	44435247	332573	44404995	168634	0.507	1584	33781	OK
YM3_I_sc.366	946103	116782602	945661	116715599	372834	0.394	3781	62406	OK
YM3_I_sc.367	2847862	377523101	2846792	377360666	1442189	0.507	5009	101265	OK
YM3_I_sc.368	3140122	426041046	3138935	425858631	1808869	0.576	5029	130027	OK
YM3_I_sc.369	454959	58556666	451707	58222258	187629	0.415	1863	13327	OK
YM3_I_sc.370	448029	54355169	447628	54302803	137644	0.307	2424	16318	OK
YM3_I_sc.371	6184859	829841830	6180051	829191130	3601943	0.583	6878	276477	OK
YM3_I_sc.372	2150286	273592360	2149608	273490239	851715	0.396	4165	56441	OK
YM3_I_sc.373	115333	15429491	114459	15342312	64393	0.563	1000	11681	OK
YM3_I_sc.374	289792	38707833	289660	38687562	146222	0.505	1281	26715	OK
YM3_I_sc.375	2851862	337574750	2769519	329744486	1017264	0.367	5255	76435	OK
YM3_I_sc.376	594021	76215627	593752	76174357	253648	0.427	3164	28650	OK
YM3_I_sc.377	3335815	449519636	3334522	449323799	1817507	0.545	5054	181443	OK
YM3_I_sc.378	4643067	620817951	4640285	620394632	2595010	0.559	6523	241083	OK
YM3_I_sc.379	2168532	289977224	2167694	289848058	1106922	0.511	4745	110372	OK
YM3_I_sc.380	3777012	482393505	3775508	482166850	1488345	0.394	5870	177632	OK
YM3_I_sc.381	1721896	236313450	1721136	236199228	1041290	0.605	4793	133743	OK
YM3_I_sc.382	2189801	288057086	2188985	287932625	1038999	0.475	4136	83544	OK
YM3_I_sc.383	1181660	153128118	1180906	153006839	619108	0.524	3260	47210	OK
YM3_I_sc.384	8484254	1102661601	8479462	1101918115	4120773	0.486	7289	438558	OK
YF2_I_sc.1	1280555	163408654	1279384	163233574	601347	0.47	3954	59086	OK
YF2_I_sc.2	1775202	233354574	1773724	233135161	1015962	0.573	4721	85272	OK
YF2_I_sc.3	1282751	161613178	1279092	161163507	626029	0.489	4437	58337	OK
YF2_I_sc.4	431901	48917676	429667	48618303	157615	0.367	3370	33214	OK
YF2_I_sc.5	307054	35916087	305537	35728451	125266	0.41	3087	24649	OK
YF2_I_sc.6	434899	52134734	433662	51970070	180343	0.416	3488	36615	OK
YF2_I_sc.7	518269	63901163	516088	63643356	252409	0.489	3662	37225	OK
YF2_I_sc.8	260899	29219772	259639	29058635	90016	0.347	2686	19216	OK
YF2_I_sc.9	598685	72510831	596924	72278098	271863	0.455	3388	50292	OK
YF2_I_sc.10	1119580	140189390	1117964	139958875	527429	0.472	3563	43624	OK
YF2_I_sc.11	335568	37991455	329367	37362639	115308	0.35	3452	33281	OK
YF2_I_sc.12	631967	76206633	630251	75964405	279851	0.444	3764	26683	OK
YF2_I_sc.13	1047374	123885255	1024270	121586788	420350	0.41	3812	41845	OK
YF2_I_sc.14	1257768	159707857	1256451	159517558	599090	0.477	3948	58015	OK
YF2_I_sc.15	1352591	174479073	1350833	174236353	712591	0.528	3856	50246	OK
YF2_I_sc.16	955100	119046598	953993	118886031	423600	0.444	3387	43014	OK
YF2_I_sc.17	924597	110351618	916383	109430065	341478	0.373	3401	33377	OK
YF2_I_sc.18	1540579	189613750	1539132	189388092	666513	0.433	4316	44293	OK
YF2_I_sc.19	1464870	189788857	1460179	189225606	818523	0.561	4155	68654	OK
YF2_I_sc.20	692347	79835881	689975	79502386	259504	0.376	3935	32457	OK
YF2_I_sc.21	518054	61470869	516807	61290121	219605	0.425	3692	36497	OK
YF2_I_sc.22	1609878	207823296	1608477	207608235	838641	0.521	4436	51655	OK
YF2_I_sc.23	34256	3773527	33714	3712361	11950	0.354	1338	6036	NA
YF2_I_sc.24	1168957	141798303	1167130	141506018	512229	0.439	4131	35873	OK
YF2_I_sc.25	1295703	153970669	1283951	152610301	525597	0.409	4401	63280	OK
YF2_I_sc.26	1808213	232952103	1805960	232630275	986852	0.546	4839	65902	OK
YF2_I_sc.27	1364683	170984727	1362615	170698669	654376	0.48	4493	51845	OK
YF2_I_sc.28	748372	91332195	745019	90900220	342672	0.46	3958	37299	OK
YF2_I_sc.29	1560607	198256992	1557739	197888292	737115	0.473	4214	48719	OK
YF2_I_sc.30	1541532	187556064	1535807	186900806	659748	0.43	4807	74675	OK
YF2_I_sc.31	851434	101763465	849897	101539090	361369	0.425	3964	35723	OK
YF2_I_sc.32	1324184	153242934	1321372	152789793	511361	0.387	4160	43456	OK
YF2_I_sc.33	1126106	139542517	1124653	139320715	511750	0.455	3822	50661	OK
YF2_I_sc.34	75318	7731513	74601	7648864	20976	0.281	1842	9697	NA
YF2_I_sc.35	830921	94130041	828305	93765215	286847	0.346	3862	33669	OK
YF2_I_sc.36	1165794	145970659	1163139	145626623	551049	0.474	4574	53251	OK
YF2_I_sc.37	1290725	162988206	1289020	162752363	652197	0.506	4295	55266	OK
YF2_I_sc.38	1846503	233882796	1844152	233550435	889872	0.483	4588	83201	OK
YF2_I_sc.39	578061	67113168	576857	66935172	223631	0.388	3571	41627	OK
YF2_I_sc.40	1740261	219821862	1738008	219502269	827038	0.476	4869	70358	OK
YF2_I_sc.41	817670	100462779	816040	100232162	369450	0.453	3776	62779	OK
YF2_I_sc.42	1241919	153736639	1239802	153432052	540131	0.436	4296	64106	OK
YF2_I_sc.43	822440	92138214	819561	91710452	278571	0.34	3896	33028	OK
YF2_I_sc.44	549271	62225718	542632	61514557	190408	0.351	3247	30005	OK
YF2_I_sc.45	848904	100735448	842368	99983287	330545	0.392	4614	69981	OK
YF2_I_sc.46	374063	43436306	371760	43152107	141251	0.38	3084	23802	OK
YF2_I_sc.47	2179437	282743406	2177355	282438407	1142030	0.525	4821	63530	OK
YF2_I_sc.48	1387510	173172578	1384856	172799701	626836	0.453	4088	63558	OK
YF2_I_sc.49	1296855	164260107	1294027	163894170	661339	0.511	4100	51750	OK
YF2_I_sc.50	1344333	168385072	1341013	167914885	665792	0.496	4276	68716	OK
YF2_I_sc.51	790281	93066179	787047	92623944	324587	0.412	3599	48353	OK
YF2_I_sc.52	1232648	146667634	1230621	146371128	465838	0.379	4011	58692	OK
YF2_I_sc.53	415663	48766402	413413	48482922	170164	0.412	3045	35254	OK
YF2_I_sc.54	1490523	190340358	1484035	189537879	792157	0.534	4129	67127	OK
YF2_I_sc.55	927159	106969434	923800	106511456	334917	0.363	4012	63353	OK
YF2_I_sc.56	327152	34244174	322762	33729187	76195	0.236	3201	25333	NA
YF2_I_sc.57	1015159	125880764	1010561	125313511	490266	0.485	4353	58888	OK
YF2_I_sc.58	2052491	263356285	2048789	262884729	1029695	0.503	5983	122174	OK
YF2_I_sc.59	741400	91511037	738946	91207205	341393	0.462	4270	40403	OK
YF2_I_sc.60	1818664	238009736	1816762	237743751	986047	0.543	4685	61732	OK
YF2_I_sc.61	1550928	191275372	1547037	190707454	722691	0.467	4483	61575	OK
YF2_I_sc.62	1601145	207430283	1598657	207103885	849398	0.531	4502	67806	OK
YF2_I_sc.63	1522370	194973125	1518971	194542781	804922	0.53	4371	71941	OK
YF2_I_sc.64	1424048	184575916	1422549	184330115	790727	0.556	4244	64633	OK
YF2_I_sc.65	979383	113254245	976846	112832985	363266	0.372	3658	39333	OK
YF2_I_sc.66	1344475	168600104	1338993	167937838	651753	0.487	4347	75150	OK
YF2_I_sc.67	1549552	195567142	1547714	195288607	727482	0.47	4312	78842	OK
YF2_I_sc.68	1195243	144187179	1191731	143711972	512413	0.43	4158	68419	OK
YF2_I_sc.69	303364	27878288	280513	25632148	33039	0.118	2151	11839	NA
YF2_I_sc.70	1220314	157271623	1218502	157015829	676327	0.555	3774	43578	OK
YF2_I_sc.71	1416158	185844620	1414235	185590170	778425	0.55	4123	82414	OK
YF2_I_sc.72	1328226	165867001	1326267	165581265	663919	0.501	4396	74867	OK
YF2_I_sc.73	216890	23486943	215585	23304329	63341	0.294	2783	18174	NA
YF2_I_sc.74	1081531	134202774	1076310	133610019	506096	0.47	3699	71705	OK
YF2_I_sc.75	1135714	142939918	1133547	142633255	568885	0.502	4182	53061	OK
YF2_I_sc.76	691220	68182514	613551	61561643	111950	0.182	3012	23416	NA
YF2_I_sc.77	749557	88670442	744719	88135104	303681	0.408	3580	56053	OK
YF2_I_sc.78	548107	65209856	546447	64977700	225340	0.412	3466	43422	OK
YF2_I_sc.79	2017082	256511806	2015029	256213814	966309	0.48	4890	85371	OK
YF2_I_sc.80	1412328	182193956	1410710	181962747	723710	0.513	4412	78161	OK
YF2_I_sc.81	983601	107660416	910131	100815476	283310	0.311	3865	34777	OK
YF2_I_sc.82	342063	37641050	335979	37016989	111041	0.33	3217	28242	OK
[truncated: 4,142 more rows]

## Sheet: Cluster information
Cell	Cell type
OF1_I_sc.1	α-cell
OF1_I_sc.2	α-cell
OF1_I_sc.3	β-cell
OF1_I_sc.4	β-cell
OF1_I_sc.5	β-cell
OF1_I_sc.6	α-cell
OF1_I_sc.7	α-cell
OF1_I_sc.8	α-cell
OF1_I_sc.9	β-cell
OF1_I_sc.10	β-cell
OF1_I_sc.11	β-cell
OF1_I_sc.12	β-cell
OF1_I_sc.13	α-cell
OF1_I_sc.14	β-cell
OF1_I_sc.15	α-cell
OF1_I_sc.16	α-cell
OF1_I_sc.18	β-cell
OF1_I_sc.19	β-cell
OF1_I_sc.20	β-cell
OF1_I_sc.21	α-cell
OF1_I_sc.22	β-cell
OF1_I_sc.24	α-cell
OF1_I_sc.25	α-cell
OF1_I_sc.26	β-cell
OF1_I_sc.27	β-cell
OF1_I_sc.29	β-cell
OF1_I_sc.30	α-cell
OF1_I_sc.31	α-cell
OF1_I_sc.32	β-cell
OF1_I_sc.33	β-cell
OF1_I_sc.35	α-cell
OF1_I_sc.36	β-cell
OF1_I_sc.37	β-cell
OF1_I_sc.38	β-cell
OF1_I_sc.40	β-cell
OF1_I_sc.41	β-cell
OF1_I_sc.42	β-cell
OF1_I_sc.43	β-cell
OF1_I_sc.44	β-cell
OF1_I_sc.45	α-cell
OF1_I_sc.46	β-cell
OF1_I_sc.47	β-cell
OF1_I_sc.50	α-cell
OF1_I_sc.51	β-cell
OF1_I_sc.52	α-cell
OF1_I_sc.53	β-cell
OF1_I_sc.54	β-cell
OF1_I_sc.55	α-cell
OF1_I_sc.56	β-cell
OF1_I_sc.57	β-cell
OF1_I_sc.58	β-cell
OF1_I_sc.59	β-cell
OF1_I_sc.60	β-cell
OF1_I_sc.61	α-cell
OF1_I_sc.62	β-cell
OF1_I_sc.63	β-cell
OF1_I_sc.64	β-cell
OF1_I_sc.65	β-cell
OF1_I_sc.66	β-cell
OF1_I_sc.68	β-cell
OF1_I_sc.70	β-cell
OF1_I_sc.74	PP-cell
OF1_I_sc.75	β-cell
OF1_I_sc.76	α-cell
OF1_I_sc.77	α-cell
OF1_I_sc.78	β-cell
OF1_I_sc.82	α-cell
OF1_I_sc.88	α-cell
OF1_I_sc.91	β-cell
OF1_I_sc.96	α-cell
OF1_I_sc.97	α-cell
OF1_I_sc.98	β-cell
OF1_I_sc.99	β-cell
OF1_I_sc.100	β-cell
OF1_I_sc.101	β-cell
OF1_I_sc.102	δ-cell
OF1_I_sc.104	α-cell
OF1_I_sc.105	α-cell
OF1_I_sc.106	β-cell
OF1_I_sc.107	β-cell
OF1_I_sc.108	α-cell
OF1_I_sc.109	β-cell
OF1_I_sc.111	β-cell
OF1_I_sc.112	α-cell
OF1_I_sc.113	β-cell
OF1_I_sc.114	α-cell
OF1_I_sc.116	β-cell
OF1_I_sc.117	α-cell
OF1_I_sc.118	α-cell
OF1_I_sc.120	α-cell
OF1_I_sc.124	β-cell
OF1_I_sc.125	β-cell
OF1_I_sc.126	α-cell
OF1_I_sc.127	α-cell
OF1_I_sc.128	β-cell
OF1_I_sc.131	β-cell
OF1_I_sc.132	β-cell
OF1_I_sc.134	α-cell
OF1_I_sc.135	Other
OF1_I_sc.136	α-cell
OF1_I_sc.137	β-cell
OF1_I_sc.138	α-cell
OF1_I_sc.140	β-cell
OF1_I_sc.141	α-cell
OF1_I_sc.142	β-cell
OF1_I_sc.143	β-cell
OF1_I_sc.144	α-cell
OF1_I_sc.145	α-cell
OF1_I_sc.146	α-cell
OF1_I_sc.147	β-cell
OF1_I_sc.148	β-cell
OF1_I_sc.149	δ-cell
OF1_I_sc.150	α-cell
OF1_I_sc.151	α-cell
OF1_I_sc.152	α-cell
OF1_I_sc.155	β-cell
OF1_I_sc.156	α-cell
OF1_I_sc.157	α-cell
OF1_I_sc.158	β-cell
OF1_I_sc.159	α-cell
OF1_I_sc.160	β-cell
OF1_I_sc.161	β-cell
OF1_I_sc.162	β-cell
OF1_I_sc.163	β-cell
OF1_I_sc.164	α-cell
OF1_I_sc.165	α-cell
OF1_I_sc.166	α-cell
OF1_I_sc.167	β-cell
OF1_I_sc.168	α-cell
OF1_I_sc.169	α-cell
OF1_I_sc.170	α-cell
OF1_I_sc.171	α-cell
OF1_I_sc.172	β-cell
OF1_I_sc.173	δ-cell
OF1_I_sc.175	α-cell
OF1_I_sc.176	α-cell
OF1_I_sc.177	β-cell
OF1_I_sc.178	α-cell
OF1_I_sc.179	β-cell
OF1_I_sc.180	α-cell
OF1_I_sc.182	β-cell
OF1_I_sc.183	β-cell
OF1_I_sc.184	β-cell
OF1_I_sc.186	β-cell
OF1_I_sc.187	α-cell
OF1_I_sc.189	β-cell
OF1_I_sc.191	α-cell
OF1_I_sc.192	α-cell
OF1_I_sc.201	β-cell
OF1_I_sc.204	β-cell
OF1_I_sc.205	β-cell
OF1_I_sc.208	β-cell
OF1_I_sc.211	α-cell
OF1_I_sc.212	α-cell
OF1_I_sc.213	β-cell
OF1_I_sc.214	α-cell
OF1_I_sc.216	α-cell
OF1_I_sc.217	α-cell
OF1_I_sc.218	β-cell
OF1_I_sc.219	β-cell
OF1_I_sc.220	α-cell
OF1_I_sc.221	β-cell
OF1_I_sc.222	β-cell
OF1_I_sc.223	β-cell
OF1_I_sc.224	α-cell
OF1_I_sc.226	δ-cell
OF1_I_sc.227	α-cell
OF1_I_sc.229	α-cell
OF1_I_sc.231	β-cell
OF1_I_sc.233	α-cell
OF1_I_sc.234	α-cell
OF1_I_sc.236	δ-cell
OF1_I_sc.238	β-cell
OF1_I_sc.239	β-cell
OF1_I_sc.240	α-cell
OF1_I_sc.241	α-cell
OF1_I_sc.243	β-cell
OF1_I_sc.244	β-cell
OF1_I_sc.246	β-cell
OF1_I_sc.249	α-cell
OF1_I_sc.250	δ-cell
OF1_I_sc.251	α-cell
OF1_I_sc.253	β-cell
OF1_I_sc.254	α-cell
OF1_I_sc.255	α-cell
OF1_I_sc.258	α-cell
OF1_I_sc.259	α-cell
OF1_I_sc.260	α-cell
OF1_I_sc.263	β-cell
OF1_I_sc.266	Other
OF1_I_sc.267	β-cell
OF1_I_sc.269	β-cell
OF1_I_sc.270	α-cell
OF1_I_sc.271	α-cell
OF1_I_sc.272	α-cell
OF1_I_sc.274	β-cell
OF1_I_sc.275	β-cell
OF1_I_sc.276	α-cell
OF1_I_sc.278	α-cell
OF1_I_sc.279	α-cell
OF1_I_sc.281	β-cell
OF1_I_sc.282	Other
OF1_I_sc.283	β-cell
OF1_I_sc.284	β-cell
OF1_I_sc.285	α-cell
OF1_I_sc.286	β-cell
OF1_I_sc.287	α-cell
OF1_I_sc.289	α-cell
OF1_I_sc.290	α-cell
OF1_I_sc.292	PP-cell
OF1_I_sc.293	β-cell
OF1_I_sc.294	α-cell
OF1_I_sc.295	α-cell
OF1_I_sc.296	α-cell
OF1_I_sc.297	α-cell
OF1_I_sc.298	β-cell
OF1_I_sc.299	α-cell
OF1_I_sc.300	α-cell
OF1_I_sc.301	α-cell
OF1_I_sc.302	β-cell
OF1_I_sc.303	α-cell
OF1_I_sc.304	α-cell
OF1_I_sc.305	α-cell
OF1_I_sc.306	α-cell
OF1_I_sc.307	β-cell
OF1_I_sc.308	α-cell
OF1_I_sc.309	β-cell
OF1_I_sc.310	α-cell
OF1_I_sc.312	β-cell
OF1_I_sc.313	Other
OF1_I_sc.314	α-cell
OF1_I_sc.315	β-cell
OF1_I_sc.316	α-cell
OF1_I_sc.317	α-cell
OF1_I_sc.318	β-cell
OF1_I_sc.319	β-cell
OF1_I_sc.320	α-cell
OF1_I_sc.321	α-cell
OF1_I_sc.323	α-cell
OF1_I_sc.324	α-cell
OF1_I_sc.325	PP-cell
OF1_I_sc.326	α-cell
OF1_I_sc.327	α-cell
OF1_I_sc.328	α-cell
OF1_I_sc.329	α-cell
OF1_I_sc.330	β-cell
OF1_I_sc.331	β-cell
OF1_I_sc.332	Other
OF1_I_sc.333	PP-cell
OF1_I_sc.334	α-cell
OF1_I_sc.335	β-cell
OF1_I_sc.336	β-cell
OF1_I_sc.337	PP-cell
OF1_I_sc.338	α-cell
OF1_I_sc.339	β-cell
OF1_I_sc.340	β-cell
OF1_I_sc.341	α-cell
OF1_I_sc.342	β-cell
OF1_I_sc.343	α-cell
OF1_I_sc.344	α-cell
OF1_I_sc.345	α-cell
OF1_I_sc.346	β-cell
OF1_I_sc.347	α-cell
OF1_I_sc.348	β-cell
OF1_I_sc.349	α-cell
OF1_I_sc.350	α-cell
OF1_I_sc.351	β-cell
OF1_I_sc.352	α-cell
OF1_I_sc.353	α-cell
OF1_I_sc.354	α-cell
OF1_I_sc.355	PP-cell
OF1_I_sc.356	α-cell
OF1_I_sc.357	α-cell
OF1_I_sc.358	PP-cell
OF1_I_sc.359	β-cell
OF1_I_sc.360	α-cell
OF1_I_sc.361	α-cell
OF1_I_sc.362	α-cell
OF1_I_sc.363	α-cell
OF1_I_sc.364	α-cell
OF1_I_sc.365	α-cell
OF1_I_sc.366	α-cell
OF1_I_sc.367	α-cell
OF1_I_sc.368	α-cell
OF1_I_sc.369	α-cell
OF1_I_sc.370	α-cell
OF1_I_sc.371	β-cell
OF1_I_sc.372	β-cell
OF1_I_sc.373	β-cell
OF1_I_sc.374	α-cell
OF1_I_sc.375	β-cell
OF1_I_sc.376	α-cell
OF1_I_sc.377	α-cell
OF1_I_sc.378	β-cell
OF1_I_sc.379	α-cell
OF1_I_sc.380	α-cell
OF1_I_sc.381	α-cell
OF1_I_sc.382	α-cell
OF1_I_sc.383	β-cell
OF1_I_sc.384	α-cell
OF2_I_sc.1	β-cell
OF2_I_sc.2	PP-cell
OF2_I_sc.3	α-cell
OF2_I_sc.4	β-cell
OF2_I_sc.6	β-cell
OF2_I_sc.7	α-cell
OF2_I_sc.8	β-cell
OF2_I_sc.9	α-cell
OF2_I_sc.10	β-cell
OF2_I_sc.11	β-cell
OF2_I_sc.12	δ-cell
OF2_I_sc.13	α-cell
OF2_I_sc.14	α-cell
OF2_I_sc.15	α-cell
OF2_I_sc.16	β-cell
OF2_I_sc.17	β-cell
OF2_I_sc.18	α-cell
OF2_I_sc.19	α-cell
OF2_I_sc.21	α-cell
OF2_I_sc.22	β-cell
OF2_I_sc.24	β-cell
OF2_I_sc.25	α-cell
OF2_I_sc.26	α-cell
OF2_I_sc.27	α-cell
OF2_I_sc.29	α-cell
OF2_I_sc.30	δ-cell
OF2_I_sc.31	α-cell
OF2_I_sc.33	α-cell
OF2_I_sc.35	α-cell
OF2_I_sc.36	β-cell
OF2_I_sc.37	β-cell
OF2_I_sc.38	β-cell
OF2_I_sc.39	α-cell
OF2_I_sc.40	β-cell
OF2_I_sc.41	α-cell
OF2_I_sc.42	α-cell
OF2_I_sc.44	β-cell
OF2_I_sc.45	δ-cell
OF2_I_sc.46	β-cell
OF2_I_sc.47	β-cell
OF2_I_sc.48	PP-cell
OF2_I_sc.49	β-cell
OF2_I_sc.50	α-cell
OF2_I_sc.51	α-cell
OF2_I_sc.52	β-cell
OF2_I_sc.53	α-cell
OF2_I_sc.54	PP-cell
OF2_I_sc.57	α-cell
OF2_I_sc.58	β-cell
OF2_I_sc.59	β-cell
OF2_I_sc.60	β-cell
OF2_I_sc.61	α-cell
OF2_I_sc.62	β-cell
OF2_I_sc.63	β-cell
OF2_I_sc.64	β-cell
OF2_I_sc.65	α-cell
OF2_I_sc.66	α-cell
OF2_I_sc.67	α-cell
OF2_I_sc.68	β-cell
OF2_I_sc.70	α-cell
OF2_I_sc.72	β-cell
OF2_I_sc.73	α-cell
OF2_I_sc.74	α-cell
OF2_I_sc.75	α-cell
OF2_I_sc.77	δ-cell
OF2_I_sc.78	β-cell
OF2_I_sc.79	α-cell
OF2_I_sc.80	β-cell
OF2_I_sc.81	β-cell
OF2_I_sc.82	α-cell
OF2_I_sc.83	α-cell
OF2_I_sc.84	α-cell
OF2_I_sc.86	α-cell
OF2_I_sc.87	α-cell
OF2_I_sc.88	PP-cell
OF2_I_sc.89	β-cell
OF2_I_sc.90	α-cell
OF2_I_sc.91	α-cell
OF2_I_sc.93	α-cell
OF2_I_sc.94	δ-cell
OF2_I_sc.96	β-cell
OF2_I_sc.97	α-cell
OF2_I_sc.98	PP-cell
OF2_I_sc.99	α-cell
OF2_I_sc.100	α-cell
OF2_I_sc.101	α-cell
OF2_I_sc.102	α-cell
OF2_I_sc.103	α-cell
OF2_I_sc.104	α-cell
OF2_I_sc.105	α-cell
OF2_I_sc.106	α-cell
OF2_I_sc.107	α-cell
OF2_I_sc.108	α-cell
OF2_I_sc.109	α-cell
OF2_I_sc.110	α-cell
OF2_I_sc.111	α-cell
OF2_I_sc.112	α-cell
OF2_I_sc.113	β-cell
OF2_I_sc.115	Other
OF2_I_sc.116	β-cell
OF2_I_sc.117	β-cell
OF2_I_sc.118	δ-cell
OF2_I_sc.120	α-cell
OF2_I_sc.121	α-cell
OF2_I_sc.122	α-cell
OF2_I_sc.123	PP-cell
OF2_I_sc.124	β-cell
OF2_I_sc.125	α-cell
OF2_I_sc.126	α-cell
OF2_I_sc.127	α-cell
OF2_I_sc.128	β-cell
OF2_I_sc.129	δ-cell
OF2_I_sc.131	α-cell
OF2_I_sc.132	α-cell
OF2_I_sc.133	β-cell
OF2_I_sc.134	β-cell
OF2_I_sc.135	α-cell
OF2_I_sc.136	α-cell
OF2_I_sc.137	PP-cell
OF2_I_sc.138	α-cell
OF2_I_sc.139	β-cell
OF2_I_sc.140	α-cell
OF2_I_sc.141	α-cell
OF2_I_sc.142	β-cell
OF2_I_sc.143	β-cell
OF2_I_sc.144	α-cell
OF2_I_sc.145	α-cell
OF2_I_sc.146	α-cell
OF2_I_sc.147	α-cell
OF2_I_sc.148	α-cell
OF2_I_sc.149	α-cell
OF2_I_sc.150	α-cell
OF2_I_sc.151	α-cell
OF2_I_sc.153	α-cell
OF2_I_sc.155	α-cell
OF2_I_sc.156	α-cell
OF2_I_sc.157	α-cell
OF2_I_sc.158	PP-cell
OF2_I_sc.159	β-cell
OF2_I_sc.160	α-cell
OF2_I_sc.161	α-cell
OF2_I_sc.162	α-cell
OF2_I_sc.163	α-cell
OF2_I_sc.164	α-cell
OF2_I_sc.165	α-cell
OF2_I_sc.166	α-cell
OF2_I_sc.167	δ-cell
OF2_I_sc.168	α-cell
OF2_I_sc.169	α-cell
OF2_I_sc.170	α-cell
OF2_I_sc.171	α-cell
OF2_I_sc.173	α-cell
OF2_I_sc.174	α-cell
OF2_I_sc.175	PP-cell
OF2_I_sc.176	α-cell
OF2_I_sc.177	α-cell
OF2_I_sc.178	α-cell
OF2_I_sc.179	α-cell
OF2_I_sc.180	PP-cell
OF2_I_sc.182	PP-cell
OF2_I_sc.183	α-cell
OF2_I_sc.184	α-cell
OF2_I_sc.185	α-cell
OF2_I_sc.186	β-cell
OF2_I_sc.187	β-cell
OF2_I_sc.188	β-cell
OF2_I_sc.189	α-cell
OF2_I_sc.190	β-cell
OF2_I_sc.191	β-cell
OF2_I_sc.192	β-cell
OF2_I_sc.194	α-cell
OF2_I_sc.195	β-cell
OF2_I_sc.196	α-cell
OF2_I_sc.197	α-cell
OF2_I_sc.198	α-cell
OF2_I_sc.199	α-cell
OF2_I_sc.200	α-cell
OF2_I_sc.201	α-cell
OF2_I_sc.202	α-cell
OF2_I_sc.203	PP-cell
OF2_I_sc.204	α-cell
OF2_I_sc.205	α-cell
OF2_I_sc.206	α-cell
OF2_I_sc.207	α-cell
OF2_I_sc.208	α-cell
OF2_I_sc.209	PP-cell
OF2_I_sc.210	α-cell
OF2_I_sc.211	α-cell
OF2_I_sc.212	α-cell
OF2_I_sc.213	α-cell
OF2_I_sc.214	α-cell
OF2_I_sc.215	α-cell
OF2_I_sc.216	α-cell
OF2_I_sc.217	α-cell
OF2_I_sc.218	α-cell
OF2_I_sc.219	α-cell
OF2_I_sc.220	α-cell
OF2_I_sc.221	α-cell
OF2_I_sc.222	PP-cell
OF2_I_sc.223	δ-cell
OF2_I_sc.224	α-cell
OF2_I_sc.225	α-cell
OF2_I_sc.226	β-cell
OF2_I_sc.227	β-cell
OF2_I_sc.228	PP-cell
OF2_I_sc.229	α-cell
OF2_I_sc.230	α-cell
OF2_I_sc.231	α-cell
OF2_I_sc.232	PP-cell
OF2_I_sc.233	α-cell
OF2_I_sc.234	α-cell
OF2_I_sc.235	α-cell
OF2_I_sc.236	α-cell
OF2_I_sc.237	α-cell
OF2_I_sc.238	α-cell
OF2_I_sc.239	β-cell
OF2_I_sc.240	α-cell
OF2_I_sc.241	α-cell
OF2_I_sc.242	α-cell
OF2_I_sc.243	α-cell
OF2_I_sc.244	α-cell
OF2_I_sc.245	β-cell
OF2_I_sc.246	α-cell
OF2_I_sc.247	α-cell
OF2_I_sc.248	α-cell
OF2_I_sc.249	α-cell
OF2_I_sc.250	α-cell
OF2_I_sc.251	α-cell
OF2_I_sc.252	α-cell
OF2_I_sc.253	α-cell
OF2_I_sc.254	α-cell
OF2_I_sc.255	α-cell
OF2_I_sc.256	PP-cell
OF2_I_sc.257	α-cell
OF2_I_sc.258	β-cell
OF2_I_sc.259	α-cell
OF2_I_sc.260	α-cell
OF2_I_sc.261	α-cell
OF2_I_sc.262	α-cell
OF2_I_sc.263	α-cell
OF2_I_sc.264	α-cell
OF2_I_sc.265	PP-cell
OF2_I_sc.266	β-cell
OF2_I_sc.267	α-cell
OF2_I_sc.268	α-cell
OF2_I_sc.269	α-cell
OF2_I_sc.270	α-cell
OF2_I_sc.271	α-cell
OF2_I_sc.272	α-cell
OF2_I_sc.273	α-cell
OF2_I_sc.274	PP-cell
OF2_I_sc.275	β-cell
OF2_I_sc.276	α-cell
OF2_I_sc.277	α-cell
OF2_I_sc.278	α-cell
OF2_I_sc.279	α-cell
OF2_I_sc.280	PP-cell
OF2_I_sc.281	PP-cell
OF2_I_sc.282	α-cell
OF2_I_sc.283	α-cell
OF2_I_sc.284	β-cell
OF2_I_sc.285	α-cell
OF2_I_sc.286	α-cell
OF2_I_sc.287	α-cell
OF2_I_sc.288	α-cell
OF2_I_sc.291	α-cell
OF2_I_sc.292	α-cell
OF2_I_sc.294	α-cell
OF2_I_sc.299	α-cell
OF2_I_sc.300	α-cell
OF2_I_sc.303	α-cell
OF2_I_sc.306	α-cell
OF2_I_sc.314	α-cell
OF2_I_sc.315	α-cell
OF2_I_sc.317	β-cell
OF2_I_sc.324	α-cell
OF2_I_sc.328	α-cell
OF2_I_sc.330	α-cell
OF2_I_sc.332	α-cell
OF2_I_sc.334	α-cell
OF2_I_sc.338	α-cell
OF2_I_sc.339	α-cell
OF2_I_sc.340	α-cell
OF2_I_sc.341	α-cell
OF2_I_sc.342	α-cell
OF2_I_sc.346	α-cell
OF2_I_sc.347	α-cell
OF2_I_sc.349	α-cell
OF2_I_sc.351	β-cell
OF2_I_sc.353	α-cell
OF2_I_sc.357	α-cell
OF2_I_sc.358	α-cell
OF2_I_sc.359	α-cell
OF2_I_sc.364	α-cell
OF2_I_sc.366	α-cell
OF2_I_sc.367	α-cell
OF2_I_sc.369	α-cell
OF2_I_sc.371	α-cell
OF2_I_sc.372	α-cell
OF2_I_sc.373	α-cell
OF2_I_sc.374	α-cell
OF2_I_sc.376	α-cell
OF2_I_sc.377	α-cell
OF2_I_sc.378	α-cell
OF2_I_sc.381	α-cell
OF2_I_sc.384	β-cell
OF3_I_sc.1	α-cell
OF3_I_sc.2	α-cell
OF3_I_sc.3	α-cell
OF3_I_sc.4	α-cell
OF3_I_sc.6	α-cell
OF3_I_sc.7	α-cell
OF3_I_sc.8	α-cell
OF3_I_sc.9	α-cell
OF3_I_sc.10	α-cell
OF3_I_sc.11	α-cell
OF3_I_sc.12	α-cell
OF3_I_sc.13	α-cell
OF3_I_sc.14	α-cell
OF3_I_sc.15	α-cell
OF3_I_sc.16	α-cell
OF3_I_sc.17	α-cell
OF3_I_sc.18	α-cell
OF3_I_sc.19	α-cell
OF3_I_sc.20	α-cell
OF3_I_sc.21	α-cell
OF3_I_sc.22	β-cell
OF3_I_sc.24	α-cell
OF3_I_sc.25	α-cell
OF3_I_sc.26	α-cell
OF3_I_sc.27	α-cell
OF3_I_sc.28	β-cell
OF3_I_sc.29	α-cell
OF3_I_sc.30	α-cell
OF3_I_sc.31	α-cell
OF3_I_sc.32	α-cell
OF3_I_sc.33	α-cell
OF3_I_sc.35	α-cell
OF3_I_sc.36	β-cell
OF3_I_sc.37	α-cell
OF3_I_sc.38	α-cell
OF3_I_sc.39	β-cell
OF3_I_sc.40	α-cell
OF3_I_sc.41	α-cell
OF3_I_sc.42	α-cell
OF3_I_sc.43	α-cell
OF3_I_sc.44	α-cell
OF3_I_sc.45	α-cell
OF3_I_sc.46	α-cell
OF3_I_sc.47	α-cell
OF3_I_sc.48	α-cell
OF3_I_sc.49	α-cell
OF3_I_sc.51	α-cell
OF3_I_sc.52	α-cell
OF3_I_sc.53	β-cell
OF3_I_sc.54	α-cell
OF3_I_sc.55	α-cell
OF3_I_sc.56	α-cell
OF3_I_sc.57	α-cell
OF3_I_sc.58	α-cell
OF3_I_sc.59	α-cell
OF3_I_sc.60	α-cell
OF3_I_sc.61	α-cell
OF3_I_sc.62	β-cell
OF3_I_sc.63	α-cell
OF3_I_sc.64	α-cell
OF3_I_sc.65	α-cell
OF3_I_sc.66	α-cell
OF3_I_sc.67	β-cell
OF3_I_sc.68	α-cell
OF3_I_sc.70	α-cell
OF3_I_sc.71	β-cell
OF3_I_sc.72	α-cell
OF3_I_sc.73	α-cell
OF3_I_sc.74	α-cell
OF3_I_sc.75	α-cell
OF3_I_sc.77	α-cell
OF3_I_sc.78	α-cell
OF3_I_sc.79	α-cell
OF3_I_sc.80	α-cell
OF3_I_sc.81	α-cell
OF3_I_sc.82	α-cell
OF3_I_sc.83	α-cell
OF3_I_sc.84	β-cell
OF3_I_sc.86	α-cell
OF3_I_sc.87	α-cell
OF3_I_sc.88	α-cell
OF3_I_sc.89	α-cell
OF3_I_sc.90	α-cell
OF3_I_sc.91	β-cell
OF3_I_sc.92	α-cell
OF3_I_sc.93	α-cell
OF3_I_sc.94	α-cell
OF3_I_sc.95	α-cell
OF3_I_sc.96	α-cell
OF3_I_sc.97	β-cell
OF3_I_sc.98	α-cell
OF3_I_sc.99	α-cell
OF3_I_sc.100	α-cell
OF3_I_sc.101	α-cell
OF3_I_sc.102	α-cell
OF3_I_sc.103	α-cell
OF3_I_sc.104	α-cell
OF3_I_sc.105	α-cell
OF3_I_sc.106	α-cell
OF3_I_sc.107	α-cell
OF3_I_sc.108	α-cell
OF3_I_sc.109	α-cell
OF3_I_sc.110	α-cell
OF3_I_sc.111	PP-cell
OF3_I_sc.112	α-cell
OF3_I_sc.113	α-cell
OF3_I_sc.114	α-cell
OF3_I_sc.115	α-cell
OF3_I_sc.116	α-cell
OF3_I_sc.117	α-cell
OF3_I_sc.118	α-cell
OF3_I_sc.120	β-cell
OF3_I_sc.121	α-cell
OF3_I_sc.122	α-cell
OF3_I_sc.123	α-cell
OF3_I_sc.124	α-cell
OF3_I_sc.125	α-cell
OF3_I_sc.126	α-cell
OF3_I_sc.127	α-cell
OF3_I_sc.128	α-cell
OF3_I_sc.129	α-cell
OF3_I_sc.130	α-cell
OF3_I_sc.131	β-cell
OF3_I_sc.132	α-cell
OF3_I_sc.133	α-cell
OF3_I_sc.134	α-cell
OF3_I_sc.135	α-cell
OF3_I_sc.136	α-cell
OF3_I_sc.137	α-cell
OF3_I_sc.138	α-cell
OF3_I_sc.139	α-cell
OF3_I_sc.140	α-cell
OF3_I_sc.141	α-cell
OF3_I_sc.142	α-cell
OF3_I_sc.143	α-cell
OF3_I_sc.144	α-cell
OF3_I_sc.145	α-cell
OF3_I_sc.146	α-cell
OF3_I_sc.147	α-cell
OF3_I_sc.148	α-cell
OF3_I_sc.149	α-cell
OF3_I_sc.150	α-cell
OF3_I_sc.151	β-cell
OF3_I_sc.152	α-cell
OF3_I_sc.153	α-cell
OF3_I_sc.154	β-cell
OF3_I_sc.155	α-cell
OF3_I_sc.156	α-cell
OF3_I_sc.157	β-cell
OF3_I_sc.158	α-cell
OF3_I_sc.159	α-cell
OF3_I_sc.160	α-cell
OF3_I_sc.161	α-cell
OF3_I_sc.162	α-cell
OF3_I_sc.163	α-cell
OF3_I_sc.164	α-cell
OF3_I_sc.165	α-cell
OF3_I_sc.166	β-cell
OF3_I_sc.167	α-cell
OF3_I_sc.168	α-cell
OF3_I_sc.169	α-cell
OF3_I_sc.170	α-cell
OF3_I_sc.171	α-cell
OF3_I_sc.173	α-cell
OF3_I_sc.174	α-cell
OF3_I_sc.175	α-cell
OF3_I_sc.176	α-cell
OF3_I_sc.177	α-cell
OF3_I_sc.178	α-cell
OF3_I_sc.179	α-cell
OF3_I_sc.180	α-cell
OF3_I_sc.182	α-cell
OF3_I_sc.183	α-cell
OF3_I_sc.184	α-cell
OF3_I_sc.185	β-cell
OF3_I_sc.186	α-cell
OF3_I_sc.187	α-cell
OF3_I_sc.188	α-cell
OF3_I_sc.189	α-cell
OF3_I_sc.190	α-cell
OF3_I_sc.191	α-cell
OF3_I_sc.192	β-cell
OF3_I_sc.193	α-cell
OF3_I_sc.194	β-cell
OF3_I_sc.195	α-cell
OF3_I_sc.196	α-cell
OF3_I_sc.198	α-cell
OF3_I_sc.199	α-cell
OF3_I_sc.200	α-cell
OF3_I_sc.201	α-cell
OF3_I_sc.202	α-cell
OF3_I_sc.203	α-cell
OF3_I_sc.204	α-cell
OF3_I_sc.205	α-cell
OF3_I_sc.206	α-cell
OF3_I_sc.207	α-cell
OF3_I_sc.208	α-cell
OF3_I_sc.209	α-cell
OF3_I_sc.210	α-cell
OF3_I_sc.211	α-cell
OF3_I_sc.213	β-cell
OF3_I_sc.214	α-cell
OF3_I_sc.216	α-cell
OF3_I_sc.217	α-cell
OF3_I_sc.218	α-cell
OF3_I_sc.219	α-cell
OF3_I_sc.220	α-cell
OF3_I_sc.221	α-cell
OF3_I_sc.222	α-cell
OF3_I_sc.223	α-cell
OF3_I_sc.224	α-cell
OF3_I_sc.225	α-cell
OF3_I_sc.226	β-cell
OF3_I_sc.227	α-cell
OF3_I_sc.228	α-cell
OF3_I_sc.230	α-cell
OF3_I_sc.231	α-cell
OF3_I_sc.232	α-cell
OF3_I_sc.233	α-cell
OF3_I_sc.234	α-cell
OF3_I_sc.236	α-cell
OF3_I_sc.237	α-cell
OF3_I_sc.238	α-cell
OF3_I_sc.239	α-cell
OF3_I_sc.240	α-cell
OF3_I_sc.241	α-cell
OF3_I_sc.242	α-cell
OF3_I_sc.243	α-cell
OF3_I_sc.244	α-cell
OF3_I_sc.245	β-cell
OF3_I_sc.246	α-cell
OF3_I_sc.247	α-cell
OF3_I_sc.248	α-cell
OF3_I_sc.249	α-cell
OF3_I_sc.250	α-cell
OF3_I_sc.251	α-cell
OF3_I_sc.252	β-cell
OF3_I_sc.253	α-cell
OF3_I_sc.254	α-cell
OF3_I_sc.255	α-cell
OF3_I_sc.256	α-cell
OF3_I_sc.257	α-cell
OF3_I_sc.258	α-cell
OF3_I_sc.259	α-cell
OF3_I_sc.260	α-cell
OF3_I_sc.261	α-cell
OF3_I_sc.262	α-cell
OF3_I_sc.263	α-cell
OF3_I_sc.264	α-cell
OF3_I_sc.265	α-cell
OF3_I_sc.266	α-cell
OF3_I_sc.267	α-cell
OF3_I_sc.269	α-cell
OF3_I_sc.270	α-cell
OF3_I_sc.271	α-cell
OF3_I_sc.272	α-cell
OF3_I_sc.273	α-cell
OF3_I_sc.274	α-cell
OF3_I_sc.275	α-cell
OF3_I_sc.276	α-cell
OF3_I_sc.278	α-cell
OF3_I_sc.280	α-cell
OF3_I_sc.281	α-cell
OF3_I_sc.282	α-cell
OF3_I_sc.283	α-cell
OF3_I_sc.284	α-cell
OF3_I_sc.285	α-cell
OF3_I_sc.286	α-cell
OF3_I_sc.287	α-cell
OF3_I_sc.288	α-cell
OF3_I_sc.289	α-cell
OF3_I_sc.290	α-cell
OF3_I_sc.291	α-cell
OF3_I_sc.292	α-cell
OF3_I_sc.295	α-cell
OF3_I_sc.296	α-cell
OF3_I_sc.297	α-cell
OF3_I_sc.298	α-cell
OF3_I_sc.299	α-cell
OF3_I_sc.300	α-cell
OF3_I_sc.302	β-cell
OF3_I_sc.303	β-cell
OF3_I_sc.304	α-cell
OF3_I_sc.305	α-cell
OF3_I_sc.306	α-cell
OF3_I_sc.307	α-cell
OF3_I_sc.309	α-cell
OF3_I_sc.310	α-cell
OF3_I_sc.313	α-cell
OF3_I_sc.314	α-cell
OF3_I_sc.315	α-cell
OF3_I_sc.316	α-cell
OF3_I_sc.317	α-cell
OF3_I_sc.318	α-cell
OF3_I_sc.319	α-cell
OF3_I_sc.320	α-cell
OF3_I_sc.321	α-cell
OF3_I_sc.323	α-cell
OF3_I_sc.324	α-cell
OF3_I_sc.325	α-cell
OF3_I_sc.326	α-cell
OF3_I_sc.327	α-cell
OF3_I_sc.328	β-cell
OF3_I_sc.329	α-cell
OF3_I_sc.330	α-cell
OF3_I_sc.331	α-cell
OF3_I_sc.332	α-cell
OF3_I_sc.333	α-cell
OF3_I_sc.334	α-cell
OF3_I_sc.335	α-cell
OF3_I_sc.336	α-cell
OF3_I_sc.337	α-cell
OF3_I_sc.338	α-cell
OF3_I_sc.339	α-cell
OF3_I_sc.340	α-cell
OF3_I_sc.341	α-cell
OF3_I_sc.342	α-cell
OF3_I_sc.343	α-cell
OF3_I_sc.344	α-cell
OF3_I_sc.347	α-cell
OF3_I_sc.348	α-cell
OF3_I_sc.349	α-cell
OF3_I_sc.350	α-cell
OF3_I_sc.351	α-cell
OF3_I_sc.352	α-cell
OF3_I_sc.353	α-cell
OF3_I_sc.354	α-cell
OF3_I_sc.355	α-cell
OF3_I_sc.356	α-cell
OF3_I_sc.357	α-cell
OF3_I_sc.358	α-cell
OF3_I_sc.359	α-cell
OF3_I_sc.360	Other
OF3_I_sc.361	α-cell
OF3_I_sc.362	α-cell
OF3_I_sc.363	α-cell
OF3_I_sc.365	α-cell
OF3_I_sc.366	α-cell
OF3_I_sc.367	α-cell
OF3_I_sc.368	α-cell
OF3_I_sc.369	α-cell
OF3_I_sc.370	α-cell
OF3_I_sc.371	α-cell
OF3_I_sc.372	α-cell
OF3_I_sc.374	α-cell
OF3_I_sc.375	α-cell
OF3_I_sc.376	α-cell
OF3_I_sc.377	α-cell
OF3_I_sc.378	α-cell
OF3_I_sc.379	α-cell
OF3_I_sc.380	α-cell
OF3_I_sc.381	α-cell
OF3_I_sc.382	α-cell
OF3_I_sc.383	α-cell
OF3_I_sc.384	α-cell
OF4_I_sc.1	β-cell
OF4_I_sc.2	β-cell
OF4_I_sc.3	β-cell
OF4_I_sc.4	α-cell
OF4_I_sc.6	α-cell
OF4_I_sc.7	α-cell
OF4_I_sc.8	β-cell
OF4_I_sc.9	β-cell
OF4_I_sc.10	β-cell
OF4_I_sc.11	β-cell
OF4_I_sc.12	β-cell
OF4_I_sc.13	β-cell
OF4_I_sc.14	α-cell
OF4_I_sc.15	α-cell
OF4_I_sc.16	α-cell
OF4_I_sc.17	α-cell
OF4_I_sc.18	α-cell
OF4_I_sc.19	β-cell
OF4_I_sc.20	α-cell
OF4_I_sc.21	α-cell
OF4_I_sc.22	β-cell
OF4_I_sc.24	β-cell
OF4_I_sc.25	β-cell
OF4_I_sc.26	β-cell
OF4_I_sc.27	α-cell
OF4_I_sc.28	α-cell
OF4_I_sc.29	β-cell
OF4_I_sc.30	α-cell
OF4_I_sc.31	β-cell
OF4_I_sc.32	β-cell
OF4_I_sc.33	α-cell
OF4_I_sc.34	α-cell
OF4_I_sc.35	α-cell
OF4_I_sc.36	β-cell
OF4_I_sc.37	β-cell
OF4_I_sc.38	β-cell
OF4_I_sc.39	β-cell
OF4_I_sc.40	α-cell
OF4_I_sc.41	α-cell
OF4_I_sc.42	β-cell
OF4_I_sc.44	β-cell
OF4_I_sc.45	α-cell
OF4_I_sc.46	β-cell
OF4_I_sc.47	β-cell
OF4_I_sc.48	α-cell
OF4_I_sc.49	α-cell
OF4_I_sc.50	α-cell
OF4_I_sc.51	α-cell
OF4_I_sc.53	α-cell
OF4_I_sc.54	β-cell
OF4_I_sc.55	α-cell
OF4_I_sc.56	β-cell
OF4_I_sc.57	β-cell
OF4_I_sc.58	β-cell
OF4_I_sc.59	β-cell
OF4_I_sc.60	β-cell
OF4_I_sc.61	α-cell
OF4_I_sc.62	α-cell
OF4_I_sc.63	β-cell
OF4_I_sc.64	β-cell
OF4_I_sc.65	β-cell
OF4_I_sc.66	α-cell
OF4_I_sc.67	α-cell
OF4_I_sc.68	β-cell
OF4_I_sc.70	β-cell
OF4_I_sc.71	α-cell
OF4_I_sc.72	α-cell
OF4_I_sc.74	β-cell
OF4_I_sc.75	β-cell
OF4_I_sc.77	α-cell
OF4_I_sc.78	β-cell
OF4_I_sc.79	β-cell
OF4_I_sc.80	β-cell
OF4_I_sc.82	β-cell
OF4_I_sc.83	β-cell
OF4_I_sc.84	α-cell
OF4_I_sc.86	β-cell
OF4_I_sc.87	β-cell
OF4_I_sc.88	β-cell
OF4_I_sc.89	α-cell
OF4_I_sc.90	α-cell
OF4_I_sc.91	β-cell
OF4_I_sc.92	β-cell
OF4_I_sc.93	β-cell
OF4_I_sc.94	α-cell
OF4_I_sc.96	β-cell
OF4_I_sc.97	β-cell
OF4_I_sc.98	β-cell
OF4_I_sc.99	β-cell
OF4_I_sc.100	β-cell
OF4_I_sc.102	β-cell
OF4_I_sc.103	β-cell
OF4_I_sc.104	α-cell
OF4_I_sc.105	β-cell
OF4_I_sc.106	β-cell
OF4_I_sc.107	β-cell
OF4_I_sc.108	Other
OF4_I_sc.109	β-cell
OF4_I_sc.110	α-cell
OF4_I_sc.111	β-cell
OF4_I_sc.112	β-cell
OF4_I_sc.113	β-cell
OF4_I_sc.114	β-cell
OF4_I_sc.115	β-cell
OF4_I_sc.116	β-cell
OF4_I_sc.117	β-cell
OF4_I_sc.118	α-cell
OF4_I_sc.120	α-cell
OF4_I_sc.121	β-cell
OF4_I_sc.122	β-cell
OF4_I_sc.123	α-cell
OF4_I_sc.124	β-cell
OF4_I_sc.125	α-cell
OF4_I_sc.126	β-cell
OF4_I_sc.127	β-cell
OF4_I_sc.128	β-cell
OF4_I_sc.129	β-cell
OF4_I_sc.131	β-cell
OF4_I_sc.132	β-cell
OF4_I_sc.133	α-cell
OF4_I_sc.134	β-cell
OF4_I_sc.135	α-cell
OF4_I_sc.136	β-cell
OF4_I_sc.137	β-cell
OF4_I_sc.138	β-cell
OF4_I_sc.139	β-cell
OF4_I_sc.140	α-cell
OF4_I_sc.141	β-cell
OF4_I_sc.142	β-cell
OF4_I_sc.143	β-cell
OF4_I_sc.144	β-cell
OF4_I_sc.145	β-cell
OF4_I_sc.146	α-cell
OF4_I_sc.147	β-cell
OF4_I_sc.148	β-cell
OF4_I_sc.149	α-cell
OF4_I_sc.150	α-cell
OF4_I_sc.151	β-cell
OF4_I_sc.152	α-cell
OF4_I_sc.153	α-cell
OF4_I_sc.154	β-cell
OF4_I_sc.155	β-cell
OF4_I_sc.156	α-cell
OF4_I_sc.157	β-cell
OF4_I_sc.158	β-cell
OF4_I_sc.159	β-cell
OF4_I_sc.160	β-cell
OF4_I_sc.161	α-cell
OF4_I_sc.162	α-cell
OF4_I_sc.163	α-cell
OF4_I_sc.164	α-cell
OF4_I_sc.165	α-cell
OF4_I_sc.166	β-cell
OF4_I_sc.167	β-cell
OF4_I_sc.168	α-cell
OF4_I_sc.170	δ-cell
OF4_I_sc.171	α-cell
OF4_I_sc.173	α-cell
OF4_I_sc.174	β-cell
OF4_I_sc.175	α-cell
OF4_I_sc.176	α-cell
OF4_I_sc.177	α-cell
OF4_I_sc.178	β-cell
OF4_I_sc.179	α-cell
OF4_I_sc.180	α-cell
OF4_I_sc.182	β-cell
OF4_I_sc.183	β-cell
OF4_I_sc.184	β-cell
OF4_I_sc.185	α-cell
OF4_I_sc.186	β-cell
OF4_I_sc.187	α-cell
OF4_I_sc.188	α-cell
OF4_I_sc.189	α-cell
OF4_I_sc.190	β-cell
OF4_I_sc.191	β-cell
OF4_I_sc.192	β-cell
OF4_I_sc.193	β-cell
OF4_I_sc.194	β-cell
OF4_I_sc.195	α-cell
OF4_I_sc.196	β-cell
OF4_I_sc.198	α-cell
OF4_I_sc.199	α-cell
OF4_I_sc.201	β-cell
OF4_I_sc.202	α-cell
OF4_I_sc.203	α-cell
OF4_I_sc.204	β-cell
OF4_I_sc.206	α-cell
OF4_I_sc.207	β-cell
OF4_I_sc.208	α-cell
OF4_I_sc.209	β-cell
OF4_I_sc.210	β-cell
OF4_I_sc.211	β-cell
OF4_I_sc.213	α-cell
OF4_I_sc.214	β-cell
OF4_I_sc.216	β-cell
OF4_I_sc.217	β-cell
OF4_I_sc.218	β-cell
OF4_I_sc.219	β-cell
OF4_I_sc.220	α-cell
OF4_I_sc.221	α-cell
OF4_I_sc.222	β-cell
OF4_I_sc.223	β-cell
OF4_I_sc.224	α-cell
OF4_I_sc.225	α-cell
OF4_I_sc.226	α-cell
OF4_I_sc.227	α-cell
OF4_I_sc.228	β-cell
OF4_I_sc.229	α-cell
OF4_I_sc.230	β-cell
OF4_I_sc.231	β-cell
OF4_I_sc.232	α-cell
OF4_I_sc.233	β-cell
OF4_I_sc.234	β-cell
OF4_I_sc.235	β-cell
OF4_I_sc.236	β-cell
OF4_I_sc.237	β-cell
OF4_I_sc.238	β-cell
OF4_I_sc.239	α-cell
OF4_I_sc.240	β-cell
OF4_I_sc.241	β-cell
OF4_I_sc.242	α-cell
OF4_I_sc.243	β-cell
OF4_I_sc.244	β-cell
OF4_I_sc.245	α-cell
OF4_I_sc.246	β-cell
OF4_I_sc.247	α-cell
OF4_I_sc.248	α-cell
OF4_I_sc.249	β-cell
OF4_I_sc.250	α-cell
OF4_I_sc.251	β-cell
OF4_I_sc.252	β-cell
OF4_I_sc.253	β-cell
OF4_I_sc.254	β-cell
OF4_I_sc.255	β-cell
OF4_I_sc.256	β-cell
OF4_I_sc.257	α-cell
OF4_I_sc.258	β-cell
OF4_I_sc.259	α-cell
OF4_I_sc.260	α-cell
OF4_I_sc.262	β-cell
OF4_I_sc.263	β-cell
OF4_I_sc.264	α-cell
OF4_I_sc.265	β-cell
OF4_I_sc.266	β-cell
OF4_I_sc.267	α-cell
OF4_I_sc.269	α-cell
OF4_I_sc.270	β-cell
OF4_I_sc.271	β-cell
OF4_I_sc.272	β-cell
OF4_I_sc.273	α-cell
OF4_I_sc.274	β-cell
OF4_I_sc.275	α-cell
OF4_I_sc.276	α-cell
OF4_I_sc.278	β-cell
OF4_I_sc.279	β-cell
OF4_I_sc.280	α-cell
OF4_I_sc.281	β-cell
OF4_I_sc.282	β-cell
OF4_I_sc.283	β-cell
OF4_I_sc.284	α-cell
OF4_I_sc.285	α-cell
OF4_I_sc.286	β-cell
OF4_I_sc.287	β-cell
OF4_I_sc.288	β-cell
OF4_I_sc.289	α-cell
OF4_I_sc.290	α-cell
OF4_I_sc.291	α-cell
OF4_I_sc.292	β-cell
OF4_I_sc.294	β-cell
OF4_I_sc.295	α-cell
OF4_I_sc.296	β-cell
OF4_I_sc.297	α-cell
OF4_I_sc.298	α-cell
OF4_I_sc.299	α-cell
OF4_I_sc.300	α-cell
OF4_I_sc.302	α-cell
OF4_I_sc.303	α-cell
OF4_I_sc.304	α-cell
OF4_I_sc.305	α-cell
OF4_I_sc.306	α-cell
OF4_I_sc.307	α-cell
OF4_I_sc.308	α-cell
OF4_I_sc.309	α-cell
OF4_I_sc.310	α-cell
OF4_I_sc.312	α-cell
OF4_I_sc.313	α-cell
OF4_I_sc.314	α-cell
OF4_I_sc.315	α-cell
OF4_I_sc.316	α-cell
OF4_I_sc.317	β-cell
OF4_I_sc.318	α-cell
OF4_I_sc.319	α-cell
OF4_I_sc.320	α-cell
OF4_I_sc.321	α-cell
OF4_I_sc.322	α-cell
OF4_I_sc.323	α-cell
OF4_I_sc.324	β-cell
OF4_I_sc.325	β-cell
OF4_I_sc.326	α-cell
OF4_I_sc.327	α-cell
OF4_I_sc.328	α-cell
OF4_I_sc.329	β-cell
OF4_I_sc.330	α-cell
OF4_I_sc.331	α-cell
OF4_I_sc.332	α-cell
OF4_I_sc.333	α-cell
OF4_I_sc.334	α-cell
OF4_I_sc.335	α-cell
OF4_I_sc.336	β-cell
OF4_I_sc.337	α-cell
OF4_I_sc.338	β-cell
OF4_I_sc.339	α-cell
OF4_I_sc.340	α-cell
OF4_I_sc.341	β-cell
OF4_I_sc.342	α-cell
OF4_I_sc.343	β-cell
OF4_I_sc.344	α-cell
OF4_I_sc.345	β-cell
OF4_I_sc.346	α-cell
OF4_I_sc.347	α-cell
OF4_I_sc.348	α-cell
OF4_I_sc.349	α-cell
OF4_I_sc.350	α-cell
OF4_I_sc.351	α-cell
OF4_I_sc.352	β-cell
OF4_I_sc.353	α-cell
OF4_I_sc.354	β-cell
OF4_I_sc.355	α-cell
OF4_I_sc.356	β-cell
OF4_I_sc.357	α-cell
OF4_I_sc.358	α-cell
OF4_I_sc.359	β-cell
OF4_I_sc.360	α-cell
OF4_I_sc.361	α-cell
OF4_I_sc.362	α-cell
OF4_I_sc.363	β-cell
OF4_I_sc.365	α-cell
OF4_I_sc.366	α-cell
OF4_I_sc.367	α-cell
OF4_I_sc.368	α-cell
OF4_I_sc.369	α-cell
OF4_I_sc.370	α-cell
OF4_I_sc.371	β-cell
OF4_I_sc.372	α-cell
OF4_I_sc.374	α-cell
OF4_I_sc.375	β-cell
OF4_I_sc.376	α-cell
OF4_I_sc.377	β-cell
OF4_I_sc.379	β-cell
OF4_I_sc.380	β-cell
OF4_I_sc.381	β-cell
OF4_I_sc.382	α-cell
OF4_I_sc.384	β-cell
OM1_I_sc.192	α-cell
OM1_I_sc.193	α-cell
OM1_I_sc.194	α-cell
OM1_I_sc.195	α-cell
OM1_I_sc.197	α-cell
OM1_I_sc.198	α-cell
OM1_I_sc.199	α-cell
OM1_I_sc.200	β-cell
OM1_I_sc.201	β-cell
OM1_I_sc.202	α-cell
OM1_I_sc.203	α-cell
OM1_I_sc.204	α-cell
OM1_I_sc.205	α-cell
OM1_I_sc.206	α-cell
OM1_I_sc.207	α-cell
OM1_I_sc.208	α-cell
OM1_I_sc.209	α-cell
OM1_I_sc.210	α-cell
OM1_I_sc.211	α-cell
OM1_I_sc.212	α-cell
OM1_I_sc.213	α-cell
OM1_I_sc.214	β-cell
OM1_I_sc.215	β-cell
OM1_I_sc.216	α-cell
OM1_I_sc.217	α-cell
OM1_I_sc.218	β-cell
OM1_I_sc.219	β-cell
OM1_I_sc.220	α-cell
OM1_I_sc.221	β-cell
OM1_I_sc.222	β-cell
OM1_I_sc.223	α-cell
OM1_I_sc.224	α-cell
OM1_I_sc.225	β-cell
OM1_I_sc.226	α-cell
OM1_I_sc.227	α-cell
OM1_I_sc.228	α-cell
OM1_I_sc.229	α-cell
OM1_I_sc.230	β-cell
OM1_I_sc.231	α-cell
OM1_I_sc.232	α-cell
OM1_I_sc.233	β-cell
OM1_I_sc.234	α-cell
OM1_I_sc.235	β-cell
OM1_I_sc.236	α-cell
OM1_I_sc.237	α-cell
OM1_I_sc.238	α-cell
OM1_I_sc.239	α-cell
OM1_I_sc.240	α-cell
OM1_I_sc.241	α-cell
OM1_I_sc.242	α-cell
OM1_I_sc.243	β-cell
OM1_I_sc.244	α-cell
OM1_I_sc.245	α-cell
OM1_I_sc.246	β-cell
OM1_I_sc.247	β-cell
OM1_I_sc.248	α-cell
OM1_I_sc.249	α-cell
OM1_I_sc.250	β-cell
OM1_I_sc.251	β-cell
OM1_I_sc.252	α-cell
OM1_I_sc.253	β-cell
OM1_I_sc.254	β-cell
OM1_I_sc.255	α-cell
OM1_I_sc.256	β-cell
OM1_I_sc.257	β-cell
OM1_I_sc.258	α-cell
OM1_I_sc.259	α-cell
OM1_I_sc.260	α-cell
OM1_I_sc.261	β-cell
OM1_I_sc.262	α-cell
OM1_I_sc.263	α-cell
OM1_I_sc.264	β-cell
OM1_I_sc.265	α-cell
OM1_I_sc.266	α-cell
OM1_I_sc.268	α-cell
OM1_I_sc.269	α-cell
OM1_I_sc.270	β-cell
OM1_I_sc.271	β-cell
OM1_I_sc.272	α-cell
OM1_I_sc.274	α-cell
OM1_I_sc.275	α-cell
OM1_I_sc.276	α-cell
OM1_I_sc.277	β-cell
OM1_I_sc.278	α-cell
OM1_I_sc.279	α-cell
OM1_I_sc.280	α-cell
OM1_I_sc.281	α-cell
OM1_I_sc.282	α-cell
OM1_I_sc.283	α-cell
OM1_I_sc.284	α-cell
OM1_I_sc.285	α-cell
OM1_I_sc.286	β-cell
OM1_I_sc.287	β-cell
OM1_I_sc.288	β-cell
OM1_I_sc.289	α-cell
OM1_I_sc.290	α-cell
OM1_I_sc.291	α-cell
OM1_I_sc.292	α-cell
OM1_I_sc.293	β-cell
OM1_I_sc.294	α-cell
OM1_I_sc.295	α-cell
OM1_I_sc.296	α-cell
OM1_I_sc.297	α-cell
OM1_I_sc.298	α-cell
OM1_I_sc.299	α-cell
OM1_I_sc.300	α-cell
OM1_I_sc.301	α-cell
OM1_I_sc.302	α-cell
OM1_I_sc.303	β-cell
OM1_I_sc.304	α-cell
OM1_I_sc.305	α-cell
OM1_I_sc.306	α-cell
OM1_I_sc.307	α-cell
OM1_I_sc.308	β-cell
OM1_I_sc.309	α-cell
OM1_I_sc.310	α-cell
OM1_I_sc.311	α-cell
OM1_I_sc.312	α-cell
OM1_I_sc.313	α-cell
OM1_I_sc.314	α-cell
OM1_I_sc.315	β-cell
OM1_I_sc.316	β-cell
OM1_I_sc.317	α-cell
OM1_I_sc.318	β-cell
OM1_I_sc.319	α-cell
OM1_I_sc.320	α-cell
OM1_I_sc.321	α-cell
OM1_I_sc.322	α-cell
OM1_I_sc.323	α-cell
OM1_I_sc.324	α-cell
OM1_I_sc.325	α-cell
OM1_I_sc.326	α-cell
OM1_I_sc.327	α-cell
OM1_I_sc.328	α-cell
OM1_I_sc.329	α-cell
OM1_I_sc.330	β-cell
OM1_I_sc.331	α-cell
OM1_I_sc.332	α-cell
OM1_I_sc.333	α-cell
OM1_I_sc.334	α-cell
OM1_I_sc.335	α-cell
OM1_I_sc.336	α-cell
OM1_I_sc.337	β-cell
OM1_I_sc.338	α-cell
OM1_I_sc.339	α-cell
OM1_I_sc.340	α-cell
OM1_I_sc.341	β-cell
OM1_I_sc.342	α-cell
OM1_I_sc.344	β-cell
OM1_I_sc.345	α-cell
OM1_I_sc.346	α-cell
OM1_I_sc.347	Other
OM1_I_sc.348	β-cell
OM1_I_sc.349	α-cell
OM1_I_sc.350	α-cell
OM1_I_sc.351	α-cell
OM1_I_sc.352	α-cell
OM1_I_sc.353	α-cell
OM1_I_sc.354	β-cell
OM1_I_sc.355	α-cell
OM1_I_sc.356	α-cell
OM1_I_sc.357	α-cell
OM1_I_sc.358	δ-cell
OM1_I_sc.359	α-cell
OM1_I_sc.361	α-cell
OM1_I_sc.362	α-cell
OM1_I_sc.363	α-cell
OM1_I_sc.364	Other
OM1_I_sc.365	α-cell
OM1_I_sc.366	α-cell
OM1_I_sc.367	β-cell
OM1_I_sc.368	α-cell
OM1_I_sc.369	α-cell
OM1_I_sc.370	α-cell
OM1_I_sc.371	α-cell
OM1_I_sc.373	α-cell
OM1_I_sc.374	α-cell
OM1_I_sc.375	α-cell
OM1_I_sc.377	α-cell
OM1_I_sc.378	α-cell
OM1_I_sc.379	α-cell
OM1_I_sc.380	δ-cell
OM1_I_sc.381	α-cell
OM1_I_sc.382	α-cell
OM1_I_sc.383	β-cell
OM1_I_sc.1	α-cell
OM1_I_sc.2	β-cell
OM1_I_sc.3	α-cell
OM1_I_sc.4	β-cell
OM1_I_sc.5	α-cell
OM1_I_sc.6	β-cell
OM1_I_sc.9	α-cell
OM1_I_sc.10	α-cell
OM1_I_sc.11	β-cell
OM1_I_sc.12	α-cell
OM1_I_sc.13	α-cell
OM1_I_sc.14	α-cell
OM1_I_sc.15	α-cell
OM1_I_sc.16	α-cell
OM1_I_sc.17	α-cell
OM1_I_sc.18	α-cell
OM1_I_sc.19	β-cell
OM1_I_sc.20	β-cell
OM1_I_sc.21	α-cell
OM1_I_sc.22	α-cell
OM1_I_sc.23	α-cell
OM1_I_sc.24	α-cell
OM1_I_sc.25	α-cell
OM1_I_sc.26	α-cell
OM1_I_sc.27	β-cell
OM1_I_sc.28	α-cell
OM1_I_sc.29	α-cell
OM1_I_sc.31	α-cell
OM1_I_sc.32	α-cell
OM1_I_sc.33	β-cell
OM1_I_sc.34	β-cell
OM1_I_sc.35	α-cell
OM1_I_sc.36	α-cell
OM1_I_sc.37	α-cell
OM1_I_sc.38	α-cell
OM1_I_sc.39	α-cell
OM1_I_sc.40	α-cell
OM1_I_sc.41	α-cell
OM1_I_sc.42	α-cell
OM1_I_sc.43	β-cell
OM1_I_sc.44	α-cell
OM1_I_sc.45	α-cell
OM1_I_sc.46	α-cell
OM1_I_sc.47	α-cell
OM1_I_sc.48	β-cell
OM1_I_sc.49	α-cell
OM1_I_sc.50	α-cell
OM1_I_sc.51	α-cell
OM1_I_sc.52	α-cell
OM1_I_sc.53	α-cell
OM1_I_sc.54	α-cell
OM1_I_sc.56	α-cell
OM1_I_sc.57	α-cell
OM1_I_sc.58	α-cell
OM1_I_sc.59	α-cell
OM1_I_sc.60	α-cell
OM1_I_sc.61	α-cell
OM1_I_sc.62	α-cell
OM1_I_sc.63	α-cell
OM1_I_sc.64	β-cell
OM1_I_sc.65	α-cell
OM1_I_sc.66	α-cell
OM1_I_sc.67	α-cell
OM1_I_sc.68	α-cell
OM1_I_sc.69	α-cell
OM1_I_sc.70	α-cell
OM1_I_sc.71	α-cell
OM1_I_sc.72	β-cell
OM1_I_sc.73	α-cell
OM1_I_sc.74	α-cell
OM1_I_sc.75	α-cell
OM1_I_sc.76	α-cell
OM1_I_sc.77	α-cell
OM1_I_sc.78	α-cell
OM1_I_sc.79	δ-cell
OM1_I_sc.80	α-cell
OM1_I_sc.81	α-cell
OM1_I_sc.82	α-cell
OM1_I_sc.83	α-cell
OM1_I_sc.84	α-cell
OM1_I_sc.85	α-cell
OM1_I_sc.86	α-cell
OM1_I_sc.88	β-cell
OM1_I_sc.89	α-cell
OM1_I_sc.90	β-cell
OM1_I_sc.91	β-cell
OM1_I_sc.92	α-cell
OM1_I_sc.93	α-cell
OM1_I_sc.94	α-cell
OM1_I_sc.96	α-cell
OM1_I_sc.97	α-cell
OM1_I_sc.98	α-cell
OM1_I_sc.99	β-cell
OM1_I_sc.101	β-cell
OM1_I_sc.102	β-cell
OM1_I_sc.103	α-cell
OM1_I_sc.104	α-cell
OM1_I_sc.105	α-cell
OM1_I_sc.106	β-cell
OM1_I_sc.107	α-cell
OM1_I_sc.108	α-cell
OM1_I_sc.109	β-cell
OM1_I_sc.110	α-cell
OM1_I_sc.111	β-cell
OM1_I_sc.112	β-cell
OM1_I_sc.113	β-cell
OM1_I_sc.114	α-cell
OM1_I_sc.116	α-cell
OM1_I_sc.117	α-cell
OM1_I_sc.118	β-cell
OM1_I_sc.119	α-cell
OM1_I_sc.120	α-cell
OM1_I_sc.121	β-cell
OM1_I_sc.122	α-cell
OM1_I_sc.123	α-cell
OM1_I_sc.124	α-cell
OM1_I_sc.125	α-cell
OM1_I_sc.126	α-cell
OM1_I_sc.127	α-cell
OM1_I_sc.128	α-cell
OM1_I_sc.130	α-cell
OM1_I_sc.131	α-cell
OM1_I_sc.132	α-cell
OM1_I_sc.133	β-cell
OM1_I_sc.134	α-cell
OM1_I_sc.135	α-cell
OM1_I_sc.136	β-cell
OM1_I_sc.137	α-cell
OM1_I_sc.138	β-cell
OM1_I_sc.139	α-cell
OM1_I_sc.140	α-cell
OM1_I_sc.141	β-cell
OM1_I_sc.142	β-cell
OM1_I_sc.143	α-cell
OM1_I_sc.144	α-cell
OM1_I_sc.145	α-cell
OM1_I_sc.146	α-cell
OM1_I_sc.147	α-cell
OM1_I_sc.148	α-cell
OM1_I_sc.149	α-cell
OM1_I_sc.150	β-cell
OM1_I_sc.152	α-cell
OM1_I_sc.153	β-cell
OM1_I_sc.154	β-cell
OM1_I_sc.155	α-cell
OM1_I_sc.156	β-cell
OM1_I_sc.157	α-cell
OM1_I_sc.158	α-cell
OM1_I_sc.159	α-cell
OM1_I_sc.160	α-cell
OM1_I_sc.161	α-cell
OM1_I_sc.162	α-cell
OM1_I_sc.163	α-cell
OM1_I_sc.164	β-cell
OM1_I_sc.165	α-cell
OM1_I_sc.166	α-cell
OM1_I_sc.167	α-cell
OM1_I_sc.168	α-cell
OM1_I_sc.169	β-cell
OM1_I_sc.172	α-cell
OM1_I_sc.173	α-cell
OM1_I_sc.174	α-cell
OM1_I_sc.175	β-cell
OM1_I_sc.176	α-cell
OM1_I_sc.177	α-cell
OM1_I_sc.178	α-cell
OM1_I_sc.179	α-cell
OM1_I_sc.181	α-cell
OM1_I_sc.182	α-cell
OM1_I_sc.183	α-cell
OM1_I_sc.184	α-cell
OM1_I_sc.185	α-cell
OM1_I_sc.186	β-cell
OM1_I_sc.187	α-cell
OM1_I_sc.188	α-cell
OM1_I_sc.189	α-cell
OM1_I_sc.190	α-cell
OM1_I_sc.191	α-cell
OM2_I_sc.1	α-cell
OM2_I_sc.2	α-cell
OM2_I_sc.3	α-cell
OM2_I_sc.4	α-cell
OM2_I_sc.5	α-cell
OM2_I_sc.6	α-cell
OM2_I_sc.7	α-cell
OM2_I_sc.8	α-cell
OM2_I_sc.9	α-cell
OM2_I_sc.10	α-cell
OM2_I_sc.11	β-cell
OM2_I_sc.12	α-cell
OM2_I_sc.13	α-cell
OM2_I_sc.14	β-cell
OM2_I_sc.15	α-cell
OM2_I_sc.16	β-cell
OM2_I_sc.17	α-cell
OM2_I_sc.18	β-cell
OM2_I_sc.19	α-cell
OM2_I_sc.20	α-cell
OM2_I_sc.21	α-cell
OM2_I_sc.22	β-cell
OM2_I_sc.24	β-cell
OM2_I_sc.25	α-cell
OM2_I_sc.26	α-cell
OM2_I_sc.27	α-cell
OM2_I_sc.28	α-cell
OM2_I_sc.29	α-cell
OM2_I_sc.30	α-cell
OM2_I_sc.31	β-cell
OM2_I_sc.32	β-cell
OM2_I_sc.33	β-cell
OM2_I_sc.35	β-cell
OM2_I_sc.36	β-cell
OM2_I_sc.37	β-cell
OM2_I_sc.38	α-cell
OM2_I_sc.39	α-cell
OM2_I_sc.40	α-cell
OM2_I_sc.41	α-cell
OM2_I_sc.42	β-cell
OM2_I_sc.43	α-cell
OM2_I_sc.44	α-cell
OM2_I_sc.45	β-cell
OM2_I_sc.46	α-cell
OM2_I_sc.47	β-cell
OM2_I_sc.48	α-cell
OM2_I_sc.49	β-cell
OM2_I_sc.50	α-cell
OM2_I_sc.51	α-cell
OM2_I_sc.52	α-cell
OM2_I_sc.53	PP-cell
OM2_I_sc.54	α-cell
OM2_I_sc.55	β-cell
OM2_I_sc.56	α-cell
OM2_I_sc.57	α-cell
OM2_I_sc.58	β-cell
OM2_I_sc.59	β-cell
OM2_I_sc.60	α-cell
OM2_I_sc.61	α-cell
OM2_I_sc.62	α-cell
OM2_I_sc.63	α-cell
OM2_I_sc.64	α-cell
OM2_I_sc.65	α-cell
OM2_I_sc.66	α-cell
OM2_I_sc.67	α-cell
OM2_I_sc.68	α-cell
OM2_I_sc.69	α-cell
OM2_I_sc.70	α-cell
OM2_I_sc.71	α-cell
OM2_I_sc.72	α-cell
OM2_I_sc.73	α-cell
OM2_I_sc.74	α-cell
OM2_I_sc.75	β-cell
OM2_I_sc.77	β-cell
OM2_I_sc.78	α-cell
OM2_I_sc.79	α-cell
OM2_I_sc.80	β-cell
OM2_I_sc.81	β-cell
OM2_I_sc.82	α-cell
OM2_I_sc.83	β-cell
OM2_I_sc.84	α-cell
OM2_I_sc.86	α-cell
OM2_I_sc.87	α-cell
OM2_I_sc.88	PP-cell
OM2_I_sc.89	α-cell
OM2_I_sc.90	α-cell
OM2_I_sc.91	α-cell
OM2_I_sc.92	α-cell
OM2_I_sc.93	α-cell
OM2_I_sc.94	α-cell
OM2_I_sc.95	α-cell
OM2_I_sc.96	β-cell
OM2_I_sc.97	α-cell
OM2_I_sc.98	β-cell
OM2_I_sc.99	β-cell
OM2_I_sc.100	α-cell
OM2_I_sc.102	α-cell
OM2_I_sc.103	α-cell
OM2_I_sc.104	α-cell
OM2_I_sc.105	α-cell
OM2_I_sc.106	α-cell
OM2_I_sc.107	β-cell
OM2_I_sc.108	α-cell
OM2_I_sc.109	α-cell
OM2_I_sc.110	β-cell
OM2_I_sc.111	α-cell
OM2_I_sc.112	α-cell
OM2_I_sc.113	β-cell
OM2_I_sc.114	α-cell
OM2_I_sc.115	β-cell
OM2_I_sc.116	α-cell
OM2_I_sc.117	α-cell
OM2_I_sc.118	α-cell
OM2_I_sc.120	α-cell
OM2_I_sc.121	α-cell
OM2_I_sc.122	α-cell
OM2_I_sc.123	α-cell
OM2_I_sc.124	α-cell
OM2_I_sc.125	α-cell
OM2_I_sc.126	α-cell
OM2_I_sc.129	α-cell
OM2_I_sc.132	α-cell
OM2_I_sc.133	α-cell
OM2_I_sc.134	α-cell
OM2_I_sc.135	β-cell
OM2_I_sc.136	β-cell
OM2_I_sc.137	α-cell
OM2_I_sc.138	β-cell
OM2_I_sc.141	α-cell
OM2_I_sc.142	α-cell
OM2_I_sc.143	α-cell
OM2_I_sc.144	α-cell
OM2_I_sc.145	α-cell
OM2_I_sc.146	α-cell
OM2_I_sc.147	α-cell
OM2_I_sc.148	β-cell
OM2_I_sc.149	α-cell
OM2_I_sc.150	β-cell
OM2_I_sc.151	α-cell
OM2_I_sc.153	α-cell
OM2_I_sc.154	β-cell
OM2_I_sc.155	β-cell
OM2_I_sc.156	α-cell
OM2_I_sc.157	β-cell
OM2_I_sc.158	α-cell
OM2_I_sc.159	β-cell
OM2_I_sc.160	α-cell
OM2_I_sc.161	α-cell
OM2_I_sc.162	α-cell
OM2_I_sc.163	α-cell
OM2_I_sc.164	α-cell
OM2_I_sc.165	α-cell
OM2_I_sc.166	α-cell
OM2_I_sc.167	α-cell
OM2_I_sc.168	α-cell
OM2_I_sc.169	α-cell
OM2_I_sc.170	α-cell
OM2_I_sc.171	α-cell
OM2_I_sc.173	α-cell
OM2_I_sc.174	α-cell
OM2_I_sc.175	α-cell
OM2_I_sc.176	α-cell
OM2_I_sc.177	PP-cell
OM2_I_sc.178	α-cell
OM2_I_sc.179	α-cell
OM2_I_sc.180	α-cell
OM2_I_sc.182	α-cell
OM2_I_sc.183	δ-cell
OM2_I_sc.184	α-cell
OM2_I_sc.185	α-cell
OM2_I_sc.186	α-cell
OM2_I_sc.187	α-cell
OM2_I_sc.188	α-cell
OM2_I_sc.189	β-cell
OM2_I_sc.190	α-cell
OM2_I_sc.191	α-cell
OM2_I_sc.192	β-cell
OM2_I_sc.193	β-cell
OM2_I_sc.194	α-cell
OM2_I_sc.195	β-cell
OM2_I_sc.196	α-cell
OM2_I_sc.198	α-cell
OM2_I_sc.199	α-cell
OM2_I_sc.200	α-cell
OM2_I_sc.201	α-cell
OM2_I_sc.202	α-cell
OM2_I_sc.203	α-cell
OM2_I_sc.204	α-cell
OM2_I_sc.205	α-cell
OM2_I_sc.207	α-cell
OM2_I_sc.208	α-cell
OM2_I_sc.209	α-cell
OM2_I_sc.210	α-cell
OM2_I_sc.211	α-cell
OM2_I_sc.213	α-cell
OM2_I_sc.214	α-cell
OM2_I_sc.216	α-cell
OM2_I_sc.217	α-cell
OM2_I_sc.218	α-cell
OM2_I_sc.219	α-cell
OM2_I_sc.220	α-cell
OM2_I_sc.221	α-cell
OM2_I_sc.222	α-cell
OM2_I_sc.224	α-cell
OM2_I_sc.225	α-cell
OM2_I_sc.227	α-cell
OM2_I_sc.228	α-cell
OM2_I_sc.229	α-cell
OM2_I_sc.230	α-cell
OM2_I_sc.231	β-cell
OM2_I_sc.232	α-cell
OM2_I_sc.233	α-cell
OM2_I_sc.234	α-cell
OM2_I_sc.236	PP-cell
OM2_I_sc.237	α-cell
OM2_I_sc.239	α-cell
OM2_I_sc.240	α-cell
OM2_I_sc.241	α-cell
OM2_I_sc.242	α-cell
OM2_I_sc.243	β-cell
OM2_I_sc.244	α-cell
OM2_I_sc.245	α-cell
OM2_I_sc.246	α-cell
OM2_I_sc.247	α-cell
OM2_I_sc.249	α-cell
OM2_I_sc.250	α-cell
OM2_I_sc.251	α-cell
OM2_I_sc.252	α-cell
OM2_I_sc.253	α-cell
OM2_I_sc.254	α-cell
OM2_I_sc.255	α-cell
OM2_I_sc.256	α-cell
OM2_I_sc.257	α-cell
OM2_I_sc.258	α-cell
OM2_I_sc.259	α-cell
OM2_I_sc.260	α-cell
OM2_I_sc.262	α-cell
OM2_I_sc.263	α-cell
OM2_I_sc.264	β-cell
OM2_I_sc.265	α-cell
OM2_I_sc.266	α-cell
OM2_I_sc.267	α-cell
OM2_I_sc.269	α-cell
OM2_I_sc.270	α-cell
OM2_I_sc.271	α-cell
OM2_I_sc.272	α-cell
OM2_I_sc.273	α-cell
OM2_I_sc.274	α-cell
OM2_I_sc.275	α-cell
OM2_I_sc.276	α-cell
OM2_I_sc.278	α-cell
OM2_I_sc.279	α-cell
OM2_I_sc.280	α-cell
OM2_I_sc.281	α-cell
OM2_I_sc.282	β-cell
OM2_I_sc.283	α-cell
OM2_I_sc.284	α-cell
OM2_I_sc.285	α-cell
OM2_I_sc.286	α-cell
OM2_I_sc.288	PP-cell
OM2_I_sc.289	β-cell
OM2_I_sc.290	α-cell
OM2_I_sc.291	β-cell
OM2_I_sc.292	α-cell
OM2_I_sc.293	α-cell
OM2_I_sc.294	α-cell
OM2_I_sc.295	α-cell
OM2_I_sc.296	α-cell
OM2_I_sc.297	β-cell
OM2_I_sc.298	α-cell
OM2_I_sc.299	α-cell
OM2_I_sc.300	α-cell
OM2_I_sc.301	α-cell
OM2_I_sc.302	α-cell
OM2_I_sc.303	α-cell
OM2_I_sc.306	α-cell
OM2_I_sc.307	α-cell
OM2_I_sc.309	β-cell
OM2_I_sc.310	α-cell
OM2_I_sc.312	β-cell
OM2_I_sc.313	α-cell
OM2_I_sc.314	β-cell
OM2_I_sc.315	β-cell
OM2_I_sc.316	α-cell
OM2_I_sc.318	δ-cell
OM2_I_sc.319	α-cell
OM2_I_sc.321	α-cell
OM2_I_sc.325	α-cell
OM2_I_sc.326	α-cell
OM2_I_sc.327	β-cell
OM2_I_sc.328	β-cell
OM2_I_sc.334	β-cell
OM2_I_sc.335	β-cell
OM2_I_sc.336	α-cell
OM2_I_sc.337	α-cell
OM2_I_sc.338	β-cell
OM2_I_sc.339	δ-cell
OM2_I_sc.340	δ-cell
OM2_I_sc.341	δ-cell
OM2_I_sc.342	α-cell
OM2_I_sc.343	α-cell
OM2_I_sc.346	β-cell
OM2_I_sc.347	β-cell
OM2_I_sc.348	α-cell
OM2_I_sc.349	α-cell
OM2_I_sc.350	α-cell
OM2_I_sc.351	α-cell
OM2_I_sc.352	α-cell
OM2_I_sc.353	β-cell
OM2_I_sc.355	α-cell
OM2_I_sc.357	α-cell
OM2_I_sc.358	α-cell
OM2_I_sc.359	α-cell
OM2_I_sc.361	α-cell
OM2_I_sc.362	Other
OM2_I_sc.363	α-cell
OM2_I_sc.365	α-cell
OM2_I_sc.366	α-cell
OM2_I_sc.367	α-cell
OM2_I_sc.368	α-cell
OM2_I_sc.369	α-cell
OM2_I_sc.370	α-cell
[truncated: 3,576 more rows]

## Sheet: Cell-type-specific genes
Gene	p_val	avg_diff	pct.1	pct.2	Cluster
FAP	0	3.07221	0.895	0.642	α-cell
TSPAN12	0	2.95948	0.994	0.887	α-cell
CRYBA2	0	2.87225	0.956	0.838	α-cell
IRX2	0	2.77189	0.979	0.801	α-cell
ENSMFAG00000044972	0	2.59689	0.883	0.481	α-cell
ANXA2	0	2.5269	0.992	0.981	α-cell
TM4SF4	0	2.4005	1	0.999	α-cell
CHGA	0	2.30691	0.991	0.964	α-cell
PCSK2	0	2.12491	1	0.996	α-cell
PDK4	0	2.05687	0.98	0.854	α-cell
ARRDC4	0	1.91412	0.97	0.856	α-cell
GLS	0	1.86415	0.999	0.987	α-cell
GCG	0	1.84974	1	1	α-cell
CYSTM1	0	1.46572	0.997	0.971	α-cell
PLD3	0	1.41913	0.981	0.971	α-cell
ENSMFAG00000007184	0	1.26122	1	0.999	α-cell
TTR	0	1.24062	1	1	α-cell
ALDH1A1	0	1.17535	1	0.997	α-cell
FXYD2	0	-2.15256	0.998	0.997	α-cell
ENSMFAG00000030794	0	-2.27526	0.127	0.645	α-cell
SLC2A13	0	-2.30786	0.301	0.762	α-cell
CASR	0	-2.35441	0.351	0.775	α-cell
RXRG	0	-2.55677	0.299	0.779	α-cell
PRSS53	0	-2.77526	0.272	0.721	α-cell
TMEM27	0	-2.83968	0.538	0.873	α-cell
ERO1B	0	-2.90312	0.902	0.974	α-cell
SEPT4	0	-2.93439	0.521	0.852	α-cell
C1orf127	0	-2.98735	0.171	0.627	α-cell
UNC5B	0	-3.01605	0.254	0.718	α-cell
SUGP1	0	-3.06952	0.556	0.869	α-cell
INS	0	-3.09338	1	1	α-cell
PDE5A	0	-3.09677	0.124	0.61	α-cell
ASB9	0	-3.19165	0.886	0.955	α-cell
MAFA	0	-3.1928	0.192	0.685	α-cell
CRYBG3	0	-3.24043	0.058	0.526	α-cell
PFKFB2	0	-3.24503	0.504	0.884	α-cell
PPP1R1A	0	-3.41136	0.37	0.803	α-cell
CABP7	0	-3.53075	0.199	0.704	α-cell
ERICH5	0	-3.65789	0.248	0.789	α-cell
HADH	0	-3.67569	0.683	0.94	α-cell
CD24	0	-3.6816	0.509	0.875	α-cell
TMEM132B	0	-3.7951	0.189	0.768	α-cell
SORL1	0	-3.79596	0.399	0.894	α-cell
PCSK1	0	-3.82649	0.312	0.814	α-cell
GAD2	0	-4.25722	0.702	0.95	α-cell
TH	0	-4.82264	0.143	0.691	α-cell
SLC2A2	0	-5.07516	0.256	0.841	α-cell
IAPP	0	-5.26904	0.693	0.933	α-cell
COTL1	5.77488e-303	1.77651	0.928	0.731	α-cell
LRRTM3	3.3691e-300	-2.80858	0.052	0.447	α-cell
SCG5	4.63269e-297	0.685407	1	1	α-cell
SMIM24	2.66753e-289	1.29271	0.969	0.841	α-cell
RGS16	5.56728e-285	-4.85647	0.516	0.81	α-cell
NR4A1	2.2741e-284	1.48091	0.992	0.971	α-cell
MYO3A	4.00555e-284	-2.65551	0.07	0.47	α-cell
CSRP2	1.15639e-283	-3.19004	0.236	0.671	α-cell
PALLD	3.90838e-283	-2.15441	0.284	0.732	α-cell
CHL1	1.01259e-282	1.84573	0.883	0.627	α-cell
KIF19	3.62154e-282	2.30406	0.859	0.531	α-cell
FAM162A	3.64373e-281	-1.62028	0.883	0.959	α-cell
EGR1	1.5294e-275	1.31994	0.992	0.975	α-cell
ITPR1	1.23584e-273	2.44754	0.729	0.24	α-cell
DIXDC1	1.6552e-273	-2.3121	0.375	0.77	α-cell
SULF2	1.1017e-272	-2.31761	0.339	0.751	α-cell
GRIA3	4.88387e-265	1.60605	0.931	0.731	α-cell
ATP6	4.16841e-264	-1.04268	1	1	α-cell
EPDR1	2.32801e-261	-2.48634	0.148	0.567	α-cell
CST6	1.0243e-260	2.22799	0.928	0.868	α-cell
ITPR2	2.91785e-259	-2.93363	0.066	0.438	α-cell
BTG2	7.07359e-257	1.40017	0.985	0.944	α-cell
FOS	1.52119e-248	1.12049	0.993	0.981	α-cell
ENSMFAG00000041149	1.39664e-246	1.27749	0.973	0.868	α-cell
RGS4	3.64506e-244	1.60153	0.946	0.792	α-cell
IDO2	1.37393e-242	0.986112	0.99	0.955	α-cell
AACS	3.0627e-240	-1.94867	0.49	0.813	α-cell
RAMP2	3.86514e-238	1.61656	0.805	0.545	α-cell
FEV	3.98959e-238	2.1938	0.78	0.454	α-cell
KANK1	6.60654e-238	2.05208	0.847	0.578	α-cell
CYTB	5.93393e-237	-1.00807	1	1	α-cell
PAPPA2	6.47857e-237	3.26692	0.785	0.477	α-cell
SH3BGRL	3.71141e-236	-1.65758	0.733	0.897	α-cell
TMEM86B	1.29316e-235	1.59084	0.93	0.775	α-cell
ENSMFAG00000044321	3.31311e-235	1.33045	0.784	0.444	α-cell
ENSMFAG00000032782	3.39245e-234	1.54381	0.707	0.248	α-cell
AICDA	3.12189e-232	0.770748	0.986	0.944	α-cell
GC	7.1066e-231	2.72825	0.907	0.804	α-cell
SEZ6L	8.31632e-231	2.36287	0.782	0.434	α-cell
PLK2	8.94069e-221	2.30195	0.812	0.519	α-cell
ABCA5	7.72253e-220	-1.79578	0.393	0.757	α-cell
FAM20A	1.06624e-218	2.55665	0.791	0.48	α-cell
QDPR	1.56372e-216	1.04603	0.983	0.941	α-cell
BEX3	2.27581e-216	0.886059	0.991	0.969	α-cell
WLS	5.93285e-215	-1.93492	0.359	0.723	α-cell
SYT13	3.71246e-212	-1.75993	0.803	0.93	α-cell
EDARADD	2.02021e-210	-2.22086	0.083	0.434	α-cell
WSCD2	3.87185e-209	-2.25749	0.088	0.429	α-cell
COX3	1.6075e-207	-0.871325	1	1	α-cell
BHLHE41	1.19106e-204	-1.78986	0.055	0.372	α-cell
GAS6	5.59824e-204	-1.81109	0.04	0.332	α-cell
VIL1	1.22223e-203	1.89719	0.773	0.428	α-cell
C15orf48	7.16428e-203	-1.65396	0.833	0.934	α-cell
PLCXD3	5.86678e-201	-2.10952	0.094	0.437	α-cell
SPINT2	7.43882e-201	0.763373	0.995	0.988	α-cell
ELF4	6.71068e-200	0.699403	0.989	0.95	α-cell
ABCB1	7.23614e-198	-1.78464	0.245	0.632	α-cell
TNFAIP8	3.8824e-197	-2.16983	0.096	0.433	α-cell
TSPAN8	8.01699e-197	-2.49941	0.081	0.401	α-cell
RNF6	1.40904e-195	-2.14715	0.478	0.762	α-cell
SLC4A7	2.53767e-195	-2.13035	0.291	0.66	α-cell
SLC7A8	4.41351e-195	0.859686	0.995	0.982	α-cell
TMX4	1.05573e-194	-1.78085	0.474	0.784	α-cell
NNAT	4.38722e-194	-1.17539	0.967	0.973	α-cell
ENSMFAG00000003315	5.28129e-194	1.43558	0.799	0.52	α-cell
BEST3	8.16752e-192	-2.43842	0.062	0.363	α-cell
GPR137B	3.63466e-187	-1.94029	0.109	0.449	α-cell
SCG2	4.43047e-187	0.926828	0.998	0.983	α-cell
DOCK2	8.50623e-187	-1.84046	0.163	0.521	α-cell
ABCC4	1.84844e-186	1.62437	0.822	0.525	α-cell
GRIA4	5.64065e-186	-2.4642	0.111	0.445	α-cell
RASSF6	1.4935e-185	-1.80084	0.343	0.696	α-cell
SP100	6.12952e-185	-2.44058	0.082	0.399	α-cell
ANKRD35	5.88783e-184	0.808579	0.978	0.911	α-cell
ENSMFAG00000035195	1.50924e-183	-1.06773	0.162	0.556	α-cell
CSNK2A2	3.54693e-183	0.719609	0.989	0.963	α-cell
EDN3	1.2328e-182	2.16203	0.869	0.705	α-cell
MAOB	1.67877e-182	2.49528	0.702	0.38	α-cell
ENSMFAG00000043121	5.7296e-180	-1.5189	0.984	0.925	α-cell
SCD	4.92621e-179	-1.98635	0.439	0.732	α-cell
COX2	3.55103e-178	-0.889861	0.981	0.986	α-cell
APLP1	1.47723e-177	0.920695	0.976	0.926	α-cell
ENSMFAG00000021078	3.72705e-177	0.671355	0.99	0.963	α-cell
DPYD	1.40097e-175	-1.89327	0.184	0.538	α-cell
PTPN3	7.60462e-175	-2.17661	0.116	0.437	α-cell
ABCC8	1.17284e-174	-0.989125	0.984	0.981	α-cell
OLFM1	2.29534e-171	-2.37086	0.09	0.393	α-cell
FAM46A	3.11813e-171	1.38882	0.961	0.875	α-cell
EPHX1	2.78994e-170	1.11718	0.887	0.665	α-cell
SPCS2	1.65874e-169	-1.02071	0.966	0.971	α-cell
C1QL1	2.00802e-169	-2.53773	0.072	0.36	α-cell
POLD4	2.43958e-167	-1.99726	0.245	0.584	α-cell
TMEM255B	5.4942e-167	-2.89857	0.123	0.431	α-cell
PLA2G1B	1.38329e-166	1.06337	0.964	0.891	α-cell
GCA	2.67226e-166	1.30805	0.935	0.835	α-cell
WFDC2	1.01291e-164	-2.15736	0.159	0.482	α-cell
NR0B1	1.08475e-163	1.45351	0.982	0.935	α-cell
ITM2A	4.45043e-162	-2.68152	0.135	0.445	α-cell
ACLY	4.86426e-161	-1.18057	0.991	0.987	α-cell
TGFBR3	3.0089e-159	-1.48655	0.389	0.706	α-cell
MALAT1	1.53716e-158	0.755097	0.982	0.913	α-cell
EXO1	1.61915e-157	1.01684	0.792	0.481	α-cell
ZBTB38	6.48752e-156	-1.77403	0.1	0.401	α-cell
SLC7A2	9.4334e-156	1.21844	0.796	0.486	α-cell
ARHGAP18	1.76769e-155	-1.37978	0.573	0.818	α-cell
PCSK1N	2.2175e-155	0.565463	0.998	0.998	α-cell
CNTNAP2	2.64105e-155	-1.86584	0.116	0.427	α-cell
EPHA4	5.3024e-155	1.76836	0.763	0.487	α-cell
LY6H	1.20689e-154	0.908633	0.879	0.726	α-cell
P4HB	2.11513e-153	-0.923859	0.949	0.956	α-cell
SIPA1L2	7.22661e-151	-1.90659	0.237	0.566	α-cell
ENTPD3	9.70108e-151	-1.84085	0.174	0.482	α-cell
ENSMFAG00000035291	4.5897e-150	0.677557	0.918	0.781	α-cell
DPP6	6.49813e-149	1.34501	0.705	0.392	α-cell
ACADSB	9.23221e-149	-1.55215	0.698	0.844	α-cell
ENSMFAG00000002879	1.92403e-148	1.1922	0.824	0.619	α-cell
DYNLL1	2.74635e-147	1.06574	0.966	0.919	α-cell
INSC	1.5991e-146	-2.54786	0.079	0.343	α-cell
TEC	2.76051e-146	-2.2531	0.051	0.293	α-cell
GRN	9.31345e-146	0.973013	0.953	0.889	α-cell
PHACTR2	7.34716e-144	-1.90297	0.047	0.286	α-cell
ATP1A1	3.99454e-143	-1.27079	0.621	0.831	α-cell
ENSMFAG00000030042	9.99256e-143	0.634706	0.892	0.681	α-cell
SURF4	1.82888e-142	-0.967022	0.96	0.95	α-cell
SDC4	3.11248e-142	-2.42093	0.106	0.385	α-cell
ITM2C	3.81548e-142	-1.1166	0.698	0.882	α-cell
PLCG2	4.71541e-142	-2.28813	0.105	0.384	α-cell
MAN1A1	2.13927e-141	1.2896	0.88	0.69	α-cell
SLC35D3	9.14342e-141	-1.4223	0.336	0.655	α-cell
GRK6	2.00124e-140	0.731701	0.947	0.869	α-cell
FAM105A	2.4377e-140	-1.42776	0.333	0.641	α-cell
PTPRN2	3.51648e-140	1.12615	0.903	0.744	α-cell
TMEM59L	4.9564e-140	2.02803	0.726	0.513	α-cell
ND1	9.9443e-140	-0.659136	1	1	α-cell
BPHL	1.62481e-137	-1.04753	0.575	0.821	α-cell
DUSP1	7.78174e-137	0.816354	0.901	0.812	α-cell
EPB41L1	1.50443e-136	-1.48144	0.338	0.655	α-cell
ATOX1	1.88405e-136	0.866934	0.973	0.933	α-cell
FXYD5	2.61921e-136	-1.62527	0.389	0.683	α-cell
VAT1L	7.54359e-136	-2.11536	0.042	0.263	α-cell
CD164	2.54002e-135	0.790326	0.977	0.93	α-cell
DNAJC12	5.80647e-135	-1.21193	0.785	0.897	α-cell
ENSMFAG00000021158	5.05937e-134	0.521014	0.978	0.902	α-cell
ENSMFAG00000031052	6.74992e-134	-1.80868	0.066	0.313	α-cell
COX1	9.28338e-133	-0.939715	0.975	0.986	α-cell
ENSMFAG00000044340-TUBB2A	9.48589e-133	-0.867186	0.068	0.321	α-cell
KCNMA1	1.45173e-132	-1.78223	0.116	0.398	α-cell
PGM5	9.97604e-132	-2.12931	0.066	0.306	α-cell
ABRACL	1.40807e-130	-2.32892	0.158	0.44	α-cell
ENSMFAG00000016983	2.02471e-130	0.612061	0.98	0.911	α-cell
SLC29A4	2.79478e-130	0.904407	0.95	0.865	α-cell
VWA5B2	3.09552e-130	0.928141	0.938	0.825	α-cell
ND2	1.10532e-129	-0.575312	1	1	α-cell
GCGR	1.3778e-128	-2.1744	0.061	0.293	α-cell
SRD5A1	4.73696e-128	-1.30942	0.383	0.673	α-cell
COMTD1	9.32702e-128	-1.26107	0.642	0.823	α-cell
ACOT7	1.37416e-127	1.19925	0.739	0.513	α-cell
BTG1	3.77376e-127	1.03381	0.954	0.849	α-cell
P4HTM	1.08406e-126	0.795152	0.945	0.869	α-cell
IL1RAP	3.58299e-126	1.57615	0.668	0.391	α-cell
DLG3	4.41539e-126	-1.46931	0.185	0.475	α-cell
SCG3	7.72339e-126	-0.523992	1	0.999	α-cell
CACNA2D2	1.9082e-125	1.60681	0.665	0.391	α-cell
SSX2IP	3.02108e-125	0.84557	0.913	0.78	α-cell
SSR4	7.70224e-125	0.509474	0.999	0.999	α-cell
GRB14	1.66932e-124	1.66723	0.72	0.478	α-cell
KCNG3	1.62486e-123	-1.64811	0.245	0.536	α-cell
CANX	9.49147e-123	-0.709272	0.982	0.982	α-cell
ENSMFAG00000030038	1.23189e-122	-0.957303	0.758	0.892	α-cell
PARD3	1.04275e-121	-1.87396	0.148	0.432	α-cell
ENSMFAG00000002138	2.43481e-121	-0.52073	0.888	0.711	α-cell
UCHL1	1.83492e-120	-1.12091	0.877	0.907	α-cell
SON	6.40859e-120	-0.599294	0.994	0.994	α-cell
ENSMFAG00000037763	2.64107e-119	-2.36265	0.08	0.319	α-cell
PLPP4	1.73616e-118	-2.04134	0.05	0.26	α-cell
SCML4	1.98067e-118	-2.12144	0.099	0.348	α-cell
SPP1	1.59426e-117	-3.71049	0.581	0.745	α-cell
TACR3	1.8757e-117	1.16025	0.802	0.559	α-cell
KIT	1.43571e-115	1.70924	0.65	0.384	α-cell
CACNG4	2.85042e-115	2.18176	0.574	0.29	α-cell
NRXN3	3.89925e-115	1.74438	0.416	0.09	α-cell
HMGN5	4.95686e-115	-1.09665	0.602	0.821	α-cell
LMAN1	1.18368e-114	-1.03584	0.781	0.879	α-cell
HTATIP2	2.36704e-114	-1.27081	0.569	0.775	α-cell
ENSMFAG00000031884	4.07751e-114	0.537543	0.986	0.962	α-cell
KDM7A	4.90578e-114	-1.30441	0.207	0.499	α-cell
PDLIM3	5.31865e-114	-1.63452	0.145	0.408	α-cell
TLE1	6.30722e-114	-1.57362	0.148	0.412	α-cell
LENG8	1.60203e-113	0.733888	0.937	0.846	α-cell
TSPAN13	3.17428e-113	-0.971273	0.899	0.925	α-cell
ENSMFAG00000003936	6.63044e-113	1.29328	0.778	0.589	α-cell
NKX6-1	7.49089e-113	-1.52733	0.64	0.8	α-cell
PEG3	1.10044e-111	1.47216	0.865	0.724	α-cell
FAM102A	6.44879e-111	-1.12703	0.576	0.79	α-cell
IGSF21	1.24996e-110	2.57087	0.433	0.131	α-cell
SPTBN1	1.35637e-110	-0.992529	0.785	0.906	α-cell
DPYSL5	1.41096e-110	1.62657	0.552	0.256	α-cell
ZNF189	1.50091e-110	-1.36363	0.244	0.526	α-cell
TXNIP	1.6279e-110	-2.34531	0.628	0.777	α-cell
GADD45B	4.20676e-110	1.2087	0.929	0.854	α-cell
PSIP1	4.43864e-110	-1.1136	0.681	0.845	α-cell
TUFT1	1.38623e-109	-1.14225	0.433	0.695	α-cell
RPS4X	3.45061e-109	-0.684248	0.986	0.989	α-cell
LDHB	6.2014e-109	0.632551	0.588	0.299	α-cell
SLC40A1	2.73994e-108	1.10862	0.813	0.617	α-cell
RNF128	3.64678e-108	-1.90658	0.148	0.408	α-cell
CCNE1	8.98848e-108	0.677901	0.901	0.732	α-cell
PTGS2	4.90926e-107	0.717418	0.996	0.989	α-cell
ESR1	1.94606e-106	-1.11866	0.145	0.415	α-cell
LRPAP1	1.11127e-105	0.631303	0.971	0.927	α-cell
RAP1B	2.41591e-105	-0.864755	0.846	0.91	α-cell
ENSMFAG00000003489	2.59255e-105	0.695636	0.91	0.745	α-cell
MRAP2	4.44585e-105	0.921542	0.638	0.391	α-cell
RPS6	6.7143e-105	-0.517858	0.998	0.998	α-cell
NECTIN3	6.79313e-105	-1.12492	0.351	0.622	α-cell
TMEM45A	1.13857e-104	-1.69524	0.257	0.52	α-cell
ADORA2A	2.40804e-104	2.06442	0.551	0.289	α-cell
DNAJB9	4.22418e-104	-1.34254	0.361	0.617	α-cell
DMD	4.34413e-104	1.68302	0.579	0.312	α-cell
FXYD3	1.08356e-103	0.578107	0.744	0.548	α-cell
RFX6	2.15118e-103	0.727683	0.961	0.9	α-cell
COX8A	3.89534e-103	0.50027	0.994	0.991	α-cell
ATP6V1C2	4.24747e-103	1.26552	0.741	0.518	α-cell
MAN2A1	6.68086e-103	1.6642	0.615	0.347	α-cell
SEC11C	1.28291e-102	-0.735502	0.989	0.979	α-cell
ENSMFAG00000000455	1.97307e-102	1.02929	0.902	0.846	α-cell
SERPIND1	3.574e-102	2.47197	0.567	0.326	α-cell
RAB33A	7.61258e-102	0.650133	0.889	0.716	α-cell
ANK3	9.88948e-102	-2.22726	0.151	0.401	α-cell
ENSMFAG00000027683	2.05073e-101	0.578666	0.937	0.823	α-cell
NTPCR	4.90074e-101	-1.24687	0.544	0.757	α-cell
BAG5	4.96409e-101	-1.24717	0.308	0.576	α-cell
C5	4.19412e-100	0.90816	0.867	0.721	α-cell
SLC5A1	1.00897e-99	1.53156	0.641	0.403	α-cell
2020-09-11	1.34145e-98	0.855581	0.841	0.667	α-cell
DNAJC3	3.94809e-98	-1.35117	0.678	0.818	α-cell
PRR13	3.959e-98	-1.13747	0.722	0.851	α-cell
TNFSF10	4.89338e-98	1.29476	0.724	0.481	α-cell
RCAN3	5.89124e-98	-1.23908	0.291	0.574	α-cell
EZR	7.27129e-98	0.860107	0.767	0.564	α-cell
LAPTM4A	1.05012e-97	-0.696952	0.966	0.972	α-cell
ENSMFAG00000037621	2.63964e-97	-0.823126	0.863	0.917	α-cell
AFP	2.66867e-97	0.925225	0.917	0.803	α-cell
LMBRD2	6.21037e-97	-1.15589	0.121	0.361	α-cell
MAP3K5	1.39107e-96	1.76365	0.494	0.211	α-cell
OGDHL	1.66611e-96	-0.977729	0.785	0.889	α-cell
GPX2	4.09652e-96	-1.61294	0.347	0.593	α-cell
SLC25A14	5.9301e-96	0.698185	0.845	0.663	α-cell
NR4A2	9.57156e-96	1.46852	0.781	0.632	α-cell
SMC6	1.36982e-95	-1.22434	0.355	0.621	α-cell
RBMX2	7.37302e-95	1.29052	0.811	0.626	α-cell
TNRC18	1.59684e-94	0.875772	0.871	0.726	α-cell
SLC4A10	1.79896e-94	-1.12647	0.528	0.737	α-cell
CRIP2	3.09313e-94	1.12249	0.712	0.491	α-cell
KLKB1	3.46895e-94	-1.58424	0.082	0.291	α-cell
ATP6V0E1	6.95563e-94	-0.634462	0.966	0.972	α-cell
IMPG1	9.55817e-94	2.24032	0.506	0.246	α-cell
ACAA2	1.01303e-93	-0.946591	0.685	0.825	α-cell
FAM161B	4.69652e-93	0.639087	0.89	0.722	α-cell
RAPGEFL1	1.18909e-92	0.585611	0.968	0.904	α-cell
NEFM	1.3883e-92	-1.28593	0.435	0.66	α-cell
AHCYL1	1.66158e-92	-1.00414	0.708	0.844	α-cell
ENSMFAG00000035429	7.81222e-92	-1.33812	0.358	0.615	α-cell
WASF3	8.2902e-92	-1.30272	0.424	0.663	α-cell
TUBA1C	1.78372e-91	-1.36821	0.167	0.408	α-cell
ENSMFAG00000033269	4.90178e-91	-1.06894	0.621	0.794	α-cell
ACVR1B	8.51601e-91	-0.980989	0.215	0.47	α-cell
ENSMFAG00000043384	8.8414e-91	0.540606	0.913	0.813	α-cell
TUBA4A	9.06806e-91	0.841964	0.926	0.833	α-cell
FCGR2B	1.93246e-90	0.597739	0.905	0.788	α-cell
TRAM1	2.02966e-90	-0.861469	0.704	0.838	α-cell
COBLL1	2.23205e-90	-1.271	0.145	0.385	α-cell
SPATS2L	2.26956e-90	1.0145	0.646	0.406	α-cell
ENSMFAG00000044484	7.70855e-90	-0.529128	0.989	0.984	α-cell
TAX1BP1	8.17613e-90	-0.804462	0.851	0.919	α-cell
ITPR3	1.44267e-89	-1.47254	0.077	0.279	α-cell
EFHD1	3.55621e-89	1.01573	0.876	0.694	α-cell
USH1C	7.14061e-89	0.845662	0.807	0.627	α-cell
DDX24	1.39244e-88	-0.692538	0.945	0.961	α-cell
RGS9	1.54211e-88	0.778395	0.61	0.32	α-cell
DAZAP2	2.49617e-88	-1.01773	0.619	0.805	α-cell
SFPQ	2.8192e-88	0.582934	0.966	0.917	α-cell
CDK8	8.09174e-88	-1.27651	0.373	0.613	α-cell
IRF2BP2	1.4047e-87	0.859949	0.789	0.617	α-cell
SP110	1.4222e-87	-1.9038	0.075	0.268	α-cell
OSTF1	1.47133e-87	-1.07195	0.411	0.658	α-cell
VAMP5	1.47164e-87	-1.60383	0.161	0.399	α-cell
APOL6	4.76067e-87	0.782472	0.835	0.637	α-cell
CDH2	1.21906e-86	-0.902679	0.565	0.767	α-cell
CYFIP2	1.46509e-86	-1.25198	0.457	0.684	α-cell
CYBA	2.47906e-86	1.08449	0.714	0.532	α-cell
ENSMFAG00000041443	5.56654e-86	0.558529	0.808	0.586	α-cell
STX16	5.99687e-86	-0.9469	0.736	0.844	α-cell
FKBP11	7.29469e-86	-1.52412	0.446	0.644	α-cell
SYNE1	1.44991e-85	0.833911	0.868	0.757	α-cell
SPCS3	2.92741e-85	-0.973416	0.803	0.875	α-cell
PRPS2	1.42863e-84	-1.61977	0.127	0.344	α-cell
GALNT12	1.5192e-84	-1.76554	0.155	0.38	α-cell
PARM1	1.62137e-84	-0.912714	0.721	0.857	α-cell
MEGF9	1.68923e-84	-1.23517	0.215	0.463	α-cell
NBEAL1	2.85384e-84	-0.955487	0.373	0.627	α-cell
TSPAN7	3.67425e-84	-0.873938	0.747	0.859	α-cell
PLCB4	3.92602e-84	-1.32329	0.662	0.815	α-cell
HAL	3.9736e-84	2.21741	0.565	0.341	α-cell
ZNF483	9.92961e-84	-1.24408	0.184	0.424	α-cell
SLC39A14	1.27204e-83	-0.997531	0.645	0.802	α-cell
RIOX2	2.04909e-83	-1.12731	0.224	0.472	α-cell
OSTC	9.59535e-83	-0.966366	0.823	0.897	α-cell
CTAGE5	1.15615e-82	-0.673516	0.922	0.944	α-cell
REEP1	1.46843e-82	-1.18303	0.253	0.499	α-cell
TFEB	2.76255e-82	-1.27175	0.202	0.444	α-cell
CLCN3	4.16315e-82	-0.791123	0.76	0.872	α-cell
GOLGB1	4.95953e-82	-0.639421	0.92	0.938	α-cell
PAM	4.99314e-82	-0.750133	0.948	0.95	α-cell
PER1	6.04897e-82	0.998707	0.776	0.622	α-cell
GPR158	7.45811e-82	-0.733988	0.072	0.261	α-cell
ENSMFAG00000044084	9.71115e-82	0.567685	0.988	0.966	α-cell
SLC22A17	3.17378e-81	0.773807	0.931	0.878	α-cell
CPLX1	5.05728e-81	1.08992	0.641	0.433	α-cell
ERLEC1	7.37801e-81	-0.804127	0.895	0.919	α-cell
ZDHHC20	1.48491e-80	-1.33517	0.22	0.455	α-cell
ND4L	1.50101e-80	-0.856447	0.94	0.956	α-cell
VAV3	3.44641e-80	2.1642	0.614	0.398	α-cell
ATP2A3	1.68976e-79	-0.792294	0.91	0.933	α-cell
LIMA1	2.50389e-79	-0.948551	0.546	0.739	α-cell
ZADH2	3.17906e-79	-0.835236	0.455	0.675	α-cell
NRCAM	3.36016e-79	-0.728393	0.905	0.935	α-cell
ENSMFAG00000030421	4.08478e-79	0.862505	0.833	0.704	α-cell
MYRF	6.09867e-79	0.925218	0.747	0.579	α-cell
CROT	6.42485e-79	-1.13535	0.098	0.299	α-cell
DSP	1.20588e-78	0.58581	0.98	0.941	α-cell
TP53I13	4.20903e-78	0.775668	0.916	0.823	α-cell
ENSMFAG00000039068	8.90201e-78	0.917074	0.799	0.701	α-cell
CDA	1.01997e-77	1.72255	0.475	0.234	α-cell
SAT1	1.23334e-77	-1.99057	0.859	0.9	α-cell
BMP2K	1.39952e-77	-1.22218	0.164	0.393	α-cell
DECR1	1.96456e-77	-0.864171	0.724	0.85	α-cell
COL19A1	2.82491e-77	2.12324	0.279	0.046	α-cell
GNAI1	3.86761e-77	0.693178	0.86	0.742	α-cell
SEC62	7.25879e-77	-0.616304	0.976	0.973	α-cell
FXYD6	5.1354e-76	0.918733	0.706	0.552	α-cell
MEIS2	7.96329e-76	-0.766566	0.73	0.861	α-cell
CBX6	2.07321e-75	0.643227	0.907	0.81	α-cell
RAB11FIP1	2.20131e-75	-1.0528	0.545	0.737	α-cell
ZFYVE27	2.8724e-75	-0.847358	0.698	0.826	α-cell
ARL6IP5	3.17923e-75	-0.696931	0.941	0.956	α-cell
MAP2	4.11238e-75	-0.858288	0.743	0.858	α-cell
HPSE	4.7285e-75	-1.46022	0.194	0.413	α-cell
KAT2A	5.97179e-75	0.996815	0.751	0.568	α-cell
ENSMFAG00000035098	6.95044e-75	-0.965262	0.191	0.426	α-cell
ANXA10	8.83092e-75	-0.830633	0.113	0.321	α-cell
CTSO	1.19112e-74	-1.13604	0.423	0.64	α-cell
WASL	2.00896e-74	-0.712672	0.813	0.889	α-cell
CDO1	3.07483e-74	1.7691	0.454	0.221	α-cell
GFPT1	4.0117e-74	-1.08898	0.363	0.589	α-cell
ATP10D	4.54163e-74	-1.32251	0.09	0.278	α-cell
RALGAPA2	7.18243e-74	-1.01375	0.579	0.757	α-cell
ME1	7.45941e-74	-1.02517	0.401	0.617	α-cell
GPCPD1	2.14745e-73	1.10696	0.726	0.55	α-cell
EIF4EBP1	2.69453e-73	-0.931417	0.475	0.678	α-cell
RPS6KA1	3.60884e-73	1.741	0.534	0.312	α-cell
NEIL3	7.61033e-73	0.63949	0.725	0.507	α-cell
LAMA5	1.0807e-72	-0.797409	0.317	0.549	α-cell
PLXNB1	1.22834e-72	0.897751	0.706	0.538	α-cell
ENSMFAG00000034501	1.94994e-72	1.63289	0.395	0.158	α-cell
CFL2	4.44951e-72	-1.24148	0.222	0.448	α-cell
ST18	6.19797e-72	0.729868	0.907	0.817	α-cell
CSRP1	8.34032e-72	-0.844819	0.682	0.822	α-cell
ENO1	1.08398e-71	-0.706455	0.952	0.952	α-cell
THRB	1.44386e-71	-1.17069	0.126	0.33	α-cell
CERS4	2.85569e-71	-0.921923	0.339	0.57	α-cell
APLP2	5.04929e-71	-0.925995	0.51	0.703	α-cell
BAIAP3	6.47285e-71	0.606247	0.786	0.589	α-cell
FUCA1	9.77241e-71	-0.936821	0.36	0.592	α-cell
SEZ6L2	1.19098e-70	0.544201	0.963	0.923	α-cell
SYT7	2.74137e-70	0.565718	0.937	0.878	α-cell
PTP4A1	2.29575e-69	0.858863	0.853	0.744	α-cell
ITGA2	2.97975e-69	-0.810308	0.295	0.53	α-cell
CSNK1A1	3.4543e-69	-0.657625	0.95	0.964	α-cell
MAMLD1	6.22202e-69	1.74731	0.537	0.32	α-cell
PDIA4	6.73353e-69	-1.48	0.583	0.734	α-cell
ITGBL1	6.84275e-69	-1.40789	0.183	0.402	α-cell
TAGLN2	6.8467e-69	0.505591	0.97	0.943	α-cell
GNAO1	6.92135e-69	0.812241	0.869	0.747	α-cell
ENSMFAG00000042475	9.02996e-69	-0.830062	0.669	0.813	α-cell
CHGB	1.25345e-68	-1.18141	0.998	0.996	α-cell
GAP43	1.77628e-68	-1.27792	0.111	0.302	α-cell
ENSMFAG00000043037	1.79719e-68	-0.865552	0.703	0.813	α-cell
DNLZ	2.47766e-68	-1.00897	0.287	0.51	α-cell
TTC8	2.83405e-68	-0.806279	0.64	0.783	α-cell
ENSMFAG00000002167	2.94809e-68	-0.626135	0.968	0.963	α-cell
TMCC3	3.06201e-68	-0.775995	0.287	0.523	α-cell
CBFB	3.49534e-68	-0.726969	0.761	0.864	α-cell
ENSMFAG00000040747	4.5914e-68	1.05226	0.623	0.428	α-cell
ADGRG2	5.03929e-68	1.27627	0.447	0.228	α-cell
COL4A2	6.20089e-68	-1.1383	0.079	0.252	α-cell
PTPRZ1	6.37851e-68	0.625646	0.486	0.253	α-cell
RASSF5	1.63811e-67	1.3062	0.487	0.264	α-cell
MCUB	2.2036e-67	-1.02952	0.473	0.678	α-cell
FOSB	3.31127e-67	0.89569	0.679	0.524	α-cell
KCNH6	4.43375e-67	1.39965	0.473	0.246	α-cell
GZF1	5.27919e-67	0.772647	0.782	0.596	α-cell
OSBPL1A	5.54282e-67	1.00523	0.634	0.437	α-cell
CHID1	8.64273e-67	0.738912	0.912	0.844	α-cell
NAA20	1.33252e-66	0.547503	0.972	0.94	α-cell
LXN	1.50876e-66	-1.73818	0.104	0.283	α-cell
SYNGR1	1.95766e-66	1.01891	0.612	0.413	α-cell
ARHGAP29	3.41836e-66	1.02416	0.571	0.338	α-cell
CPD	7.6554e-66	-0.805523	0.777	0.866	α-cell
GRHL3	9.17948e-66	-1.10801	0.181	0.388	α-cell
C14orf132	1.53238e-65	-0.987406	0.538	0.706	α-cell
ATXN7L3B	1.58969e-65	-0.997037	0.269	0.496	α-cell
ISYNA1	1.67371e-65	0.781341	0.796	0.654	α-cell
SCN3B	3.05102e-65	1.15322	0.359	0.127	α-cell
CYTL1	3.54791e-65	2.93812	0.6	0.43	α-cell
HEPACAM2	4.2964e-65	-0.635281	0.758	0.85	α-cell
PEX3	4.92859e-65	-0.862803	0.526	0.706	α-cell
TMEM132A	4.9345e-65	1.01157	0.626	0.405	α-cell
SAT2	4.95501e-65	-1.03442	0.413	0.631	α-cell
DACH2	5.44321e-65	-1.02378	0.123	0.319	α-cell
C1orf122	6.53522e-65	-0.693638	0.261	0.502	α-cell
FICD	1.09562e-64	-1.20001	0.139	0.332	α-cell
UBXN4	1.73321e-64	-0.645182	0.896	0.917	α-cell
HERPUD1	3.71479e-64	-0.801977	0.876	0.92	α-cell
FOSL2	5.92211e-64	1.50996	0.564	0.378	α-cell
CKAP4	7.00499e-64	1.52726	0.451	0.225	α-cell
CCPG1	8.57635e-64	-0.672273	0.683	0.811	α-cell
PSMD1	9.57853e-64	-0.771266	0.719	0.817	α-cell
IRX1	1.06828e-63	1.60208	0.479	0.27	α-cell
ENSMFAG00000035948	1.10049e-63	0.981659	0.504	0.268	α-cell
TMEM169	2.24597e-63	0.717818	0.608	0.38	α-cell
ZNF503	3.20357e-63	-1.35143	0.172	0.374	α-cell
SMIM14	3.55893e-63	-1.04201	0.472	0.665	α-cell
ENSMFAG00000030509	8.82673e-63	0.525702	0.793	0.617	α-cell
ENSMFAG00000045827	1.02142e-62	1.11065	0.552	0.352	α-cell
CDC42BPA	1.89016e-62	-0.782919	0.791	0.872	α-cell
C21orf62	2.4315e-62	-1.06613	0.189	0.403	α-cell
METTL9	4.17393e-62	-0.683743	0.838	0.882	α-cell
ANXA7	5.46546e-62	-0.576352	0.957	0.954	α-cell
MAP6	8.33281e-62	0.831134	0.856	0.708	α-cell
PRMT2	1.31422e-61	-0.702919	0.885	0.925	α-cell
LBH	1.34034e-61	1.35992	0.501	0.288	α-cell
NIT2	1.4076e-61	-0.776847	0.44	0.648	α-cell
ENSMFAG00000041214	1.5247e-61	0.94287	0.647	0.475	α-cell
TMX1	1.71864e-61	-0.722017	0.7	0.828	α-cell
ENSMFAG00000001668	1.78509e-61	-0.600013	0.808	0.872	α-cell
CSDE1	1.94388e-61	-0.670872	0.852	0.88	α-cell
IGFBP4	2.15851e-61	-1.40009	0.111	0.286	α-cell
EGR4	3.67382e-61	2.27427	0.499	0.291	α-cell
PIR	4.44865e-61	-1.06444	0.107	0.284	α-cell
ENSMFAG00000030463	6.81809e-61	-0.619689	0.841	0.898	α-cell
BMP2	9.86661e-61	-1.09331	0.106	0.282	α-cell
ST6GAL1	9.92534e-61	0.891502	0.529	0.325	α-cell
TENM1	1.04041e-60	1.3255	0.356	0.137	α-cell
NFE2L2	1.43548e-60	-0.899986	0.512	0.7	α-cell
ENSMFAG00000042314	1.73527e-60	0.803568	0.919	0.889	α-cell
BMP7	2.55532e-60	1.13299	0.495	0.277	α-cell
SERPINE2	2.93088e-60	-0.835282	0.84	0.862	α-cell
PLOD3	4.21512e-60	0.89156	0.681	0.499	α-cell
SEZ6	5.30284e-60	1.32603	0.393	0.177	α-cell
RNASET2	5.82851e-60	0.561517	0.841	0.727	α-cell
GFOD2	7.28532e-60	1.1384	0.681	0.508	α-cell
GGH	7.58568e-60	-0.69146	0.953	0.948	α-cell
GPX3	1.09097e-59	0.77846	0.488	0.256	α-cell
CACNA1A	1.16531e-59	0.665753	0.569	0.341	α-cell
ND5	1.43007e-59	-0.61822	0.999	0.999	α-cell
ZNF217	1.44653e-59	1.69031	0.345	0.134	α-cell
S100A10	2.92365e-59	1.05205	0.612	0.525	α-cell
NPAS4	4.82987e-59	1.72585	0.605	0.421	α-cell
EPB41L3	4.84643e-59	1.01461	0.689	0.515	α-cell
ENSMFAG00000030943	8.56341e-59	-0.92383	0.676	0.8	α-cell
CASP6	9.07582e-59	-0.875887	0.296	0.511	α-cell
TMED2	1.01835e-58	-0.578926	0.957	0.954	α-cell
CHODL	1.3838e-58	1.50582	0.531	0.34	α-cell
ENSMFAG00000035896	3.82231e-58	-0.912513	0.508	0.704	α-cell
FAM171B	4.10331e-58	-0.999135	0.335	0.545	α-cell
IFI6	4.13361e-58	0.790291	0.939	0.897	α-cell
MPHOSPH8	4.6058e-58	-0.763838	0.749	0.844	α-cell
RWDD4	4.72609e-58	-0.677726	0.852	0.904	α-cell
ENSMFAG00000006345	7.30482e-58	0.506643	0.982	0.958	α-cell
KCNQ2	1.52283e-57	-0.984663	0.37	0.576	α-cell
ANAPC13	2.0877e-57	-0.775029	0.854	0.892	α-cell
SLC12A7	5.13443e-57	1.05423	0.589	0.415	α-cell
SMIM19	5.23728e-57	-0.880842	0.651	0.787	α-cell
CLGN	5.34832e-57	-0.997951	0.337	0.536	α-cell
G0S2	5.58387e-57	-1.68012	0.117	0.294	α-cell
IDUA	6.93798e-57	1.21177	0.452	0.24	α-cell
CHURC1-FNTB	7.39661e-57	-0.559382	0.836	0.889	α-cell
SSR3	7.5649e-57	-0.917311	0.686	0.795	α-cell
ENSMFAG00000037151	1.02236e-56	-0.920991	0.461	0.646	α-cell
IQSEC3	1.35236e-56	1.08225	0.544	0.35	α-cell
GZMB	1.70321e-56	0.582169	0.874	0.756	α-cell
CYP2U1	1.88875e-56	-0.850276	0.256	0.466	α-cell
SVIP	3.57758e-56	-0.731386	0.661	0.798	α-cell
PGF	5.71839e-56	1.29413	0.575	0.408	α-cell
SCAMP1	1.27224e-55	-0.645785	0.759	0.856	α-cell
APOF	1.28321e-55	-1.28564	0.166	0.352	α-cell
PHKA2	1.82105e-55	0.816706	0.656	0.487	α-cell
EPHA7	3.55985e-55	1.75586	0.276	0.083	α-cell
LIMK2	4.44865e-55	0.512071	0.765	0.577	α-cell
TEX30	4.63687e-55	1.09687	0.55	0.352	α-cell
SLC16A9	6.07887e-55	1.31529	0.533	0.333	α-cell
ENSMFAG00000036456	8.76761e-55	-0.644337	0.923	0.924	α-cell
ENSMFAG00000044385	9.63508e-55	-0.750189	0.686	0.81	α-cell
TMCO1	1.47692e-54	-0.59445	0.931	0.936	α-cell
OSBPL8	2.84787e-54	-0.91093	0.444	0.63	α-cell
ZKSCAN1	3.66858e-54	-0.568643	0.937	0.956	α-cell
SORBS1	4.72764e-54	1.25684	0.421	0.219	α-cell
CDH18	6.54852e-54	-0.909173	0.204	0.41	α-cell
PLEKHB1	7.48521e-54	-0.608976	0.869	0.907	α-cell
TTLL7	9.12745e-54	-0.718778	0.383	0.58	α-cell
ANXA5	1.13449e-53	-0.63727	0.855	0.916	α-cell
JOSD2	1.4854e-53	-0.968797	0.247	0.439	α-cell
SELENON	1.61177e-53	0.756657	0.827	0.729	α-cell
EVA1C	1.75078e-53	0.721413	0.638	0.442	α-cell
SLC8A1	1.9621e-53	-1.05873	0.25	0.447	α-cell
PTPRF	3.0504e-53	0.588032	0.89	0.81	α-cell
NUDT12	4.3928e-53	-0.979126	0.116	0.283	α-cell
SDC2	1.04145e-52	0.53652	0.967	0.932	α-cell
ABCA1	1.23529e-52	-0.680579	0.374	0.586	α-cell
PRDX1	1.45799e-52	-0.88746	0.53	0.686	α-cell
COL22A1	1.6388e-52	1.52836	0.265	0.079	α-cell
CCND2	1.71377e-52	0.666341	0.868	0.791	α-cell
RAB3IP	1.94258e-52	-0.810845	0.447	0.636	α-cell
IFI27L2	2.79833e-52	-0.76696	0.677	0.801	α-cell
MLEC	2.93238e-52	-0.753312	0.48	0.66	α-cell
LRIF1	3.15094e-52	-1.04757	0.214	0.406	α-cell
ERRFI1	3.49807e-52	-0.988253	0.352	0.543	α-cell
ACSL3	9.96075e-52	-0.798325	0.344	0.536	α-cell
PSMC3	1.01232e-51	-0.644288	0.708	0.821	α-cell
KCNIP1	1.1996e-51	1.2357	0.426	0.229	α-cell
MAGT1	1.88322e-51	-0.81293	0.669	0.774	α-cell
CAMK2B	2.12225e-51	0.641719	0.679	0.491	α-cell
SNAP25	3.26805e-51	-0.521327	0.919	0.941	α-cell
ADAMTSL2	3.409e-51	0.806362	0.625	0.462	α-cell
ENSMFAG00000041092	4.55306e-51	0.816222	0.658	0.493	α-cell
CHD3	6.37917e-51	0.818526	0.607	0.422	α-cell
EFNB2	8.77612e-51	1.40561	0.354	0.167	α-cell
SETD7	1.04902e-50	-0.999935	0.166	0.341	α-cell
OGDH	1.97864e-50	0.966156	0.682	0.519	α-cell
BCL11A	2.08208e-50	1.19027	0.467	0.269	α-cell
NBN	2.38802e-50	-0.799176	0.396	0.592	α-cell
APC	3.39423e-50	-0.74718	0.649	0.751	α-cell
ELF1	3.9733e-50	-0.766515	0.45	0.631	α-cell
NOL4	5.8283e-50	0.670284	0.864	0.77	α-cell
PAK3	6.273e-50	0.907259	0.615	0.411	α-cell
SSR1	7.73781e-50	-0.633668	0.86	0.886	α-cell
KLF10	7.99305e-50	-1.0773	0.4	0.578	α-cell
ENSMFAG00000013855	1.20363e-49	-0.867871	0.209	0.403	α-cell
WASHC3	1.36554e-49	-0.637477	0.875	0.913	α-cell
NEK2	1.56395e-49	0.577885	0.653	0.462	α-cell
METTL16	1.67756e-49	-0.971549	0.129	0.293	α-cell
TESC	1.78716e-49	-0.836393	0.383	0.571	α-cell
AAK1	1.97963e-49	-0.71209	0.459	0.64	α-cell
CAST	2.05147e-49	-0.816228	0.431	0.62	α-cell
CCDC28A	2.85346e-49	-0.772128	0.201	0.393	α-cell
IFIT3	3.54636e-49	-0.931683	0.121	0.284	α-cell
MAP1A	5.30724e-49	-0.702809	0.49	0.662	α-cell
DTNBP1	6.2151e-49	-1.1065	0.248	0.439	α-cell
RASAL1	6.81632e-49	1.35602	0.352	0.166	α-cell
PACSIN2	8.67167e-49	-0.681366	0.328	0.512	α-cell
LRRC6	9.84249e-49	-1.02387	0.253	0.444	α-cell
ENSMFAG00000044806	1.00448e-48	0.608771	0.884	0.827	α-cell
FRMD4A	1.202e-48	1.04258	0.39	0.195	α-cell
ENSMFAG00000037184	1.56415e-48	0.534073	0.865	0.803	α-cell
BCHE	3.72503e-48	0.665269	0.496	0.311	α-cell
ENSMFAG00000014721	5.69412e-48	-0.509383	0.965	0.968	α-cell
CCND1	1.75464e-47	-1.66711	0.108	0.257	α-cell
SARDH	1.99484e-47	1.45614	0.344	0.162	α-cell
LIMD2	3.85449e-47	-1.07198	0.192	0.36	α-cell
CDKN1C	4.34738e-47	1.66241	0.402	0.228	α-cell
ENSMFAG00000039291	4.61576e-47	0.898888	0.886	0.826	α-cell
CDS1	6.39133e-47	1.38187	0.475	0.298	α-cell
GCC2	1.19614e-46	-0.59172	0.873	0.917	α-cell
NPW	1.24829e-46	1.5205	0.372	0.184	α-cell
ENSMFAG00000043729	1.44463e-46	-0.67275	0.334	0.525	α-cell
YIPF5	1.74211e-46	-0.87505	0.412	0.584	α-cell
VIM	1.762e-46	-2.21315	0.203	0.372	α-cell
EGR2	2.10351e-46	0.885572	0.404	0.218	α-cell
FAM196A	3.81695e-46	1.49409	0.342	0.161	α-cell
NUDT8	4.3315e-46	-0.914299	0.299	0.478	α-cell
RPL23	4.51934e-46	-0.545056	0.956	0.966	α-cell
ENSMFAG00000000984	5.56597e-46	0.547184	0.833	0.775	α-cell
SLC23A2	5.57237e-46	-0.856765	0.354	0.537	α-cell
MPP5	8.11643e-46	-0.928969	0.368	0.557	α-cell
BSG	9.01548e-46	0.567312	0.805	0.673	α-cell
LYN	1.02036e-45	-1.01259	0.118	0.272	α-cell
ECE2	1.10778e-45	1.17516	0.493	0.322	α-cell
TCEAL5	1.99854e-45	0.95269	0.533	0.35	α-cell
ATP2C2	2.0461e-45	1.24239	0.447	0.265	α-cell
CTSF	2.8424e-45	0.590287	0.666	0.502	α-cell
C5orf58	3.03364e-45	1.48026	0.254	0.083	α-cell
VAPB	7.68638e-45	-0.68107	0.742	0.821	α-cell
IGSF1	1.89598e-44	-0.851799	0.484	0.648	α-cell
PARVB	2.05998e-44	-0.678058	0.601	0.735	α-cell
CPNE3	2.25497e-44	-0.596619	0.773	0.836	α-cell
VOPP1	2.30512e-44	-0.858001	0.482	0.649	α-cell
PJA2	2.5145e-44	-0.577177	0.913	0.923	α-cell
MAP4K4	2.99041e-44	0.683222	0.688	0.538	α-cell
TSPAN14	3.06215e-44	1.13884	0.375	0.195	α-cell
KL	3.10908e-44	1.01816	0.434	0.256	α-cell
ND3	3.66712e-44	-0.92821	0.987	0.99	α-cell
SLC29A1	3.68554e-44	0.500808	0.953	0.924	α-cell
EVA1A	3.99577e-44	1.66718	0.312	0.139	α-cell
HIVEP2	6.12765e-44	-0.856445	0.347	0.521	α-cell
PCYOX1	6.83263e-44	-0.574824	0.591	0.729	α-cell
UPB1	7.22325e-44	1.73545	0.296	0.128	α-cell
RAB3B	9.93734e-44	1.20678	0.444	0.261	α-cell
ANGEL1	1.00231e-43	-0.761822	0.669	0.78	α-cell
VAMP8	1.1918e-43	-0.585782	0.924	0.933	α-cell
STAT1	1.43108e-43	-0.683373	0.604	0.731	α-cell
APOPT1	2.04067e-43	-0.628232	0.539	0.695	α-cell
SYT5	2.33247e-43	0.726945	0.651	0.508	α-cell
ERP44	2.7814e-43	-0.680162	0.792	0.847	α-cell
RAB18	3.32871e-43	-0.564278	0.853	0.899	α-cell
IRAK3	4.70313e-43	-1.03182	0.113	0.259	α-cell
PON2	8.8577e-43	-0.622132	0.64	0.761	α-cell
ENSMFAG00000046050	1.23573e-42	1.76541	0.251	0.089	α-cell
CTTNBP2	1.61439e-42	0.87269	0.372	0.193	α-cell
PRKDC	1.95283e-42	-0.670185	0.73	0.816	α-cell
NFASC	2.09124e-42	0.536573	0.747	0.604	α-cell
SLC37A4	2.48958e-42	0.517695	0.708	0.552	α-cell
HLTF	5.63366e-42	-0.740747	0.751	0.83	α-cell
RET	5.70367e-42	-0.869499	0.252	0.421	α-cell
IL6ST	6.97462e-42	-0.61814	0.736	0.825	α-cell
TMEM14A	1.04375e-41	-0.624984	0.803	0.871	α-cell
FABP5	1.11575e-41	0.672098	0.738	0.683	α-cell
TIMM17A	1.19364e-41	-0.792847	0.661	0.766	α-cell
SF3B5	1.70528e-41	-0.585417	0.654	0.745	α-cell
SLC45A3	1.94123e-41	-0.692602	0.284	0.462	α-cell
CELF1	1.9738e-41	0.545966	0.902	0.827	α-cell
LEPROT	2.44529e-41	-0.633022	0.482	0.645	α-cell
TCIRG1	2.56008e-41	0.891826	0.68	0.556	α-cell
UCHL5	2.60686e-41	-0.91903	0.562	0.714	α-cell
IK	3.61578e-41	-0.538121	0.862	0.902	α-cell
RAB34	3.99669e-41	0.851488	0.408	0.234	α-cell
FRMD4B	4.49296e-41	1.6293	0.29	0.128	α-cell
Ndrg1	6.54418e-41	0.877746	0.664	0.516	α-cell
DMXL1	7.71985e-41	-0.592156	0.582	0.721	α-cell
ATP2C1	8.70899e-41	-0.597224	0.308	0.495	α-cell
ENSMFAG00000038508	9.13983e-41	-0.795596	0.61	0.729	α-cell
ENSMFAG00000040995	1.04182e-40	-0.62691	0.797	0.861	α-cell
WARS	1.05692e-40	-0.677773	0.565	0.698	α-cell
B4GALNT3	1.06266e-40	1.54078	0.346	0.182	α-cell
HM13	1.08555e-40	-0.637869	0.835	0.865	α-cell
ENSMFAG00000003406	1.32379e-40	0.505565	0.934	0.879	α-cell
UROS	1.5695e-40	-0.712894	0.429	0.592	α-cell
VWA5A	1.76426e-40	-0.6828	0.589	0.742	α-cell
PSMC1	1.89071e-40	-0.502228	0.685	0.794	α-cell
RNF181	2.19126e-40	-0.7497	0.82	0.875	α-cell
ADSS	2.72834e-40	-0.85299	0.503	0.663	α-cell
AGTRAP	2.85146e-40	-0.634059	0.584	0.723	α-cell
ENSMFAG00000031907	3.01565e-40	-0.550216	0.135	0.294	α-cell
F5	3.3633e-40	-0.694348	0.515	0.665	α-cell
MESD	3.47487e-40	-0.595105	0.453	0.624	α-cell
PDK3	4.84367e-40	0.853126	0.698	0.584	α-cell
PLAGL1	5.3552e-40	-0.835456	0.301	0.469	α-cell
TYK2	7.89772e-40	0.948958	0.567	0.421	α-cell
UFL1	8.97421e-40	-0.777744	0.644	0.76	α-cell
THAP5	1.05787e-39	-0.668193	0.395	0.561	α-cell
EFHD2	1.33912e-39	0.867036	0.383	0.211	α-cell
ALG2	1.50385e-39	-0.693306	0.622	0.735	α-cell
HECW2	1.51036e-39	1.06252	0.502	0.333	α-cell
HSPA13	1.54196e-39	-0.746578	0.494	0.644	α-cell
SNX5	1.81224e-39	-0.681169	0.581	0.732	α-cell
PBXIP1	1.94256e-39	0.566148	0.853	0.758	α-cell
EMC10	2.07947e-39	0.503321	0.801	0.681	α-cell
TTC37	2.14954e-39	-0.599758	0.784	0.842	α-cell
HACD1	2.4908e-39	1.01011	0.523	0.349	α-cell
MIGA1	3.31353e-39	-0.766713	0.417	0.594	α-cell
SPEG	4.04144e-39	1.56663	0.394	0.236	α-cell
SYNJ2BP	4.29379e-39	-0.600568	0.47	0.625	α-cell
IL20RA	4.65814e-39	-0.853658	0.505	0.657	α-cell
CENPC	5.29021e-39	-0.935942	0.342	0.512	α-cell
GAS2	5.36735e-39	-0.659136	0.195	0.359	α-cell
BBX	6.02396e-39	-0.535422	0.797	0.878	α-cell
CBR1	6.32546e-39	-0.767791	0.543	0.686	α-cell
SYT4	6.76817e-39	0.517036	0.953	0.914	α-cell
HSPB11	7.42873e-39	-0.649758	0.709	0.818	α-cell
IGSF8	9.93373e-39	1.0099	0.34	0.172	α-cell
VPS36	1.07639e-38	-0.538352	0.648	0.765	α-cell
DOCK8	1.10698e-38	1.47951	0.269	0.113	α-cell
IFIH1	1.22087e-38	0.941819	0.528	0.365	α-cell
PTPN1	1.27127e-38	-0.870324	0.334	0.502	α-cell
ENPP2	1.33781e-38	0.601258	0.929	0.887	α-cell
LMAN2	1.40143e-38	-0.582782	0.482	0.643	α-cell
LIPN	1.45594e-38	0.553239	0.686	0.528	α-cell
SRP72	1.7647e-38	-0.644865	0.719	0.79	α-cell
CYP4V2	2.05218e-38	-1.1167	0.332	0.49	α-cell
SEL1L	2.0577e-38	-0.800508	0.713	0.808	α-cell
ZFP36L1	2.09294e-38	0.539448	0.353	0.182	α-cell
RER1	2.55633e-38	-0.805248	0.683	0.783	α-cell
ENSMFAG00000036924	2.77354e-38	-0.744004	0.292	0.466	α-cell
C11orf52	4.01824e-38	-0.797495	0.368	0.533	α-cell
P4HA1	5.58391e-38	0.902351	0.602	0.452	α-cell
ZNF770	6.58997e-38	-0.736195	0.165	0.321	α-cell
CSPP1	8.11422e-38	0.910867	0.568	0.408	α-cell
PARP8	9.11189e-38	-0.6582	0.518	0.668	α-cell
CPSF1	1.1422e-37	0.591152	0.683	0.547	α-cell
FBXO9	1.29302e-37	-0.634867	0.771	0.829	α-cell
FADS2	1.34375e-37	1.09184	0.352	0.187	α-cell
ENSMFAG00000041821	1.66614e-37	-0.71384	0.578	0.711	α-cell
SYNDIG1L	1.66896e-37	1.43503	0.291	0.134	α-cell
ING2	1.92885e-37	-0.716751	0.585	0.716	α-cell
STK11	2.09271e-37	0.922476	0.538	0.379	α-cell
MORF4L1	2.10333e-37	-0.510892	0.951	0.961	α-cell
FUCA2	2.64927e-37	-0.700972	0.425	0.581	α-cell
CXorf57	2.8405e-37	0.768964	0.689	0.559	α-cell
PCDH10	3.40444e-37	0.83446	0.374	0.202	α-cell
LPIN1	5.00263e-37	-0.728246	0.305	0.464	α-cell
ARHGEF9	6.79129e-37	-0.522899	0.527	0.675	α-cell
ZNF331	7.27693e-37	1.3677	0.802	0.712	α-cell
ENSMFAG00000044623	7.87181e-37	-0.73407	0.218	0.381	α-cell
MTPN	8.59557e-37	-0.650246	0.563	0.696	α-cell
CLIP3	8.77559e-37	1.13571	0.372	0.21	α-cell
ENSMFAG00000031304	8.87949e-37	1.45408	0.254	0.106	α-cell
THYN1	1.1255e-36	-0.556508	0.752	0.834	α-cell
RANBP2	1.19801e-36	-0.537854	0.655	0.768	α-cell
FAM107B	1.23526e-36	0.611689	0.597	0.446	α-cell
FAM107A	1.26378e-36	-0.841419	0.432	0.591	α-cell
SLC3A2	1.27913e-36	0.540383	0.43	0.257	α-cell
TMEM167A	1.5765e-36	-0.539354	0.855	0.886	α-cell
TTLL10	1.73275e-36	0.965367	0.513	0.36	α-cell
SYDE2	1.97654e-36	0.862186	0.442	0.281	α-cell
ENSMFAG00000033416	2.11605e-36	0.62461	0.709	0.58	α-cell
ANKRD13A	2.13974e-36	-1.35404	0.264	0.426	α-cell
PDIA5	2.27329e-36	0.845177	0.632	0.505	α-cell
LTBP3	2.29159e-36	0.785194	0.54	0.396	α-cell
ARHGAP10	2.38636e-36	-0.797157	0.274	0.441	α-cell
PLPP5	2.55379e-36	-0.584441	0.663	0.765	α-cell
SLC35F1	2.69093e-36	1.3859	0.318	0.164	α-cell
ENSMFAG00000038571	2.79297e-36	-0.521735	0.814	0.872	α-cell
DZIP1	3.46779e-36	-0.720144	0.142	0.286	α-cell
MDM2	5.70978e-36	-0.841073	0.221	0.381	α-cell
NMRK1	7.3431e-36	-0.710638	0.434	0.592	α-cell
PERP	7.79031e-36	-0.520636	0.694	0.782	α-cell
SYP	1.00362e-35	0.764576	0.643	0.505	α-cell
GAMT	1.07343e-35	-0.56088	0.837	0.87	α-cell
ENSMFAG00000002541	1.17421e-35	1.23377	0.319	0.164	α-cell
ENSMFAG00000030493	1.17803e-35	0.609498	0.856	0.783	α-cell
DYNC1I2	1.21689e-35	-0.620263	0.634	0.76	α-cell
SAYSD1	1.51171e-35	-0.709392	0.39	0.54	α-cell
AMACR	2.05488e-35	-0.705138	0.426	0.594	α-cell
FBXO31	2.34934e-35	0.542202	0.656	0.509	α-cell
TNRC6C	2.375e-35	0.760292	0.58	0.43	α-cell
SPR	3.05821e-35	-0.727673	0.346	0.503	α-cell
PLOD2	3.11599e-35	-0.891359	0.154	0.299	α-cell
MKRN2OS	4.63129e-35	-0.844541	0.206	0.358	α-cell
PDGFRL	5.29163e-35	-0.621263	0.267	0.432	α-cell
PDCL	5.81002e-35	-0.51164	0.326	0.495	α-cell
RELL1	6.98061e-35	0.917625	0.482	0.322	α-cell
MBNL2	7.19616e-35	-0.78155	0.275	0.438	α-cell
LARP4B	1.17497e-34	0.726883	0.69	0.552	α-cell
RIMS2	1.20509e-34	0.527184	0.652	0.499	α-cell
MAP2K2	1.36004e-34	0.681261	0.769	0.653	α-cell
RNF212B	1.36239e-34	-0.763603	0.678	0.76	α-cell
STMN2	1.38723e-34	0.909705	0.363	0.207	α-cell
PEX2	1.60302e-34	-0.835059	0.286	0.44	α-cell
PSMD12	1.65913e-34	-0.691342	0.498	0.639	α-cell
SYNGR4	2.18741e-34	0.682399	0.797	0.708	α-cell
RPP40	2.21358e-34	-0.711316	0.287	0.444	α-cell
RAB17	2.3418e-34	-0.560912	0.492	0.651	α-cell
SLC38A2	2.96296e-34	-1.07818	0.127	0.258	α-cell
TBC1D4	3.13517e-34	-0.920337	0.167	0.317	α-cell
RAB27A	3.25129e-34	-0.733538	0.535	0.672	α-cell
ARID5A	4.03528e-34	-0.782655	0.205	0.356	α-cell
JAKMIP2	4.37091e-34	0.747336	0.583	0.426	α-cell
MBOAT2	4.83692e-34	0.814716	0.469	0.309	α-cell
ENSMFAG00000025290	4.88272e-34	0.552784	0.551	0.404	α-cell
SUSD6	5.51782e-34	-0.554182	0.198	0.35	α-cell
RABGGTB	7.55681e-34	0.531305	0.922	0.856	α-cell
GTPBP8	7.75621e-34	-0.756845	0.232	0.393	α-cell
SLC39A3	1.00183e-33	0.57916	0.76	0.661	α-cell
PRKCE	1.12432e-33	1.20712	0.389	0.24	α-cell
STARD13	1.22398e-33	1.24247	0.338	0.185	α-cell
TUBB3	1.28991e-33	0.850539	0.598	0.436	α-cell
AP3B1	1.31004e-33	-0.632241	0.207	0.365	α-cell
DDC	1.36668e-33	0.648451	0.877	0.81	α-cell
RBBP4	1.64416e-33	-0.761785	0.257	0.413	α-cell
ENSMFAG00000040326	1.83861e-33	-0.89253	0.167	0.312	α-cell
MANF	2.09468e-33	-0.873369	0.656	0.747	α-cell
NEMF	3.89156e-33	-0.546083	0.703	0.795	α-cell
GUCA2B	4.13882e-33	2.19637	0.258	0.123	α-cell
RHOQ	4.27101e-33	-1.08609	0.361	0.509	α-cell
AKIP1	4.68162e-33	-0.829342	0.386	0.542	α-cell
IGFBP5	4.84462e-33	-1.67514	0.154	0.293	α-cell
SRPRB	5.59313e-33	-0.6465	0.703	0.768	α-cell
PCDH17	5.65709e-33	0.588147	0.285	0.134	α-cell
CRELD2	5.70614e-33	-1.38325	0.163	0.297	α-cell
IFNAR1	5.88816e-33	-0.599917	0.393	0.541	α-cell
BCR	1.03134e-32	0.665854	0.629	0.479	α-cell
UBE2V2	1.13194e-32	-0.601082	0.76	0.84	α-cell
H2AFZ	1.64163e-32	-0.690767	0.976	0.976	α-cell
UCHL3	2.0229e-32	-0.716609	0.472	0.615	α-cell
FLNB	2.11601e-32	-0.5127	0.744	0.816	α-cell
ROBO2	2.12214e-32	-0.51771	0.428	0.586	α-cell
NUB1	2.33421e-32	-0.536498	0.623	0.747	α-cell
ENSMFAG00000035378	3.24248e-32	-0.6818	0.136	0.267	α-cell
GRAMD1C	3.42273e-32	-1.11653	0.2	0.346	α-cell
CHMP4C	4.6712e-32	-0.731735	0.352	0.508	α-cell
WSB1	4.76041e-32	0.540557	0.846	0.757	α-cell
AKTIP	5.44072e-32	-0.557299	0.336	0.495	α-cell
EIF2S2	5.65422e-32	-0.601956	0.838	0.889	α-cell
JMY	5.86516e-32	-0.792766	0.463	0.603	α-cell
SPRED3	6.12879e-32	1.02066	0.276	0.131	α-cell
SNAPC5	7.55542e-32	-0.588126	0.486	0.633	α-cell
NCAPD3	9.82263e-32	-0.846174	0.312	0.461	α-cell
ANK2	1.11171e-31	0.523608	0.488	0.327	α-cell
DLGAP3	1.21513e-31	1.18308	0.286	0.144	α-cell
BHMT2	1.31423e-31	1.59755	0.261	0.124	α-cell
GSR	1.38117e-31	-0.789456	0.241	0.394	α-cell
ALS2	1.51098e-31	0.602512	0.775	0.678	α-cell
NECAB2	1.52624e-31	0.537944	0.738	0.603	α-cell
MYO6	1.52678e-31	-0.613464	0.568	0.696	α-cell
PITPNM1	1.56369e-31	-0.958553	0.141	0.271	α-cell
ENSMFAG00000022923	1.68327e-31	-0.673454	0.328	0.501	α-cell
CELF2	1.71727e-31	0.960921	0.349	0.2	α-cell
DDR1	1.93996e-31	-0.758091	0.585	0.699	α-cell
BLOC1S2	1.97232e-31	-0.662042	0.676	0.784	α-cell
VPS13A	2.48317e-31	-0.64727	0.413	0.569	α-cell
ALDH9A1	2.96697e-31	-0.572261	0.513	0.653	α-cell
ENSMFAG00000037872	3.08385e-31	1.26143	0.375	0.225	α-cell
ST3GAL1	3.91652e-31	0.990551	0.405	0.264	α-cell
SUPT16H	3.93085e-31	-0.575189	0.741	0.823	α-cell
MDK	4.12666e-31	-1.88244	0.169	0.299	α-cell
NFE2L1	5.03052e-31	-0.600696	0.844	0.889	α-cell
ENSMFAG00000032324	6.73913e-31	1.02654	0.409	0.264	α-cell
TES	6.86514e-31	-0.653951	0.178	0.319	α-cell
RSL24D1	9.3846e-31	-0.601391	0.738	0.826	α-cell
IQGAP1	1.05691e-30	-0.503616	0.816	0.859	α-cell
GJD2	1.09264e-30	-0.564401	0.214	0.361	α-cell
TUBB1	1.15074e-30	0.854079	0.37	0.225	α-cell
MBNL1	1.23437e-30	-0.890937	0.637	0.757	α-cell
CEP85L	1.25442e-30	0.895394	0.358	0.204	α-cell
ENSMFAG00000043602	1.45955e-30	-0.507416	0.631	0.733	α-cell
MAPRE2	1.4671e-30	-0.505477	0.684	0.78	α-cell
JPH3	1.55141e-30	1.59995	0.289	0.153	α-cell
MRPL50	1.67232e-30	-0.607	0.613	0.723	α-cell
RAP1GAP	1.97244e-30	0.602841	0.833	0.761	α-cell
ISCU	1.99893e-30	-0.568657	0.851	0.882	α-cell
THAP7	2.26169e-30	-0.614832	0.579	0.695	α-cell
ADAMTSL1	2.50473e-30	-0.673979	0.25	0.396	α-cell
GLIPR2	2.56182e-30	0.846777	0.512	0.373	α-cell
TP53INP1	2.58264e-30	0.59668	0.865	0.798	α-cell
BDH2	2.66723e-30	-0.927035	0.334	0.481	α-cell
TMEM243	2.86449e-30	-0.745888	0.181	0.322	α-cell
VEGFA	3.81099e-30	-0.602017	0.932	0.935	α-cell
DERL1	3.95615e-30	-0.697147	0.253	0.403	α-cell
ENSMFAG00000013176	4.56556e-30	0.536681	0.7	0.581	α-cell
RNMT	5.34598e-30	-0.680643	0.503	0.643	α-cell
SRPRA	5.35016e-30	-0.527136	0.918	0.91	α-cell
HECTD4	5.98246e-30	0.557001	0.713	0.607	α-cell
FKBP5	9.61543e-30	-0.665855	0.23	0.377	α-cell
KIF5A	1.02118e-29	1.40935	0.325	0.189	α-cell
SH3GLB2	1.34096e-29	0.501613	0.753	0.646	α-cell
DNAJC6	1.34228e-29	-0.692438	0.51	0.648	α-cell
ENSMFAG00000037097	1.36299e-29	-0.510042	0.232	0.388	α-cell
ENSMFAG00000042866	1.42252e-29	-0.689408	0.253	0.398	α-cell
TMEM123	1.42501e-29	-0.77853	0.196	0.337	α-cell
ENSMFAG00000041956	1.49204e-29	-0.578063	0.565	0.682	α-cell
MS4A8	1.51488e-29	-0.514687	0.696	0.785	α-cell
ATP5S	1.60955e-29	-0.892421	0.178	0.312	α-cell
R3HDM4	1.92659e-29	-0.50464	0.452	0.604	α-cell
SLC35F3	2.44742e-29	0.968496	0.525	0.396	α-cell
DHX8	2.53241e-29	-0.918685	0.248	0.393	α-cell
EXTL2	2.73817e-29	-0.545563	0.379	0.535	α-cell
HSBP1L1	2.75353e-29	-0.647287	0.424	0.574	α-cell
PLEKHA6	2.92053e-29	-0.544745	0.484	0.612	α-cell
EIF2AK2	3.76175e-29	-0.642127	0.161	0.292	α-cell
PNPLA4	4.11807e-29	1.16701	0.39	0.238	α-cell
C21orf91	4.16008e-29	-1.12083	0.18	0.309	α-cell
PIANP	5.34896e-29	1.08196	0.277	0.141	α-cell
NARS	6.01744e-29	-0.501008	0.818	0.864	α-cell
SUSD4	6.07467e-29	0.597927	0.603	0.466	α-cell
RTL5	6.6938e-29	1.16431	0.298	0.156	α-cell
BROX	6.94458e-29	-0.979951	0.357	0.515	α-cell
AP5M1	7.1172e-29	-0.520541	0.301	0.453	α-cell
PITHD1	7.7432e-29	-0.533953	0.489	0.629	α-cell
TIMM10B	9.51088e-29	-0.513006	0.684	0.782	α-cell
ZNF711	1.1473e-28	-0.784363	0.501	0.627	α-cell
SRF	1.29677e-28	0.7476	0.511	0.368	α-cell
EDEM2	1.43066e-28	-0.783689	0.338	0.482	α-cell
NANS	1.71218e-28	-0.577828	0.516	0.648	α-cell
SPTSSA	1.79527e-28	0.568735	0.785	0.706	α-cell
USP2	1.83232e-28	-0.610655	0.556	0.679	α-cell
COL9A2	1.98001e-28	0.879401	0.348	0.214	α-cell
TSHZ1	2.01387e-28	-0.5696	0.434	0.573	α-cell
MICAL1	2.35502e-28	1.12277	0.407	0.274	α-cell
ENSMFAG00000030837	2.39985e-28	0.520737	0.468	0.319	α-cell
CHD5	2.54532e-28	1.28022	0.313	0.175	α-cell
LARS	2.68923e-28	-0.526364	0.723	0.799	α-cell
FAM162B	3.10318e-28	0.975799	0.47	0.337	α-cell
TLE6	3.70468e-28	1.01848	0.275	0.142	α-cell
ENSMFAG00000044999	5.70476e-28	-0.963259	0.262	0.405	α-cell
JPT2	6.3048e-28	0.631716	0.693	0.597	α-cell
MPP7	6.73518e-28	-0.647198	0.229	0.372	α-cell
ZC3H3	6.86242e-28	-0.525602	0.133	0.253	α-cell
ARF3	7.57118e-28	0.57162	0.779	0.686	α-cell
SMIM5	7.81026e-28	-0.887432	0.321	0.461	α-cell
SLC25A34	8.07264e-28	-0.658722	0.286	0.429	α-cell
PLEK	8.09236e-28	-0.960819	0.419	0.262	α-cell
FAM241A	8.24808e-28	0.895281	0.284	0.148	α-cell
CBY3	9.24359e-28	-0.749833	0.153	0.281	α-cell
CACNA2D3	9.94185e-28	-0.633507	0.449	0.584	α-cell
USP33	1.16874e-27	-0.519195	0.68	0.783	α-cell
ENSMFAG00000026656	1.38283e-27	-0.609114	0.617	0.71	α-cell
HSD17B12	1.51431e-27	-0.551171	0.502	0.63	α-cell
DERL2	1.56009e-27	-0.587797	0.663	0.749	α-cell
PDLIM2	1.70044e-27	-0.502903	0.3	0.441	α-cell
WDR44	1.80359e-27	-0.66919	0.228	0.363	α-cell
DYM	2.05748e-27	-0.691657	0.283	0.426	α-cell
EFR3A	2.67013e-27	0.504311	0.83	0.747	α-cell
GNG12	2.82319e-27	0.909263	0.368	0.233	α-cell
SINHCAF	3.32048e-27	-0.62608	0.662	0.756	α-cell
POLR2B	3.40424e-27	-0.523214	0.469	0.612	α-cell
EPHX2	3.42833e-27	0.511949	0.612	0.492	α-cell
ARVCF	3.45674e-27	0.856599	0.445	0.313	α-cell
TRIM37	5.22944e-27	-0.506327	0.311	0.46	α-cell
GOLT1A	5.61486e-27	-0.666495	0.328	0.462	α-cell
PBX1	7.85285e-27	0.602143	0.612	0.5	α-cell
NUFIP2	8.25967e-27	-0.559973	0.248	0.394	α-cell
HSPA4L	8.32863e-27	-0.953684	0.197	0.325	α-cell
GPD2	1.08342e-26	-0.508489	0.44	0.59	α-cell
TFDP2	1.13534e-26	-0.763094	0.218	0.349	α-cell
AKAP11	1.29727e-26	-0.588035	0.596	0.701	α-cell
PPCS	1.64055e-26	-0.697551	0.489	0.61	α-cell
ASIC3	3.25767e-26	1.32091	0.264	0.136	α-cell
GBA3	3.68176e-26	1.55603	0.255	0.135	α-cell
TPM3	3.77514e-26	-0.539208	0.977	0.973	α-cell
GRAMD2B	4.21006e-26	-0.669427	0.427	0.558	α-cell
KLHL8	4.55778e-26	-0.661672	0.273	0.412	α-cell
VGLL4	5.00367e-26	-0.569142	0.302	0.447	α-cell
ARHGEF10L	7.21034e-26	0.663552	0.625	0.51	α-cell
RBM43	8.396e-26	-0.731372	0.241	0.382	α-cell
PDIA6	8.52509e-26	-0.69096	0.427	0.559	α-cell
CELSR2	1.08316e-25	0.727364	0.411	0.278	α-cell
LRFN5	1.10898e-25	0.643263	0.372	0.232	α-cell
ELOVL2	1.14155e-25	0.668681	0.36	0.22	α-cell
HIPK1	1.26346e-25	-0.77883	0.557	0.678	α-cell
ANXA3	1.28111e-25	1.13934	0.253	0.133	α-cell
TBC1D8B	1.32035e-25	-0.982187	0.167	0.29	α-cell
DNM1	1.43751e-25	0.538799	0.677	0.567	α-cell
GSTM3	1.79374e-25	0.754668	0.499	0.374	α-cell
USO1	1.87008e-25	-0.519151	0.762	0.808	α-cell
CSRNP1	1.9442e-25	0.738006	0.371	0.24	α-cell
GPSM1	1.99719e-25	-0.860063	0.255	0.382	α-cell
ATF7IP	2.32197e-25	-0.892463	0.427	0.564	α-cell
SNX4	2.85307e-25	-0.529413	0.563	0.681	α-cell
ANKRD44	3.04424e-25	0.743766	0.346	0.217	α-cell
TBCC	3.05481e-25	-0.55277	0.333	0.482	α-cell
NPAS2	3.16535e-25	0.703097	0.442	0.311	α-cell
COMMD8	3.34928e-25	-0.831121	0.256	0.385	α-cell
STK3	3.47697e-25	-0.720737	0.255	0.391	α-cell
ENSMFAG00000042490	3.67678e-25	-0.550087	0.664	0.744	α-cell
RBFOX2	3.7903e-25	-0.626009	0.466	0.609	α-cell
C1orf116	4.56731e-25	-0.57086	0.306	0.445	α-cell
SC5D	4.71987e-25	-0.539233	0.429	0.564	α-cell
SLC27A5	4.97922e-25	0.898569	0.799	0.68	α-cell
DNER	5.0635e-25	-0.772099	0.136	0.252	α-cell
SLC35A5	5.21666e-25	-0.528573	0.279	0.417	α-cell
ABHD10	6.06845e-25	-0.706335	0.456	0.587	α-cell
GABRA5	6.07266e-25	-0.578247	0.183	0.306	α-cell
RAD1	6.3927e-25	-0.644117	0.326	0.456	α-cell
NT5DC1	6.48416e-25	-0.603326	0.379	0.515	α-cell
RAB39B	6.51576e-25	-0.570794	0.159	0.281	α-cell
IZUMO2	6.60097e-25	1.09942	0.331	0.2	α-cell
AHI1	8.66678e-25	0.526149	0.618	0.476	α-cell
HNF4A	8.79781e-25	0.918761	0.467	0.347	α-cell
TCN2	9.87659e-25	0.918973	0.389	0.261	α-cell
SPIRE2	1.05093e-24	0.53521	0.615	0.476	α-cell
FCHSD2	1.09836e-24	1.15653	0.291	0.166	α-cell
RTCB	1.26e-24	-0.511783	0.663	0.744	α-cell
RIOK2	1.28251e-24	-0.511815	0.351	0.489	α-cell
TTYH3	1.33318e-24	0.665467	0.544	0.429	α-cell
MICU2	1.42928e-24	-0.505579	0.595	0.701	α-cell
HLF	1.62216e-24	-0.75289	0.246	0.378	α-cell
SERP1	1.63982e-24	-0.50992	0.903	0.91	α-cell
RETNLB	1.66075e-24	2.59705	0.33	0.224	α-cell
DCAF7	1.68615e-24	0.574601	0.312	0.174	α-cell
MNS1	1.75832e-24	-0.736334	0.248	0.384	α-cell
ENSMFAG00000000871	1.83e-24	-0.599916	0.154	0.271	α-cell
PSD	1.91182e-24	0.874364	0.4	0.272	α-cell
SNRPA1	1.94951e-24	-0.917078	0.479	0.607	α-cell
SLC44A4	2.35646e-24	1.09594	0.281	0.162	α-cell
NUAK1	2.59219e-24	0.536215	0.333	0.197	α-cell
KLC2	3.03488e-24	0.600683	0.652	0.538	α-cell
SLC16A14	3.14414e-24	0.582727	0.343	0.206	α-cell
VTI1B	4.20176e-24	-0.508825	0.46	0.59	α-cell
PNPLA6	4.63858e-24	0.580744	0.559	0.441	α-cell
PUS7L	5.2257e-24	-0.772076	0.156	0.271	α-cell
ZNF567	5.54189e-24	-0.587352	0.301	0.44	α-cell
ABCB6	6.07239e-24	-0.51984	0.214	0.346	α-cell
NENF	6.45445e-24	0.638226	0.63	0.524	α-cell
EPB41	6.59566e-24	-0.800855	0.335	0.465	α-cell
TMEM56	6.80218e-24	-0.623878	0.23	0.355	α-cell
ADGRL1	8.78059e-24	0.710698	0.558	0.437	α-cell
AFTPH	8.81995e-24	-0.65154	0.605	0.711	α-cell
TMOD2	8.8799e-24	-0.621074	0.19	0.316	α-cell
SLC25A13	9.42601e-24	-0.572386	0.257	0.391	α-cell
HEBP2	1.1102e-23	-0.973506	0.198	0.317	α-cell
CACNA1H	1.12144e-23	0.585553	0.522	0.406	α-cell
SCAP	1.15962e-23	0.576363	0.701	0.604	α-cell
CIB1	1.20124e-23	-0.657523	0.413	0.551	α-cell
NR1D2	1.22933e-23	-0.670858	0.317	0.447	α-cell
DHX40	1.25723e-23	-0.584313	0.531	0.643	α-cell
ENSMFAG00000003053	1.27546e-23	-0.613241	0.707	0.775	α-cell
GRAMD2A	1.33236e-23	-0.688584	0.244	0.372	α-cell
NUDT16	1.38063e-23	-0.510727	0.632	0.723	α-cell
PIAS1	1.48923e-23	-0.814165	0.317	0.454	α-cell
MTCL1	1.95584e-23	1.38195	0.313	0.197	α-cell
COA5	2.03394e-23	-0.920939	0.621	0.704	α-cell
CDC37L1	2.09076e-23	-0.516035	0.49	0.61	α-cell
PLA1A	2.11453e-23	-0.639616	0.319	0.446	α-cell
STAU1	2.28068e-23	-0.510678	0.595	0.704	α-cell
CBX3	2.37298e-23	-0.531622	0.651	0.749	α-cell
STARD4	2.53706e-23	-0.50692	0.495	0.611	α-cell
PARN	3.02052e-23	-0.565706	0.294	0.426	α-cell
EPB41L4A	3.36794e-23	-0.632521	0.164	0.282	α-cell
AP2B1	3.68119e-23	-0.506796	0.401	0.542	α-cell
ERLIN1	3.83719e-23	-0.656237	0.27	0.4	α-cell
ATF6	3.95815e-23	-0.551871	0.252	0.383	α-cell
ENSMFAG00000041681	4.56898e-23	-0.609296	0.328	0.452	α-cell
RDH14	5.1051e-23	-0.741756	0.34	0.462	α-cell
STXBP5L	5.16696e-23	-0.554221	0.249	0.383	α-cell
COX20	5.59782e-23	-0.629789	0.586	0.686	α-cell
LYPD8	5.69496e-23	-4.25181	0.177	0.277	α-cell
CDK2AP2	7.38088e-23	-0.69057	0.599	0.673	α-cell
CEP126	8.66144e-23	0.563396	0.486	0.355	α-cell
CRTC1	9.12268e-23	0.73797	0.478	0.358	α-cell
LACTB2	9.21733e-23	-0.785304	0.258	0.385	α-cell
ZNF561	1.15925e-22	-0.832626	0.146	0.261	α-cell
PSMD11	1.26104e-22	-0.560023	0.288	0.431	α-cell
SNRNP70	1.45178e-22	0.515401	0.662	0.556	α-cell
SARS	1.51e-22	-0.560159	0.473	0.589	α-cell
MVB12B	1.66189e-22	0.795884	0.346	0.227	α-cell
GCFC2	1.69715e-22	0.544029	0.288	0.165	α-cell
ENSMFAG00000007405	1.81212e-22	-0.685419	0.232	0.358	α-cell
GSK3A	1.8639e-22	0.880756	0.286	0.164	α-cell
PHAX	1.95748e-22	-0.632381	0.58	0.692	α-cell
BLOC1S6	1.96108e-22	-0.729836	0.626	0.686	α-cell
XRN1	1.96372e-22	-0.516579	0.587	0.677	α-cell
MAP3K21	2.01091e-22	1.0003	0.363	0.243	α-cell
ENSMFAG00000039679	2.07223e-22	0.7842	0.506	0.383	α-cell
XPC	2.37309e-22	-0.694158	0.447	0.569	α-cell
COPS2	2.56364e-22	-0.585733	0.579	0.671	α-cell
FHL5	2.93469e-22	0.616909	0.325	0.192	α-cell
TPP2	3.33266e-22	0.501834	0.671	0.577	α-cell
HSPA5	3.43184e-22	-0.503596	0.977	0.973	α-cell
DNAJB14	3.53274e-22	-0.628166	0.355	0.485	α-cell
ENSMFAG00000040381	3.73859e-22	-0.737278	0.365	0.485	α-cell
PIP4K2A	4.08761e-22	-0.621178	0.352	0.487	α-cell
MAPK8IP3	5.02137e-22	0.701541	0.438	0.319	α-cell
PPP2R5A	6.16901e-22	-0.631124	0.332	0.464	α-cell
FUOM	6.23185e-22	0.572704	0.255	0.136	α-cell
FADS3	6.86984e-22	0.810114	0.466	0.354	α-cell
SEC23B	7.30263e-22	-0.968093	0.598	0.69	α-cell
MAL2	8.36686e-22	-0.69537	0.672	0.76	α-cell
FGD4	9.49284e-22	-0.52762	0.261	0.383	α-cell
TADA1	9.99033e-22	-0.674038	0.211	0.329	α-cell
C1QTNF4	1.45476e-21	0.848384	0.36	0.25	α-cell
EVI5	1.47316e-21	-0.744293	0.395	0.516	α-cell
FAM193B	1.6994e-21	0.627654	0.459	0.338	α-cell
TPCN2	1.73735e-21	1.25126	0.331	0.222	α-cell
PTK2B	1.96591e-21	0.68652	0.349	0.225	α-cell
WFIKKN1	2.17701e-21	0.929954	0.384	0.271	α-cell
WDR11	2.26913e-21	-0.677028	0.463	0.576	α-cell
FAM210B	2.32914e-21	0.977013	0.306	0.186	α-cell
FBXO3	2.35737e-21	-0.571299	0.303	0.437	α-cell
CCDC173	2.39948e-21	0.895167	0.355	0.23	α-cell
ACTN1	3.02289e-21	0.537643	0.454	0.336	α-cell
C2orf54	3.06852e-21	0.955368	0.274	0.164	α-cell
SSFA2	3.09938e-21	-0.550539	0.709	0.764	α-cell
APOD	3.29227e-21	-1.54328	0.22	0.335	α-cell
ENSMFAG00000028974	3.29387e-21	-0.626228	0.169	0.279	α-cell
MRPS6	3.79369e-21	0.500965	0.372	0.245	α-cell
ATP8	3.98317e-21	-1.11555	0.477	0.597	α-cell
ZNF181	4.93506e-21	-0.745046	0.386	0.504	α-cell
DOK4	5.19309e-21	0.721337	0.292	0.178	α-cell
GALNT3	5.59712e-21	-0.507466	0.208	0.324	α-cell
AKT2	5.60139e-21	0.601234	0.542	0.428	α-cell
LRP1	5.89895e-21	0.55049	0.385	0.266	α-cell
DTWD1	6.32593e-21	-0.542201	0.485	0.599	α-cell
ARHGEF28	6.72194e-21	0.660712	0.349	0.224	α-cell
KCNH2	6.83084e-21	-0.584209	0.675	0.755	α-cell
ENSMFAG00000042302	7.75501e-21	-0.632126	0.437	0.565	α-cell
SORBS2	7.86358e-21	-0.643417	0.42	0.545	α-cell
CXXC5	9.3456e-21	-0.512604	0.242	0.366	α-cell
RARRES2	9.72817e-21	-0.634449	0.756	0.664	α-cell
PTDSS2	1.01173e-20	0.594745	0.286	0.169	α-cell
AGGF1	1.05494e-20	-0.511886	0.451	0.584	α-cell
ELF3	1.06806e-20	0.659221	0.648	0.555	α-cell
FTL	1.20564e-20	-0.527607	0.981	0.976	α-cell
PIGA	1.45685e-20	-0.778405	0.28	0.4	α-cell
CUX1	1.6047e-20	-0.553784	0.175	0.287	α-cell
GIGYF1	1.74415e-20	0.591267	0.491	0.378	α-cell
KDM4B	1.81837e-20	0.771932	0.34	0.22	α-cell
RAB35	1.85919e-20	0.605707	0.716	0.634	α-cell
OSBPL3	2.6011e-20	-0.686885	0.18	0.292	α-cell
ENSMFAG00000042105	2.66104e-20	-0.731257	0.23	0.342	α-cell
FKBP7	3.18182e-20	0.871185	0.498	0.401	α-cell
NEUROD1	3.25012e-20	0.570083	0.771	0.711	α-cell
FAM213B	3.86169e-20	0.725313	0.441	0.315	α-cell
OBSL1	4.23494e-20	0.6462	0.461	0.35	α-cell
TMEM87B	4.34562e-20	-0.72967	0.184	0.297	α-cell
C8orf82	4.52061e-20	-0.800825	0.264	0.384	α-cell
FAM13A	4.85637e-20	-0.795739	0.149	0.251	α-cell
ALG5	5.44255e-20	-0.581739	0.451	0.554	α-cell
GNB3	5.49268e-20	0.668044	0.405	0.291	α-cell
PPFIA3	5.68096e-20	0.552591	0.449	0.335	α-cell
RGS2	6.70987e-20	0.627539	0.862	0.823	α-cell
EXOC6	7.84315e-20	-0.584171	0.257	0.374	α-cell
ENSMFAG00000041011	9.88713e-20	-0.519979	0.449	0.564	α-cell
TMEM33	1.39143e-19	-0.500202	0.41	0.525	α-cell
ENSMFAG00000041891	1.44735e-19	0.78588	0.485	0.388	α-cell
NBEAL2	1.50324e-19	0.734303	0.434	0.322	α-cell
ENSMFAG00000032070	1.61822e-19	0.89349	0.291	0.182	α-cell
ACAD11	1.76755e-19	-0.600059	0.154	0.258	α-cell
CAB39L	1.8598e-19	-1.14028	0.232	0.347	α-cell
SEC31B	2.04382e-19	0.593581	0.459	0.345	α-cell
ABHD3	2.31228e-19	-0.650058	0.171	0.276	α-cell
IFT81	2.62048e-19	-0.604154	0.319	0.444	α-cell
ZNF528	3.17215e-19	-0.51674	0.274	0.396	α-cell
CACNB2	3.36478e-19	0.699945	0.424	0.302	α-cell
GRK4	3.86097e-19	0.81794	0.255	0.149	α-cell
ZNF506	4.84366e-19	-0.52482	0.222	0.333	α-cell
TAOK3	5.01223e-19	-0.518914	0.473	0.595	α-cell
DDX3X	5.05509e-19	-0.53455	0.574	0.662	α-cell
ENSMFAG00000008018	5.12738e-19	0.521339	0.64	0.542	α-cell
ZNRF3	6.44126e-19	0.799756	0.329	0.22	α-cell
TPCN1	6.6336e-19	1.02581	0.332	0.226	α-cell
ENSMFAG00000003779	9.02609e-19	-0.557715	0.324	0.444	α-cell
STAM2	9.82462e-19	-0.574577	0.406	0.51	α-cell
ENSMFAG00000035818	1.0159e-18	-0.64562	0.478	0.587	α-cell
OGFOD3	1.13735e-18	0.71484	0.505	0.408	α-cell
KHK	1.14346e-18	0.511901	0.463	0.363	α-cell
ECT2L	1.15285e-18	-0.516803	0.151	0.253	α-cell
EPAS1	1.16335e-18	-0.862615	0.172	0.275	α-cell
PCNT	1.34318e-18	0.581826	0.411	0.303	α-cell
AGPAT2	1.48293e-18	-0.732766	0.207	0.314	α-cell
RAI1	1.54112e-18	0.660146	0.335	0.225	α-cell
CDK10	1.96167e-18	0.559127	0.675	0.585	α-cell
WDR90	2.06161e-18	0.589235	0.367	0.253	α-cell
ARL14EP	2.08224e-18	-0.572216	0.627	0.701	α-cell
EFCC1	2.22581e-18	1.0811	0.272	0.172	α-cell
UIMC1	2.3444e-18	0.863201	0.369	0.248	α-cell
CDON	2.68847e-18	0.501247	0.514	0.419	α-cell
MAN2B2	2.92631e-18	0.771041	0.361	0.253	α-cell
VARS	3.38843e-18	0.500835	0.663	0.585	α-cell
C5orf63	3.43584e-18	-0.523372	0.672	0.757	α-cell
ENSMFAG00000039761	3.45957e-18	-0.638166	0.292	0.4	α-cell
KDSR	4.0099e-18	-0.570028	0.51	0.621	α-cell
HDGFL3	4.67226e-18	0.608307	0.571	0.483	α-cell
KLF6	5.63787e-18	0.623268	0.334	0.228	α-cell
SCO1	5.82987e-18	-0.513568	0.39	0.514	α-cell
POLK	5.96392e-18	-0.626149	0.326	0.436	α-cell
RAB6B	6.48904e-18	0.731062	0.426	0.325	α-cell
ORMDL1	6.69382e-18	-0.521103	0.306	0.416	α-cell
ENSMFAG00000039610	6.73828e-18	-0.60223	0.223	0.335	α-cell
MARK3	7.05264e-18	0.713177	0.574	0.473	α-cell
P4HA2	7.32194e-18	0.771102	0.316	0.208	α-cell
GNPDA2	1.11458e-17	-0.501327	0.304	0.435	α-cell
EMB	1.15199e-17	-0.50298	0.517	0.61	α-cell
LGALSL	1.16649e-17	-0.677178	0.198	0.304	α-cell
ANKRD49	1.23128e-17	-0.550344	0.163	0.264	α-cell
EFNB3	1.53057e-17	0.504739	0.671	0.61	α-cell
ENSMFAG00000041970	1.62533e-17	-0.540336	0.291	0.404	α-cell
SOX5	2.05676e-17	0.727504	0.319	0.213	α-cell
RHOBTB1	2.29517e-17	0.721243	0.357	0.255	α-cell
XPO6	2.32017e-17	0.542164	0.532	0.436	α-cell
PMM2	2.35794e-17	-0.511538	0.544	0.638	α-cell
CAPSL	2.44282e-17	-0.703753	0.329	0.443	α-cell
WDR59	2.69658e-17	0.524763	0.354	0.248	α-cell
RSRC1	2.74764e-17	-0.542947	0.389	0.498	α-cell
C1orf131	3.41981e-17	-0.622386	0.222	0.332	α-cell
TMEM150C	4.7135e-17	-0.509576	0.289	0.395	α-cell
C5orf24	4.71696e-17	-0.677148	0.415	0.523	α-cell
LNP1	4.76097e-17	-0.51608	0.155	0.253	α-cell
ENSMFAG00000028505	5.12855e-17	-0.620549	0.2	0.305	α-cell
GLOD5	5.39612e-17	-0.538701	0.184	0.285	α-cell
IRF6	5.46296e-17	0.56302	0.598	0.512	α-cell
OCRL	5.55835e-17	0.617774	0.429	0.316	α-cell
SUGT1	6.41682e-17	-0.69339	0.645	0.71	α-cell
SFT2D1	6.52861e-17	-0.610554	0.52	0.626	α-cell
MTAP	6.88124e-17	-0.652865	0.239	0.347	α-cell
DENND6B	8.80899e-17	0.680777	0.435	0.337	α-cell
F10	8.82174e-17	1.02105	0.259	0.167	α-cell
ENSMFAG00000044849	8.87512e-17	-0.695794	0.482	0.587	α-cell
FAM135A	9.39351e-17	-0.765779	0.34	0.443	α-cell
TM7SF3	1.11068e-16	-0.607441	0.191	0.295	α-cell
TRAF2	1.23345e-16	0.67707	0.491	0.383	α-cell
RIIAD1	1.25995e-16	0.65597	0.493	0.398	α-cell
RCN1	1.42572e-16	0.525938	0.716	0.646	α-cell
C9orf3	1.58208e-16	-0.698963	0.215	0.316	α-cell
MED7	1.73358e-16	-0.823591	0.181	0.284	α-cell
CORO1C	2.28755e-16	-0.767532	0.189	0.287	α-cell
VRK2	2.3855e-16	-0.743456	0.268	0.378	α-cell
OXSM	2.44509e-16	-0.564676	0.292	0.403	α-cell
ENTPD5	2.74709e-16	0.674659	0.36	0.258	α-cell
MCOLN3	2.87628e-16	0.541415	0.855	0.808	α-cell
CRY1	2.94309e-16	0.766202	0.426	0.328	α-cell
ASB3	2.98284e-16	-0.627345	0.192	0.296	α-cell
ZMYM2	3.00164e-16	-0.527892	0.751	0.794	α-cell
NCDN	3.17842e-16	-0.604219	0.282	0.394	α-cell
SOCS2	3.40076e-16	0.633081	0.512	0.426	α-cell
SRRT	4.05954e-16	0.700804	0.574	0.48	α-cell
SHISA2	4.51838e-16	0.800548	0.372	0.282	α-cell
SKA2	5.6124e-16	-0.541631	0.419	0.524	α-cell
GABBR1	6.05381e-16	0.671541	0.292	0.195	α-cell
AP1G2	6.14214e-16	0.557863	0.42	0.322	α-cell
WRNIP1	7.53186e-16	0.674999	0.608	0.528	α-cell
ENTPD6	7.88015e-16	0.780287	0.315	0.214	α-cell
MSS51	8.0402e-16	-0.602056	0.176	0.268	α-cell
CACNA1F	8.13445e-16	0.922002	0.252	0.155	α-cell
NEK3	8.39028e-16	-0.55043	0.289	0.398	α-cell
TANK	8.56153e-16	-0.677472	0.434	0.544	α-cell
DLK1	9.18083e-16	-4.37254	0.192	0.276	α-cell
CAMSAP3	9.54483e-16	0.657348	0.317	0.222	α-cell
DAB2IP	1.12106e-15	-0.55071	0.167	0.261	α-cell
PER3	1.18324e-15	-0.513823	0.585	0.66	α-cell
GHR	1.5064e-15	0.532421	0.285	0.188	α-cell
GPM6A	1.52416e-15	-0.873742	0.19	0.286	α-cell
DOCK3	1.57199e-15	-0.527696	0.269	0.382	α-cell
TRIM24	2.0454e-15	0.685592	0.428	0.325	α-cell
BCKDK	2.09131e-15	0.585743	0.522	0.434	α-cell
DNPEP	2.49134e-15	0.564686	0.54	0.46	α-cell
KDELR3	3.47769e-15	-0.774801	0.16	0.252	α-cell
CYLD	3.59109e-15	-0.505844	0.165	0.258	α-cell
LRRC49	4.02861e-15	-0.668497	0.369	0.474	α-cell
CLNS1A	5.25404e-15	-0.575938	0.281	0.385	α-cell
SHROOM3	6.24785e-15	0.597012	0.538	0.459	α-cell
BRAT1	9.57943e-15	0.529253	0.467	0.386	α-cell
KPTN	1.12563e-14	0.604428	0.469	0.377	α-cell
VPS26B	1.16603e-14	-0.529747	0.337	0.441	α-cell
AK1	1.24669e-14	0.587648	0.545	0.464	α-cell
RIMBP2	1.46619e-14	-0.532814	0.234	0.335	α-cell
PPRC1	1.53759e-14	0.619786	0.318	0.218	α-cell
SBNO1	2.25669e-14	-0.64195	0.42	0.51	α-cell
CEP112	2.28568e-14	-0.552658	0.275	0.376	α-cell
TNIP2	2.62921e-14	-0.566766	0.163	0.253	α-cell
FOXP2	2.62944e-14	-0.669343	0.357	0.462	α-cell
MT1X	2.9125e-14	1.15559	0.429	0.327	α-cell
KIF13B	2.93539e-14	-0.503597	0.594	0.662	α-cell
PPP1R14C	3.25952e-14	0.622372	0.405	0.309	α-cell
E4F1	3.99213e-14	0.533636	0.601	0.534	α-cell
SKIL	4.17402e-14	0.574331	0.29	0.2	α-cell
CEP44	4.61959e-14	-0.543156	0.306	0.402	α-cell
ATP13A2	6.18116e-14	0.637492	0.607	0.534	α-cell
NOXA1	6.70271e-14	0.61308	0.278	0.189	α-cell
AP1S2	7.401e-14	-0.618243	0.664	0.738	α-cell
ENSMFAG00000044918	7.75197e-14	-0.747534	0.394	0.484	α-cell
ENSMFAG00000021919	8.26144e-14	0.631935	0.393	0.302	α-cell
CLASP2	8.71966e-14	-0.500104	0.584	0.67	α-cell
NFXL1	1.11633e-13	-0.586987	0.34	0.444	α-cell
PDE4D	1.25026e-13	1.0229	0.257	0.17	α-cell
ADCY6	1.29413e-13	0.501186	0.508	0.421	α-cell
MTHFR	1.41099e-13	0.607969	0.354	0.268	α-cell
WDR34	1.51344e-13	0.52102	0.584	0.505	α-cell
ENSMFAG00000034285	1.66412e-13	0.530926	0.467	0.383	α-cell
CLSTN3	1.72871e-13	0.562982	0.343	0.249	α-cell
FAAH2	1.75496e-13	-0.603857	0.235	0.327	α-cell
ZFYVE9	2.26288e-13	-0.638179	0.225	0.321	α-cell
SPATS2	2.43194e-13	-0.702507	0.188	0.272	α-cell
TGDS	2.48446e-13	-0.684589	0.317	0.412	α-cell
TRIM3	2.63298e-13	0.925958	0.3	0.217	α-cell
RASSF7	2.73854e-13	0.540832	0.405	0.313	α-cell
DBI	2.9542e-13	-0.722958	0.726	0.771	α-cell
EGR3	3.09774e-13	1.59843	0.256	0.174	α-cell
ENSMFAG00000009138	3.79398e-13	-0.524735	0.642	0.709	α-cell
RNF145	3.80146e-13	-0.539425	0.53	0.622	α-cell
ENPP4	4.58158e-13	-0.50148	0.315	0.412	α-cell
ERICH3	4.63199e-13	0.534481	0.396	0.302	α-cell
POMT2	5.24493e-13	0.752262	0.308	0.218	α-cell
GUCY1A3	5.25377e-13	0.504549	0.555	0.462	α-cell
LSS	5.51814e-13	0.743474	0.26	0.174	α-cell
ZDHHC7	5.60912e-13	0.577797	0.402	0.312	α-cell
FMN2	5.852e-13	-0.806528	0.208	0.302	α-cell
FAM114A1	6.29825e-13	0.705813	0.297	0.21	α-cell
ENSMFAG00000036404	7.37037e-13	0.594351	0.309	0.225	α-cell
C3orf38	7.40647e-13	-0.664897	0.282	0.373	α-cell
NASP	7.57419e-13	0.556241	0.611	0.532	α-cell
NQO2	7.88092e-13	-0.565863	0.242	0.339	α-cell
OXR1	7.98261e-13	-0.657507	0.287	0.378	α-cell
DENND4B	8.04077e-13	0.63466	0.365	0.281	α-cell
ATP7A	9.27012e-13	-0.684501	0.183	0.269	α-cell
DLL1	1.00108e-12	0.54203	0.485	0.406	α-cell
MAN2C1	1.05018e-12	0.553171	0.734	0.683	α-cell
SAMD15	1.48808e-12	0.613537	0.276	0.194	α-cell
IDNK	1.49677e-12	0.619426	0.494	0.402	α-cell
ENSMFAG00000039436	1.5549e-12	-0.679294	0.217	0.304	α-cell
FECH	1.5893e-12	-0.548568	0.25	0.341	α-cell
2020-09-03	1.67641e-12	0.763427	0.33	0.248	α-cell
ENKD1	2.16091e-12	0.704246	0.351	0.265	α-cell
CTSH	2.22447e-12	-1.20708	0.246	0.331	α-cell
CALCB	2.39834e-12	-5.62262	0.29	0.374	α-cell
NOC3L	2.45884e-12	-0.582302	0.28	0.368	α-cell
AANAT	2.46741e-12	0.561885	0.361	0.273	α-cell
FAM118A	2.4841e-12	0.708384	0.28	0.193	α-cell
ENSMFAG00000045352	3.0815e-12	-0.789195	0.495	0.574	α-cell
ZNF335	3.50899e-12	0.649869	0.355	0.269	α-cell
ID1	3.79686e-12	1.06042	0.344	0.267	α-cell
SLC39A1	4.16175e-12	-0.858705	0.319	0.415	α-cell
WDR36	4.54103e-12	-0.702978	0.242	0.329	α-cell
LPIN2	4.63535e-12	-0.507574	0.384	0.465	α-cell
NEURL4	5.18516e-12	0.6266	0.437	0.358	α-cell
CRTC3	5.72979e-12	0.567664	0.401	0.318	α-cell
CTDSP1	6.05781e-12	0.540214	0.401	0.324	α-cell
GTF2E1	6.29428e-12	-0.65516	0.217	0.304	α-cell
PTRH2	6.38538e-12	-0.509129	0.451	0.541	α-cell
ZNF579	6.76014e-12	0.63269	0.27	0.187	α-cell
ATF3	7.24588e-12	0.987479	0.301	0.223	α-cell
SUGP2	1.03186e-11	0.609974	0.257	0.174	α-cell
SYK	1.18371e-11	0.64495	0.348	0.264	α-cell
THRA	1.25913e-11	0.533397	0.456	0.382	α-cell
TATDN1	1.30572e-11	-0.776759	0.3	0.396	α-cell
STRC	1.53971e-11	0.549773	0.332	0.253	α-cell
STK39	1.55869e-11	0.805396	0.337	0.26	α-cell
PYY	1.568e-11	2.48472	0.41	0.338	α-cell
ARL2BP	1.64889e-11	-0.647265	0.526	0.604	α-cell
MED10	1.80656e-11	-0.578245	0.53	0.621	α-cell
TNIP1	1.95551e-11	-0.678065	0.256	0.348	α-cell
TAMM41	2.68829e-11	-0.503237	0.235	0.317	α-cell
ZNF516	2.77794e-11	0.60217	0.643	0.581	α-cell
STARD10	3.01865e-11	-0.868088	0.196	0.279	α-cell
B4GALT4	3.10131e-11	0.569007	0.281	0.195	α-cell
LYRM7	3.87781e-11	-0.573733	0.256	0.342	α-cell
IFFO1	4.01299e-11	0.523093	0.359	0.276	α-cell
MXI1	4.58857e-11	-0.531404	0.259	0.346	α-cell
ENSMFAG00000003425	4.63024e-11	-0.568731	0.196	0.277	α-cell
DNAJC19	5.05191e-11	-0.579052	0.83	0.858	α-cell
CD99L2	5.55615e-11	0.549318	0.429	0.354	α-cell
TTC33	5.59534e-11	-0.586813	0.325	0.416	α-cell
TOB1	6.45773e-11	-0.548865	0.337	0.43	α-cell
VAMP7	7.0037e-11	-0.514837	0.188	0.266	α-cell
TP53INP2	7.42087e-11	0.698826	0.507	0.43	α-cell
RPS6KL1	9.29972e-11	0.805376	0.361	0.288	α-cell
ENSMFAG00000037558	1.05599e-10	1.69438	0.489	0.422	α-cell
NUP210	1.07359e-10	0.708473	0.346	0.274	α-cell
RNF44	1.77451e-10	0.674669	0.438	0.367	α-cell
PIGG	1.97187e-10	-0.511199	0.197	0.274	α-cell
ELOVL4	2.03349e-10	0.617887	0.254	0.179	α-cell
UTP23	2.08029e-10	-0.519731	0.34	0.426	α-cell
THBS3	2.15096e-10	0.910505	0.306	0.234	α-cell
ENSMFAG00000044459	2.98999e-10	-0.656092	0.359	0.436	α-cell
FBLL1	3.22528e-10	0.619956	0.252	0.18	α-cell
TEF	3.38722e-10	-0.676479	0.322	0.395	α-cell
ZNRF2	4.00858e-10	0.512244	0.347	0.265	α-cell
SDF2L1	4.36368e-10	-0.878427	0.574	0.627	α-cell
SPTB	5.26234e-10	-0.655696	0.208	0.286	α-cell
UTP6	5.70738e-10	-0.5005	0.336	0.421	α-cell
CLCN2	5.90766e-10	0.637448	0.352	0.282	α-cell
FAH	5.90918e-10	0.668141	0.454	0.396	α-cell
NADSYN1	6.43401e-10	-0.570595	0.252	0.339	α-cell
RPAP3	6.89088e-10	-0.770765	0.412	0.502	α-cell
MTMR7	8.25743e-10	0.598699	0.361	0.286	α-cell
REXO1	9.13612e-10	0.579617	0.282	0.21	α-cell
NFKBIA	9.87506e-10	-1.63356	0.502	0.582	α-cell
METTL1	1.12327e-09	-0.526106	0.244	0.322	α-cell
RFNG	1.32945e-09	0.572533	0.419	0.346	α-cell
SLAIN1	1.35121e-09	0.609411	0.338	0.261	α-cell
CCDC32	1.53165e-09	-0.551235	0.254	0.335	α-cell
AGFG1	1.87554e-09	0.58512	0.33	0.259	α-cell
ZNF175	2.04292e-09	0.870903	0.268	0.192	α-cell
ZNF141	2.17362e-09	-0.656883	0.185	0.253	α-cell
IRF2	2.25845e-09	-0.675994	0.298	0.377	α-cell
LANCL1	2.27754e-09	-0.71856	0.254	0.332	α-cell
HRAS	2.66622e-09	0.748658	0.355	0.282	α-cell
CCDC88C	2.71826e-09	-0.650858	0.187	0.261	α-cell
TMEM41B	2.91331e-09	-0.683303	0.533	0.588	α-cell
NDUFAF2	3.10431e-09	-0.504879	0.39	0.471	α-cell
C20orf194	3.41076e-09	0.708603	0.367	0.297	α-cell
DCLK2	3.45744e-09	0.604436	0.318	0.243	α-cell
CTPS1	3.64347e-09	0.588772	0.354	0.284	α-cell
PANK4	4.58131e-09	0.72665	0.44	0.375	α-cell
EHHADH	4.74448e-09	-0.633426	0.218	0.291	α-cell
SMCHD1	4.8575e-09	-0.677716	0.469	0.535	α-cell
ZNF250	4.91863e-09	0.527972	0.322	0.25	α-cell
KLHDC8B	5.0109e-09	0.653963	0.296	0.228	α-cell
TSC22D3	5.5401e-09	0.523364	0.84	0.811	α-cell
PEX13	6.02305e-09	-0.687101	0.225	0.303	α-cell
DOCK4	6.21895e-09	0.622409	0.294	0.225	α-cell
PPP1R16A	6.22615e-09	0.552642	0.339	0.272	α-cell
ANK1	7.63534e-09	-1.37188	0.238	0.303	α-cell
OSGIN1	8.00132e-09	0.901322	0.27	0.21	α-cell
PNPT1	8.22682e-09	-0.546278	0.263	0.338	α-cell
CDC14B	8.95545e-09	-0.649916	0.25	0.327	α-cell
GSN	1.0127e-08	-0.640268	0.201	0.272	α-cell
DIS3	1.14694e-08	-0.683369	0.222	0.289	α-cell
STAMBP	1.51783e-08	-0.700248	0.297	0.37	α-cell
BHLHE40	1.5375e-08	-0.673288	0.327	0.401	α-cell
RESP18	2.05145e-08	0.53396	0.42	0.357	α-cell
ATP2B4	2.70036e-08	0.625842	0.47	0.412	α-cell
ECHDC3	2.73752e-08	0.658054	0.318	0.256	α-cell
FDX2	3.12697e-08	0.536012	0.371	0.309	α-cell
PNPLA8	3.49718e-08	-0.532363	0.563	0.607	α-cell
HDAC4	3.83819e-08	0.51192	0.317	0.252	α-cell
SCML1	4.13407e-08	0.536522	0.309	0.246	α-cell
TSPO	6.09032e-08	-0.788037	0.376	0.413	α-cell
BEND5	6.14069e-08	0.531159	0.389	0.324	α-cell
ENSMFAG00000000063	6.23043e-08	-0.531869	0.19	0.256	α-cell
KCTD6	6.34692e-08	-0.725478	0.296	0.365	α-cell
CCDC28B	6.3752e-08	0.534662	0.305	0.241	α-cell
TRIB1	6.67001e-08	0.656563	0.441	0.371	α-cell
DHRS3	1.22987e-07	-0.580107	0.196	0.263	α-cell
FAM160A2	1.25386e-07	0.667498	0.313	0.246	α-cell
GBA2	1.29331e-07	0.590719	0.329	0.268	α-cell
ATM	1.37022e-07	-0.517798	0.535	0.59	α-cell
PPP1R9A	1.3707e-07	0.507741	0.481	0.413	α-cell
PKIG	1.40096e-07	-0.636264	0.733	0.76	α-cell
HSD17B1	1.43169e-07	0.546987	0.267	0.207	α-cell
TMEM143	1.43551e-07	-0.580876	0.207	0.272	α-cell
JARID2	1.46338e-07	0.50688	0.377	0.318	α-cell
INIP	1.81125e-07	-0.508368	0.34	0.414	α-cell
INTS12	1.84483e-07	-0.981699	0.201	0.268	α-cell
MGMT	1.95745e-07	0.544963	0.313	0.256	α-cell
MYO10	2.2257e-07	0.523545	0.384	0.318	α-cell
KCNK1	2.25394e-07	0.714605	0.313	0.255	α-cell
NPAT	2.46081e-07	-0.508549	0.212	0.276	α-cell
GTF3C3	2.48707e-07	-0.689514	0.232	0.298	α-cell
TOR1AIP1	2.49188e-07	-0.557353	0.188	0.252	α-cell
MANEAL	2.6149e-07	0.618128	0.459	0.408	α-cell
RRM1	3.18998e-07	-0.508533	0.402	0.463	α-cell
RCOR1	5.46768e-07	0.556212	0.286	0.225	α-cell
CRBN	5.80537e-07	-0.647644	0.589	0.631	α-cell
RUNDC3B	7.53529e-07	-0.633588	0.203	0.266	α-cell
ZC3H12C	7.7813e-07	0.512269	0.279	0.217	α-cell
MTHFD2	7.81337e-07	-0.70156	0.197	0.258	α-cell
SLC25A22	8.97797e-07	0.512081	0.445	0.393	α-cell
CAD	1.18781e-06	0.579207	0.272	0.215	α-cell
MTHFD1	1.32163e-06	-0.536484	0.301	0.366	α-cell
C20orf196	1.70604e-06	0.588966	0.313	0.257	α-cell
ATXN7	1.73293e-06	0.513259	0.401	0.34	α-cell
RPA2	2.0401e-06	-0.615015	0.352	0.417	α-cell
GSTO2	2.05238e-06	0.769647	0.348	0.303	α-cell
SNAP23	2.14421e-06	-0.655446	0.204	0.266	α-cell
SPEF2	2.26102e-06	-0.618337	0.214	0.271	α-cell
PCBP3	3.21395e-06	0.697943	0.291	0.241	α-cell
ZNF408	3.24506e-06	0.503559	0.3	0.246	α-cell
ARL6	3.71718e-06	-0.540389	0.23	0.289	α-cell
C7orf25	3.93673e-06	-0.543567	0.216	0.278	α-cell
PARD6A	4.69028e-06	0.641778	0.264	0.214	α-cell
SLC25A25	4.84144e-06	0.667336	0.269	0.216	α-cell
CD74	5.39176e-06	-2.59491	0.293	0.356	α-cell
CRAMP1	5.39459e-06	0.668468	0.256	0.206	α-cell
SLC20A1	7.33192e-06	-0.700595	0.238	0.296	α-cell
HDHD5	9.39062e-06	-0.619125	0.292	0.24	α-cell
BAP1	1.07397e-05	0.548134	0.355	0.299	α-cell
STMN1	1.25194e-05	-0.657489	0.635	0.676	α-cell
EML6	1.5488e-05	-0.746158	0.259	0.314	α-cell
HMGB2	1.62889e-05	-1.64722	0.289	0.339	α-cell
TMEM164	1.97856e-05	-0.598009	0.418	0.47	α-cell
SPARC	2.25366e-05	-2.14131	0.203	0.255	α-cell
B4GALT5	2.69467e-05	0.531587	0.425	0.376	α-cell
ACTL6B	2.83066e-05	0.596391	0.345	0.305	α-cell
SRI	3.62128e-05	-0.708639	0.764	0.806	α-cell
ENSMFAG00000020465	4.20178e-05	-1.06713	0.202	0.257	α-cell
PPY	0.000107543	-2.77204	0.866	0.825	α-cell
CASP8AP2	0.000158017	-0.567141	0.282	0.338	α-cell
LPCAT3	0.000178061	-0.655693	0.583	0.625	α-cell
LRRCC1	0.000220058	-0.66318	0.251	0.3	α-cell
MGP	0.000240076	-2.14456	0.297	0.354	α-cell
CYTH1	0.000316349	0.509518	0.266	0.224	α-cell
ZNF8	0.000471195	0.631306	0.259	0.219	α-cell
NOL11	0.000484231	-0.532025	0.443	0.49	α-cell
SEMA4D	0.000563974	0.631323	0.397	0.371	α-cell
STK11IP	0.000830032	0.620476	0.37	0.341	α-cell
MSH6	0.00094726	-0.679793	0.338	0.38	α-cell
DENND5A	0.000956139	0.508562	0.253	0.218	α-cell
TNFRSF11B	0.00132624	0.743682	0.302	0.268	α-cell
PBX3	0.00142127	-0.507795	0.291	0.332	α-cell
TMLHE	0.00145327	-0.572016	0.251	0.291	α-cell
TCF3	0.00186162	-1.08454	0.498	0.446	α-cell
ZDHHC9	0.00375109	0.616224	0.26	0.226	α-cell
POLR3K	0.0043476	-0.6074	0.38	0.421	α-cell
COX11	0.00488352	-0.506152	0.33	0.363	α-cell
TERB1	0.00519105	-0.566333	0.244	0.283	α-cell
IAPP	0	5.42308	0.999	0.688	β-cell
SLC2A2	0	5.21693	0.954	0.256	β-cell
TH	0	4.8675	0.782	0.146	β-cell
RGS16	0	4.6933	0.863	0.517	β-cell
GAD2	0	4.06552	0.991	0.704	β-cell
TMEM132B	0	3.87792	0.878	0.189	β-cell
PPP1R1A	0	3.59897	0.897	0.367	β-cell
CD24	0	3.57335	0.94	0.511	β-cell
SORL1	0	3.39221	0.961	0.407	β-cell
HADH	0	3.38753	0.98	0.685	β-cell
ASB9	0	3.36735	0.988	0.881	β-cell
PFKFB2	0	3.35757	0.967	0.501	β-cell
MAFA	0	3.32899	0.791	0.189	β-cell
INS	0	3.24693	1	1	β-cell
SUGP1	0	3.14754	0.942	0.553	β-cell
ERO1B	0	3.03727	0.997	0.899	β-cell
SEPT4	0	3.00704	0.926	0.518	β-cell
ERICH5	0	3.00198	0.869	0.254	β-cell
PRSS53	0	2.94937	0.819	0.269	β-cell
LRRTM3	0	2.93376	0.525	0.052	β-cell
CRYBG3	0	2.89931	0.595	0.064	β-cell
ITPR2	0	2.87408	0.506	0.067	β-cell
PCSK1	0	2.86516	0.863	0.325	β-cell
C1orf127	0	2.83649	0.708	0.173	β-cell
CABP7	0	2.79216	0.76	0.21	β-cell
TMEM27	0	2.68395	0.932	0.539	β-cell
RXRG	0	2.63029	0.882	0.296	β-cell
PDE5A	0	2.57529	0.677	0.131	β-cell
UNC5B	0	2.57275	0.76	0.267	β-cell
MYO3A	0	2.56054	0.538	0.073	β-cell
EPDR1	0	2.52869	0.645	0.149	β-cell
ENSMFAG00000030794	0	2.42209	0.75	0.125	β-cell
SULF2	0	2.41685	0.836	0.337	β-cell
CASR	0	2.24118	0.846	0.353	β-cell
SLC2A13	0	2.22619	0.828	0.307	β-cell
FXYD2	0	2.15233	1	0.997	β-cell
AACS	0	2.12784	0.9	0.483	β-cell
FAM162A	0	1.63066	0.982	0.881	β-cell
ALDH1A1	0	-1.12082	0.998	1	β-cell
TTR	0	-1.20477	1	1	β-cell
ENSMFAG00000007184	0	-1.28683	0.999	1	β-cell
CYSTM1	0	-1.61725	0.975	0.994	β-cell
GCG	0	-1.92332	1	1	β-cell
EGR1	0	-1.98103	0.978	0.991	β-cell
GLS	0	-2.04404	0.99	0.998	β-cell
PCSK2	0	-2.18892	0.996	1	β-cell
PDK4	0	-2.36799	0.853	0.974	β-cell
ANXA2	0	-2.57106	0.983	0.991	β-cell
ENSMFAG00000044972	0	-2.65593	0.502	0.857	β-cell
TM4SF4	0	-2.66023	0.998	1	β-cell
IRX2	0	-2.9289	0.816	0.966	β-cell
TSPAN12	0	-3.19319	0.899	0.985	β-cell
DIXDC1	5.22238e-305	2.15079	0.833	0.378	β-cell
NR4A1	1.92215e-299	-2.15941	0.973	0.99	β-cell
FOS	3.61412e-295	-2.09257	0.979	0.993	β-cell
PALLD	6.98541e-288	1.83374	0.781	0.293	β-cell
CRYBA2	1.11943e-285	-2.8609	0.852	0.946	β-cell
BTG2	1.03519e-283	-1.992	0.944	0.983	β-cell
ABCA5	7.48607e-281	1.75812	0.845	0.388	β-cell
WLS	1.49273e-278	2.06132	0.807	0.355	β-cell
CHGA	3.09627e-278	-2.25414	0.973	0.987	β-cell
SMIM24	1.2124e-276	-1.65181	0.843	0.962	β-cell
CSRP2	9.33813e-274	2.04516	0.71	0.248	β-cell
CHL1	9.49781e-271	-2.63033	0.62	0.871	β-cell
PLD3	3.59848e-270	-1.48318	0.974	0.979	β-cell
AICDA	5.62886e-268	-1.23706	0.952	0.982	β-cell
ARRDC4	6.9504e-267	-1.98588	0.865	0.962	β-cell
RNF6	1.33893e-264	2.28322	0.841	0.472	β-cell
CYTB	1.80211e-263	0.989329	1	1	β-cell
FAP	5.00522e-263	-3.22363	0.653	0.879	β-cell
IDO2	5.36486e-263	-1.27701	0.958	0.988	β-cell
SH3BGRL	1.50346e-256	1.59619	0.937	0.731	β-cell
ENSMFAG00000035195	3.85164e-253	1.24175	0.649	0.157	β-cell
BEST3	1.36469e-250	2.61415	0.428	0.06	β-cell
EDARADD	4.91517e-250	2.29874	0.494	0.086	β-cell
WSCD2	1.2832e-249	2.32052	0.488	0.09	β-cell
NNAT	3.16785e-249	1.24629	0.988	0.964	β-cell
DOCK2	1.37068e-248	1.96726	0.603	0.159	β-cell
ATP6	1.5821e-248	0.92463	1	1	β-cell
SLC4A7	3.01793e-248	2.30683	0.734	0.29	β-cell
KIF19	4.55181e-248	-2.70848	0.535	0.842	β-cell
SURF4	7.49596e-247	1.14428	0.979	0.952	β-cell
ENSMFAG00000043121	1.4492e-246	-1.60801	0.914	0.983	β-cell
COTL1	9.10192e-246	-1.96683	0.752	0.912	β-cell
CST6	2.50757e-242	-2.58523	0.869	0.924	β-cell
TNFAIP8	4.59995e-242	2.18222	0.495	0.097	β-cell
BHLHE41	8.00375e-242	1.76734	0.424	0.057	β-cell
ITPR1	1.56468e-239	-3.17655	0.229	0.707	β-cell
PLCXD3	2.97602e-239	2.17948	0.495	0.096	β-cell
ABCB1	5.04864e-238	1.87187	0.701	0.246	β-cell
GAS6	3.81685e-236	1.80565	0.378	0.042	β-cell
GRIA4	1.40404e-233	2.5187	0.511	0.111	β-cell
GPR137B	2.73497e-232	2.06368	0.514	0.109	β-cell
ABCC8	5.82157e-232	1.06311	0.995	0.98	β-cell
SCG3	1.29984e-230	0.67054	1	1	β-cell
TSPAN8	7.26777e-230	2.23028	0.453	0.084	β-cell
ELF4	1.36679e-228	-1.01109	0.956	0.985	β-cell
SCD	5.74422e-227	2.05572	0.802	0.435	β-cell
SPCS2	9.2429e-227	1.08034	0.988	0.962	β-cell
ENSMFAG00000041149	1.35696e-226	-1.45373	0.879	0.965	β-cell
ENSMFAG00000044321	3.31153e-226	-2.58868	0.436	0.769	β-cell
TMX4	4.33803e-226	1.70255	0.845	0.474	β-cell
ENSMFAG00000032782	1.79621e-221	-2.90735	0.233	0.687	β-cell
TGFBR3	9.41306e-221	1.65318	0.791	0.382	β-cell
P2RY1	5.6908e-219	1.95422	0.258	0.01	β-cell
DPYD	3.76677e-218	1.92853	0.608	0.183	β-cell
SCG5	3.91245e-218	-0.617406	1	1	β-cell
ACLY	4.91156e-217	1.30503	0.999	0.987	β-cell
KANK1	9.10045e-217	-2.45005	0.575	0.834	β-cell
P4HB	2.2309e-214	1.03549	0.976	0.944	β-cell
ACADSB	5.53766e-212	1.67808	0.91	0.688	β-cell
SYT13	1.15506e-210	1.50656	0.948	0.804	β-cell
GRIA3	1.01659e-209	-1.71451	0.76	0.913	β-cell
FEV	2.25773e-207	-2.7607	0.46	0.762	β-cell
OLFM1	8.0528e-206	2.29765	0.447	0.091	β-cell
ENSMFAG00000003315	2.70917e-202	-2.30845	0.504	0.789	β-cell
ANKRD35	5.2639e-202	-1.09168	0.917	0.973	β-cell
TMEM86B	6.59913e-202	-1.7291	0.79	0.918	β-cell
PLK2	8.46349e-202	-2.74919	0.512	0.799	β-cell
ENTPD3	2.08883e-200	1.98482	0.553	0.171	β-cell
CSNK2A2	2.08975e-200	-0.926494	0.967	0.986	β-cell
C15orf48	7.33727e-199	1.4182	0.954	0.833	β-cell
WFDC2	9.38313e-198	2.10196	0.541	0.16	β-cell
QDPR	1.4257e-195	-1.20848	0.953	0.978	β-cell
PTPN3	2.15118e-195	2.01373	0.484	0.12	β-cell
GC	6.96364e-194	-2.69553	0.811	0.9	β-cell
PAPPA2	1.1847e-193	-3.30716	0.482	0.768	β-cell
RAMP2	2.50266e-193	-2.24742	0.56	0.788	β-cell
ZBTB38	5.18863e-193	1.8562	0.458	0.1	β-cell
COX3	1.08095e-192	0.778656	1	1	β-cell
PLA2G1B	1.66543e-190	-1.36042	0.898	0.958	β-cell
SEZ6L	2.06259e-190	-2.36642	0.441	0.763	β-cell
CNTNAP2	2.5995e-190	1.90041	0.484	0.117	β-cell
ARHGAP18	2.53176e-189	1.39585	0.875	0.571	β-cell
RASSF6	3.19989e-188	1.56727	0.738	0.35	β-cell
TMEM255B	4.6595e-186	2.64515	0.476	0.127	β-cell
LY6H	9.40324e-185	-1.90527	0.72	0.873	β-cell
ITM2A	6.95741e-184	2.48475	0.493	0.138	β-cell
PHACTR2	5.53779e-183	1.98996	0.334	0.046	β-cell
SP100	1.93693e-182	1.68497	0.429	0.09	β-cell
UCHL1	5.38387e-182	1.26675	0.954	0.866	β-cell
POLD4	8.54194e-181	1.56891	0.632	0.25	β-cell
FAM105A	8.91187e-181	1.51993	0.713	0.329	β-cell
NKX6-1	1.36209e-180	1.73061	0.873	0.628	β-cell
SLC35D3	2.41823e-180	1.50538	0.729	0.333	β-cell
EPB41L1	5.42576e-179	1.52296	0.729	0.334	β-cell
VIL1	5.20627e-178	-2.26845	0.432	0.754	β-cell
RGS4	1.8657e-177	-1.48427	0.815	0.932	β-cell
FAM20A	5.96624e-177	-2.60951	0.492	0.772	β-cell
SRD5A1	1.3606e-176	1.45271	0.751	0.377	β-cell
ND1	2.74117e-176	0.603151	1	1	β-cell
SIPA1L2	1.72816e-174	1.94555	0.622	0.239	β-cell
VAT1L	3.22135e-174	2.27355	0.308	0.041	β-cell
FXYD5	1.34986e-173	1.6822	0.753	0.386	β-cell
BEX3	1.81326e-173	-0.872756	0.981	0.986	β-cell
ENSMFAG00000035291	9.1996e-173	-1.17427	0.782	0.91	β-cell
TSPAN13	1.26327e-170	1.06156	0.961	0.891	β-cell
ENSMFAG00000021078	1.51604e-169	-0.775183	0.973	0.986	β-cell
SEC11C	6.77632e-166	0.855782	0.987	0.986	β-cell
COX2	7.99051e-166	0.798662	0.987	0.981	β-cell
APLP1	9.26164e-166	-1.1442	0.946	0.968	β-cell
SCG2	9.79002e-166	-1.00859	0.987	0.996	β-cell
DPP6	1.08601e-165	-2.49145	0.361	0.697	β-cell
SPINT2	3.19543e-164	-0.757436	0.993	0.993	β-cell
ND2	1.2478e-162	0.51348	1	1	β-cell
EXO1	1.91192e-161	-1.3349	0.464	0.781	β-cell
PGM5	4.1416e-161	2.082	0.35	0.067	β-cell
LMAN1	8.30356e-161	1.14325	0.929	0.773	β-cell
KCNG3	1.15524e-158	1.73218	0.6	0.243	β-cell
KCNMA1	2.38137e-158	1.70008	0.448	0.118	β-cell
PCSK1N	4.90261e-158	-0.652964	0.997	0.998	β-cell
ABCC4	3.53182e-157	-1.7898	0.535	0.804	β-cell
PLPP4	1.30987e-156	2.193	0.306	0.049	β-cell
COMTD1	9.84464e-156	1.26735	0.873	0.638	β-cell
ATP1A1	2.42631e-155	1.20385	0.868	0.621	β-cell
TEC	2.46945e-155	1.93944	0.322	0.056	β-cell
PLCG2	6.49472e-155	2.10708	0.422	0.109	β-cell
ENSMFAG00000035044	5.18276e-152	2.38412	0.259	0.031	β-cell
CANX	4.20697e-151	0.748514	0.994	0.978	β-cell
ABRACL	1.06779e-150	1.37319	0.487	0.16	β-cell
FXYD3	2.24032e-149	-2.22335	0.515	0.743	β-cell
GRK6	6.45924e-149	-1.06839	0.883	0.94	β-cell
MAOB	1.03455e-148	-2.50706	0.388	0.684	β-cell
SLC4A10	1.35834e-147	1.28123	0.822	0.516	β-cell
EDN3	1.46667e-147	-2.54312	0.724	0.856	β-cell
HTATIP2	3.68887e-147	1.37913	0.83	0.565	β-cell
PARD3	6.88776e-147	1.65003	0.484	0.148	β-cell
ENSMFAG00000030042	2.45171e-146	-1.22637	0.687	0.88	β-cell
DUSP1	1.1261e-145	-1.96684	0.82	0.895	β-cell
C1QL1	1.92855e-145	1.58836	0.37	0.084	β-cell
FAM46A	3.97408e-145	-1.49535	0.886	0.954	β-cell
BPHL	6.18447e-145	1.01741	0.86	0.577	β-cell
SPP1	2.2222e-144	3.69061	0.782	0.58	β-cell
ENSMFAG00000044484	3.23339e-144	0.639951	0.994	0.986	β-cell
DNAJC3	5.56024e-144	1.48441	0.877	0.67	β-cell
TMEM45A	7.54688e-144	1.82552	0.587	0.252	β-cell
GGH	1.06771e-143	0.89083	0.983	0.943	β-cell
SDC4	3.29375e-143	2.26314	0.413	0.113	β-cell
RPS6	3.98217e-143	0.549567	1	0.997	β-cell
ENSMFAG00000000455	5.86207e-143	-2.1	0.836	0.902	β-cell
DNAJB9	6.94392e-143	1.4785	0.688	0.355	β-cell
COX1	1.09023e-142	0.908264	0.992	0.974	β-cell
UNC5D	1.25896e-142	1.58827	0.284	0.043	β-cell
TUFT1	1.75434e-142	1.26343	0.758	0.43	β-cell
HMGN5	3.24214e-142	1.10387	0.874	0.599	β-cell
ZNF189	4.93619e-142	1.51705	0.586	0.242	β-cell
KDM7A	1.4509e-140	1.34547	0.555	0.207	β-cell
DLG3	1.73343e-140	1.50861	0.518	0.188	β-cell
RPS4X	2.59625e-140	0.752099	0.993	0.985	β-cell
ISL1	4.64274e-140	-1.06443	0.973	0.987	β-cell
SCML4	4.89535e-140	2.1747	0.39	0.101	β-cell
ENSMFAG00000031052	1.17704e-139	1.76667	0.34	0.071	β-cell
INSC	2.03563e-138	2.06945	0.362	0.087	β-cell
GPX2	4.52788e-138	1.7855	0.664	0.341	β-cell
GCGR	1.17138e-137	1.85538	0.322	0.065	β-cell
BAG5	1.24297e-137	1.26665	0.647	0.303	β-cell
MALAT1	1.56546e-137	-0.851231	0.934	0.973	β-cell
EIF4A2	3.79889e-137	0.536415	0.995	0.995	β-cell
NR0B1	2.27312e-135	-1.49732	0.946	0.976	β-cell
ACOT7	4.6916e-134	-2.27973	0.509	0.728	β-cell
DYNLL1	1.33784e-133	-1.17855	0.927	0.961	β-cell
LAPTM4A	7.72673e-133	0.788478	0.985	0.962	β-cell
ENSMFAG00000044340-TUBB2A	1.50702e-132	0.706207	0.345	0.074	β-cell
GRN	9.53819e-132	-1.10375	0.905	0.946	β-cell
NTPCR	1.69604e-131	1.34092	0.814	0.54	β-cell
ENSMFAG00000002138	4.50559e-131	-1.42051	0.709	0.879	β-cell
CD164	5.53615e-131	-0.925174	0.938	0.973	β-cell
SLC39A14	5.61515e-131	1.15496	0.871	0.634	β-cell
EPHX1	8.64873e-131	-1.13774	0.689	0.87	β-cell
CACNA2D2	1.00412e-129	-2.39602	0.375	0.656	β-cell
ENSMFAG00000037621	1.02137e-129	0.89274	0.951	0.857	β-cell
FAM102A	1.47686e-129	1.14993	0.837	0.574	β-cell
TMSB10	4.80619e-129	-0.88191	0.988	0.995	β-cell
ENSMFAG00000031884	5.39475e-129	-0.7301	0.969	0.983	β-cell
PTGS2	6.35162e-129	-1.4953	0.99	0.996	β-cell
ENSMFAG00000002879	1.53036e-128	-1.28305	0.63	0.811	β-cell
ENSMFAG00000030038	7.01314e-128	0.837206	0.926	0.755	β-cell
WASF3	9.98035e-128	1.41402	0.734	0.418	β-cell
REEP1	1.48594e-127	1.38199	0.577	0.245	β-cell
TRAM1	1.85628e-127	0.902683	0.894	0.696	β-cell
ATOX1	2.42792e-127	-0.978002	0.945	0.967	β-cell
DNAJC12	4.18827e-127	1.01759	0.925	0.783	β-cell
NECTIN3	4.21734e-126	1.05365	0.678	0.35	β-cell
BTG1	4.55059e-126	-1.26568	0.862	0.945	β-cell
CDK8	4.75024e-125	1.41179	0.685	0.366	β-cell
TLE1	5.55325e-125	1.56686	0.449	0.151	β-cell
ESR1	9.9749e-125	1.11866	0.46	0.147	β-cell
STX16	5.3497e-124	1.03271	0.899	0.727	β-cell
EPHA4	8.66266e-124	-1.98715	0.504	0.744	β-cell
LMBRD2	9.25389e-124	1.25319	0.411	0.121	β-cell
OGDHL	4.61029e-123	1.05294	0.932	0.779	β-cell
RNF128	6.20458e-123	1.92083	0.45	0.15	β-cell
SON	2.06899e-122	0.506768	0.997	0.993	β-cell
ACAA2	4.82975e-122	1.0149	0.874	0.679	β-cell
GCA	5.60721e-122	-1.26802	0.875	0.919	β-cell
ITM2C	8.9542e-122	0.78678	0.901	0.702	β-cell
PRR13	3.42378e-121	0.948344	0.899	0.716	β-cell
NEFM	6.49895e-121	1.36895	0.719	0.431	β-cell
FKBP11	1.11221e-120	1.63445	0.709	0.439	β-cell
CST3	1.76282e-119	-0.823611	0.996	0.993	β-cell
COBLL1	2.03168e-119	1.40845	0.439	0.143	β-cell
ERLEC1	2.52053e-119	0.90063	0.952	0.887	β-cell
TMEM59L	6.21769e-119	-2.17366	0.522	0.713	β-cell
CDH2	7.70295e-119	0.947002	0.83	0.558	β-cell
PAM	8.45464e-119	0.814096	0.977	0.941	β-cell
RAP1B	2.88803e-118	0.834679	0.94	0.841	β-cell
KLKB1	7.64692e-118	1.5831	0.333	0.082	β-cell
TACR3	8.18425e-118	-1.31905	0.55	0.792	β-cell
RCAN3	1.18084e-117	1.23301	0.63	0.291	β-cell
CTAGE5	1.81633e-117	0.759068	0.968	0.917	β-cell
ENSMFAG00000021158	2.29016e-117	-0.582558	0.922	0.969	β-cell
ENSMFAG00000016983	9.41797e-117	-0.701269	0.931	0.971	β-cell
LIMA1	1.63138e-116	1.04726	0.807	0.538	β-cell
GADD45B	2.03539e-116	-1.66332	0.849	0.926	β-cell
AHCYL1	3.5755e-116	1.03381	0.893	0.701	β-cell
TXNIP	4.10371e-116	1.654	0.805	0.628	β-cell
CCNE1	5.27235e-116	-0.973565	0.735	0.892	β-cell
SPCS3	5.88444e-116	0.93085	0.911	0.798	β-cell
SSX2IP	7.90047e-116	-1.14387	0.787	0.904	β-cell
TUBA1C	8.17861e-116	1.35465	0.459	0.166	β-cell
MRAP2	1.3432e-115	-2.3888	0.369	0.631	β-cell
VWA5B2	3.0325e-115	-1.07202	0.837	0.929	β-cell
CDC6	8.78119e-115	-0.971466	0.795	0.911	β-cell
RALGAPA2	1.36288e-114	1.15105	0.831	0.569	β-cell
GRB14	3.063e-114	-1.98927	0.48	0.707	β-cell
P4HTM	4.29098e-114	-0.956972	0.891	0.936	β-cell
ENSMFAG00000033269	1.35154e-113	0.957424	0.845	0.616	β-cell
PDLIM3	1.35406e-113	1.38196	0.435	0.151	β-cell
MAP2	3.08075e-113	0.968913	0.914	0.734	β-cell
PSIP1	3.2962e-112	0.948574	0.873	0.682	β-cell
PLCB4	3.45822e-112	1.36963	0.867	0.656	β-cell
CLCN3	1.96752e-111	0.863898	0.918	0.753	β-cell
OSTC	6.02952e-111	0.9762	0.934	0.817	β-cell
GFPT1	1.18472e-110	1.21756	0.662	0.356	β-cell
IL1RAP	2.24178e-110	-1.86045	0.393	0.654	β-cell
SERPINE2	2.70915e-110	0.990386	0.914	0.827	β-cell
ME1	3.29368e-110	1.18238	0.689	0.393	β-cell
ARL6IP5	4.2353e-110	0.716688	0.979	0.935	β-cell
TAX1BP1	5.48004e-110	0.823785	0.948	0.847	β-cell
ENSMFAG00000039068	1.96819e-109	-2.0127	0.682	0.799	β-cell
VAMP5	8.50604e-109	1.6642	0.446	0.161	β-cell
ATP6V0E1	1.40615e-108	0.641674	0.982	0.963	β-cell
RAPGEFL1	5.76808e-108	-1.44557	0.908	0.964	β-cell
ENSMFAG00000035429	3.99502e-107	1.24146	0.663	0.359	β-cell
GALNT12	1.73209e-106	1.48365	0.425	0.155	β-cell
LENG8	1.21935e-105	-0.829573	0.856	0.93	β-cell
TFEB	1.35131e-105	1.27967	0.497	0.2	β-cell
SPTBN1	2.55522e-105	0.812097	0.931	0.784	β-cell
RIOX2	2.58335e-105	1.21729	0.524	0.223	β-cell
SLC7A2	3.13789e-105	-1.16082	0.53	0.768	β-cell
SMC6	5.91033e-105	1.11326	0.666	0.356	β-cell
ATP2A3	1.13057e-104	0.854427	0.959	0.904	β-cell
SLC7A8	1.28674e-104	-0.688363	0.99	0.993	β-cell
GPR158	1.92373e-104	0.903662	0.299	0.072	β-cell
DPYSL5	2.20654e-104	-2.46037	0.242	0.54	β-cell
PTPRN2	2.99478e-104	-1.15287	0.776	0.887	β-cell
SLC29A4	3.29863e-104	-0.930703	0.881	0.941	β-cell
ND4L	1.12424e-103	0.744624	0.976	0.935	β-cell
LAMA5	1.93625e-103	0.9291	0.615	0.311	β-cell
ANXA7	2.46584e-103	0.681769	0.977	0.951	β-cell
CYFIP2	2.7867e-103	1.22434	0.732	0.456	β-cell
CRIP2	3.5361e-103	-1.69681	0.475	0.705	β-cell
NR4A2	4.46572e-103	-2.51286	0.631	0.774	β-cell
UBXN4	4.81124e-103	0.733444	0.953	0.887	β-cell
PEG3	5.28241e-103	-1.75537	0.73	0.856	β-cell
ANXA10	2.4796e-102	0.931525	0.37	0.11	β-cell
DAZAP2	2.66986e-102	0.820912	0.855	0.616	β-cell
METTL9	2.75384e-102	0.812115	0.934	0.827	β-cell
PDIA4	3.08409e-102	1.49299	0.796	0.575	β-cell
ITPR3	4.7565e-102	1.43481	0.309	0.08	β-cell
GOLGB1	5.01549e-102	0.677825	0.966	0.914	β-cell
ENSMFAG00000002167	5.64646e-102	0.703611	0.976	0.964	β-cell
USH1C	9.28556e-102	-1.41831	0.623	0.799	β-cell
MAN1A1	1.96094e-101	-1.2507	0.719	0.862	β-cell
DDX24	2.16602e-101	0.649501	0.975	0.942	β-cell
RWDD4	2.73034e-101	0.789807	0.95	0.842	β-cell
B2M	1.18855e-100	-0.823826	0.879	0.946	β-cell
NBEAL1	1.30466e-99	0.97897	0.675	0.373	β-cell
ZNF483	1.31362e-99	1.18351	0.467	0.185	β-cell
EIF4EBP1	5.86066e-99	0.991237	0.737	0.47	β-cell
ENSMFAG00000043037	1.03539e-98	0.966931	0.869	0.694	β-cell
RAB33A	1.04878e-98	-0.858785	0.722	0.878	β-cell
ENSMFAG00000037763	1.55066e-98	1.09382	0.324	0.091	β-cell
FAM161B	2.8662e-98	-0.837182	0.723	0.882	β-cell
LDHB	3.75854e-98	-2.06341	0.299	0.574	β-cell
ACVR1B	5.77373e-98	1.01812	0.504	0.219	β-cell
EZR	7.97491e-98	-1.5048	0.562	0.757	β-cell
RAB11FIP1	1.30062e-97	1.05306	0.793	0.54	β-cell
ENSMFAG00000027683	1.91292e-97	-0.655319	0.835	0.928	β-cell
DNLZ	8.67713e-97	1.02582	0.575	0.281	β-cell
ENSMFAG00000043384	1.33301e-96	-0.748683	0.821	0.906	β-cell
WASL	1.5309e-96	0.76395	0.925	0.808	β-cell
CACNG4	2.91366e-96	-2.4751	0.297	0.557	β-cell
SLC40A1	7.93384e-96	-1.31176	0.624	0.801	β-cell
ZADH2	8.50866e-96	0.867232	0.724	0.453	β-cell
KIT	1.06189e-95	-1.93513	0.396	0.634	β-cell
RGS9	3.28226e-95	-1.60844	0.298	0.602	β-cell
ENO1	8.52208e-95	0.688027	0.968	0.948	β-cell
SLC5A1	9.32169e-95	-1.98115	0.399	0.63	β-cell
LRPAP1	1.21388e-94	-0.784962	0.942	0.965	β-cell
PRPS2	1.71966e-94	1.47467	0.376	0.13	β-cell
ZFYVE27	1.87896e-94	0.885606	0.874	0.692	β-cell
TSPAN7	2.76822e-94	0.861206	0.891	0.744	β-cell
CTSO	3.16844e-94	1.15815	0.693	0.42	β-cell
CPD	3.16969e-94	0.88347	0.909	0.771	β-cell
FUCA1	3.30136e-94	0.946521	0.649	0.357	β-cell
C1orf122	5.04878e-94	0.821339	0.568	0.255	β-cell
EFHD1	7.00002e-94	-1.53498	0.695	0.867	β-cell
CERS4	1.08414e-93	1.0014	0.627	0.336	β-cell
ITGA2	1.57021e-93	0.955599	0.586	0.292	β-cell
NRXN3	2.66194e-93	-1.84579	0.092	0.399	β-cell
CSNK1A1	4.15774e-93	0.698387	0.979	0.946	β-cell
FCGR2B	1.04366e-92	-0.834163	0.8	0.896	β-cell
SPATS2L	5.81195e-92	-1.6144	0.393	0.637	β-cell
TTC8	9.73775e-92	0.89843	0.831	0.634	β-cell
ENSMFAG00000003489	1.8123e-91	-0.827358	0.768	0.895	β-cell
C12orf57	2.43126e-91	0.60957	0.987	0.979	β-cell
HEPACAM2	3.40128e-91	0.681163	0.905	0.749	β-cell
SEC62	5.35295e-91	0.607707	0.985	0.973	β-cell
MCUB	5.3723e-91	1.11317	0.737	0.468	β-cell
TMX1	6.79758e-91	0.814719	0.88	0.693	β-cell
PSMD1	1.19402e-90	0.862277	0.868	0.71	β-cell
ENSMFAG00000042744	1.87066e-90	0.549893	0.991	0.988	β-cell
FOSB	2.2603e-90	-2.24392	0.498	0.678	β-cell
ENSMFAG00000042314	2.71229e-90	-2.08845	0.886	0.918	β-cell
TNRC18	3.04064e-90	-1.03737	0.733	0.862	β-cell
TNFSF10	5.26908e-90	-1.60337	0.482	0.712	β-cell
CSDE1	1.20488e-89	0.763411	0.923	0.842	β-cell
NRCAM	1.2966e-89	0.685375	0.962	0.899	β-cell
OSTF1	7.0763e-89	0.868073	0.689	0.415	β-cell
LFNG	7.18913e-89	-1.04751	0.473	0.698	β-cell
TMCC3	1.12214e-88	0.821242	0.578	0.284	β-cell
ENSMFAG00000004025	1.20425e-88	-0.86103	0.626	0.803	β-cell
GRHL3	1.34613e-88	1.22247	0.437	0.179	β-cell
MEGF9	1.84545e-88	0.977257	0.495	0.219	β-cell
SFPQ	1.98494e-88	-0.742926	0.923	0.962	β-cell
ENSMFAG00000037151	2.54264e-88	1.06833	0.715	0.452	β-cell
APLP2	5.30136e-88	0.928839	0.754	0.506	β-cell
SMIM14	6.20141e-88	0.928001	0.726	0.466	β-cell
DECR1	8.49978e-88	0.88473	0.88	0.722	β-cell
CBFB	1.06816e-87	0.766969	0.902	0.756	β-cell
PRMT2	1.48286e-87	0.776114	0.953	0.88	β-cell
ITGBL1	1.48518e-87	1.47772	0.448	0.182	β-cell
SAT2	1.75341e-87	1.08312	0.688	0.409	β-cell
CROT	1.95223e-87	0.945192	0.328	0.1	β-cell
MAN2A1	2.17311e-87	-1.72697	0.349	0.601	β-cell
ZDHHC20	3.14135e-87	1.21164	0.488	0.224	β-cell
ENSMFAG00000003936	7.06766e-87	-1.60551	0.613	0.762	β-cell
DACH2	9.42796e-87	1.12811	0.364	0.121	β-cell
CLU	2.5163e-86	-1.65228	0.612	0.764	β-cell
PEX3	2.7459e-86	0.94306	0.759	0.521	β-cell
APOL6	9.20335e-86	-1.09881	0.642	0.824	β-cell
GAP43	1.45128e-85	1.39827	0.339	0.111	β-cell
IGSF21	1.95971e-85	-2.62101	0.139	0.415	β-cell
SSR3	2.43428e-85	0.929274	0.849	0.677	β-cell
TMED2	8.69704e-85	0.632518	0.972	0.952	β-cell
GTF2H1	8.72309e-85	-0.81683	0.849	0.92	β-cell
ENSMFAG00000001668	1.06293e-84	0.674734	0.909	0.802	β-cell
CHGB	1.30352e-84	1.13838	0.999	0.997	β-cell
FICD	1.55979e-84	1.29728	0.375	0.138	β-cell
CCPG1	1.71147e-84	0.73658	0.865	0.675	β-cell
CFL2	2.06703e-84	1.31565	0.488	0.223	β-cell
SP110	2.31682e-84	1.16299	0.284	0.081	β-cell
RFX6	2.49125e-84	-0.82261	0.921	0.952	β-cell
ENSMFAG00000014721	2.8364e-84	0.625794	0.974	0.963	β-cell
C21orf62	4.61812e-84	1.11982	0.454	0.187	β-cell
DMD	5.86933e-84	-2.09535	0.32	0.563	β-cell
C14orf132	9.33671e-84	1.00018	0.755	0.534	β-cell
HPSE	1.70222e-83	1.29429	0.447	0.196	β-cell
MAP3K5	1.78596e-83	-2.12934	0.208	0.481	β-cell
ATP10D	3.70057e-83	1.18788	0.306	0.092	β-cell
MAGT1	3.75743e-82	0.860512	0.841	0.656	β-cell
CYBA	8.16911e-82	-1.53906	0.539	0.703	β-cell
SSR1	4.02358e-81	0.72261	0.932	0.849	β-cell
NIT2	5.43516e-81	0.793572	0.705	0.435	β-cell
PLEKHB1	6.02344e-81	0.626195	0.943	0.862	β-cell
SLC25A14	6.97881e-81	-0.736448	0.678	0.832	β-cell
CHURC1-FNTB	7.87338e-81	0.599209	0.928	0.829	β-cell
SCAMP1	1.09788e-80	0.728559	0.906	0.751	β-cell
BMP2	1.13065e-80	1.21014	0.322	0.105	β-cell
ENSMFAG00000035098	1.14127e-80	0.942756	0.457	0.194	β-cell
MYRF	1.2051e-80	-1.51074	0.582	0.737	β-cell
TP53I13	1.40265e-80	-0.935294	0.831	0.909	β-cell
ENSMFAG00000036456	1.46399e-80	0.719573	0.952	0.916	β-cell
VEGFA	1.65198e-80	0.76535	0.975	0.922	β-cell
SPTLC2	2.38624e-80	1.26314	0.268	0.073	β-cell
TMCO1	3.3456e-80	0.677845	0.959	0.925	β-cell
ABCA1	4.19213e-80	0.80979	0.653	0.367	β-cell
PARM1	4.66721e-80	0.677708	0.887	0.72	β-cell
IRF2BP2	7.26911e-80	-1.27197	0.629	0.777	β-cell
ENSMFAG00000030463	1.03288e-79	0.634005	0.931	0.836	β-cell
CDC42BPA	1.25197e-79	0.810405	0.915	0.784	β-cell
SERPIND1	2.98136e-79	-2.37877	0.334	0.552	β-cell
SNAP25	4.62747e-79	0.592094	0.968	0.913	β-cell
ENSMFAG00000038161	6.07214e-79	1.06709	0.263	0.071	β-cell
VAPB	2.34471e-78	0.803943	0.88	0.73	β-cell
FXYD6	2.38054e-78	-1.52701	0.556	0.697	β-cell
THRB	1.03393e-77	1.05338	0.358	0.128	β-cell
ACSL3	1.07729e-77	0.901143	0.597	0.337	β-cell
PARVB	1.88192e-77	0.830767	0.807	0.589	β-cell
COL4A2	1.96756e-77	0.670572	0.279	0.081	β-cell
APC	2.54332e-77	0.821202	0.808	0.639	β-cell
APOF	4.09526e-77	1.45819	0.399	0.163	β-cell
ENSMFAG00000041443	4.92083e-77	-0.630608	0.594	0.795	β-cell
TESC	1.04034e-76	0.989154	0.635	0.376	β-cell
2020-09-11	1.27287e-76	-0.911374	0.696	0.825	β-cell
CASP6	1.74706e-76	0.943294	0.56	0.294	β-cell
ATXN7L3B	2.14853e-76	0.870219	0.537	0.269	β-cell
ADORA2A	3.47788e-76	-2.01494	0.308	0.532	β-cell
SVIP	6.04709e-76	0.69413	0.849	0.655	β-cell
CLGN	7.28183e-76	1.05253	0.587	0.334	β-cell
ZKSCAN1	7.29806e-76	0.591721	0.987	0.93	β-cell
HAL	8.17618e-76	-2.39572	0.336	0.555	β-cell
NFE2L2	8.62291e-76	0.820311	0.748	0.509	β-cell
CSRP1	8.69528e-76	0.721982	0.856	0.68	β-cell
S100A10	9.04525e-76	-2.77365	0.512	0.611	β-cell
[truncated: 6,034 more rows]

## Sheet: GSEA
Cell	NAME	GS follow link to MSigDB	SIZE	ES	NES	NOM p-val	FDR q-val	FWER p-val	RANK AT MAX	LEADING EDGE
α-cell	KEGG_HISTIDINE_METABOLISM	KEGG_HISTIDINE_METABOLISM	24	0.682951	2.20575	0	0.000666667	0.001	1531	tags=29%, list=7%, signal=31%
α-cell	KEGG_NITROGEN_METABOLISM	KEGG_NITROGEN_METABOLISM	19	0.740838	2.11368	0	0.000936108	0.003	1467	tags=21%, list=7%, signal=23%
α-cell	KEGG_PHENYLALANINE_METABOLISM	KEGG_PHENYLALANINE_METABOLISM	15	0.685726	1.86328	0	0.0132601	0.054	1176	tags=20%, list=6%, signal=21%
α-cell	KEGG_GLYCOSAMINOGLYCAN_BIOSYNTHESIS_KERATAN_SULFATE	KEGG_GLYCOSAMINOGLYCAN_BIOSYNTHESIS_KERATAN_SULFATE	15	0.64303	1.86064	0	0.0103846	0.056	2807	tags=40%, list=13%, signal=46%
α-cell	KEGG_HUNTINGTONS_DISEASE	KEGG_HUNTINGTONS_DISEASE	126	0.436029	1.84283	0	0.0101754	0.068	3095	tags=32%, list=15%, signal=37%
α-cell	KEGG_MAPK_SIGNALING_PATHWAY	KEGG_MAPK_SIGNALING_PATHWAY	246	0.408257	1.81147	0	0.0140484	0.104	2966	tags=25%, list=14%, signal=29%
α-cell	KEGG_LONG_TERM_DEPRESSION	KEGG_LONG_TERM_DEPRESSION	66	0.475566	1.79594	0	0.0139987	0.12	2024	tags=27%, list=10%, signal=30%
α-cell	KEGG_ARRHYTHMOGENIC_RIGHT_VENTRICULAR_CARDIOMYOPATHY_ARVC	KEGG_ARRHYTHMOGENIC_RIGHT_VENTRICULAR_CARDIOMYOPATHY_ARVC	71	0.476474	1.79467	0.00159236	0.0123245	0.121	2430	tags=37%, list=12%, signal=41%
α-cell	KEGG_RETINOL_METABOLISM	KEGG_RETINOL_METABOLISM	31	0.566871	1.79401	0.00446429	0.0109551	0.121	759	tags=6%, list=4%, signal=7%
α-cell	KEGG_MELANOGENESIS	KEGG_MELANOGENESIS	96	0.463124	1.77953	0	0.011607	0.139	2707	tags=24%, list=13%, signal=27%
α-cell	KEGG_OXIDATIVE_PHOSPHORYLATION	KEGG_OXIDATIVE_PHOSPHORYLATION	74	0.480419	1.73028	0.00571429	0.0182255	0.226	2954	tags=38%, list=14%, signal=44%
α-cell	KEGG_DILATED_CARDIOMYOPATHY	KEGG_DILATED_CARDIOMYOPATHY	86	0.450071	1.7136	0	0.0200237	0.258	2604	tags=29%, list=12%, signal=33%
α-cell	KEGG_GLYCINE_SERINE_AND_THREONINE_METABOLISM	KEGG_GLYCINE_SERINE_AND_THREONINE_METABOLISM	29	0.501708	1.69644	0.00515464	0.0222764	0.301	1986	tags=24%, list=9%, signal=27%
α-cell	KEGG_GLYCOSPHINGOLIPID_BIOSYNTHESIS_LACTO_AND_NEOLACTO_SERIES	KEGG_GLYCOSPHINGOLIPID_BIOSYNTHESIS_LACTO_AND_NEOLACTO_SERIES	22	0.558953	1.62277	0.0215054	0.0429455	0.514	3262	tags=36%, list=16%, signal=43%
α-cell	KEGG_HYPERTROPHIC_CARDIOMYOPATHY_HCM	KEGG_HYPERTROPHIC_CARDIOMYOPATHY_HCM	79	0.422768	1.61385	0.00152905	0.0434544	0.535	3059	tags=32%, list=15%, signal=37%
α-cell	KEGG_ACUTE_MYELOID_LEUKEMIA	KEGG_ACUTE_MYELOID_LEUKEMIA	53	0.417484	1.56605	0.00696864	0.061613	0.669	2707	tags=32%, list=13%, signal=37%
α-cell	KEGG_TIGHT_JUNCTION	KEGG_TIGHT_JUNCTION	121	0.378403	1.55731	0.00445765	0.0630491	0.696	2868	tags=26%, list=14%, signal=30%
α-cell	KEGG_VASCULAR_SMOOTH_MUSCLE_CONTRACTION	KEGG_VASCULAR_SMOOTH_MUSCLE_CONTRACTION	104	0.390384	1.50906	0.00928793	0.0894134	0.823	2839	tags=23%, list=13%, signal=27%
α-cell	KEGG_ARGININE_AND_PROLINE_METABOLISM	KEGG_ARGININE_AND_PROLINE_METABOLISM	43	0.418127	1.50638	0.0141844	0.0863741	0.828	1531	tags=16%, list=7%, signal=18%
α-cell	KEGG_METABOLISM_OF_XENOBIOTICS_BY_CYTOCHROME_P450	KEGG_METABOLISM_OF_XENOBIOTICS_BY_CYTOCHROME_P450	34	0.45431	1.50201	0.0352734	0.084962	0.837	3592	tags=26%, list=17%, signal=32%
α-cell	KEGG_AXON_GUIDANCE	KEGG_AXON_GUIDANCE	118	0.361465	1.48176	0.00609756	0.0943638	0.873	2574	tags=26%, list=12%, signal=30%
α-cell	KEGG_NOTCH_SIGNALING_PATHWAY	KEGG_NOTCH_SIGNALING_PATHWAY	46	0.419584	1.48095	0.0276339	0.0905001	0.873	3786	tags=41%, list=18%, signal=50%
α-cell	KEGG_GNRH_SIGNALING_PATHWAY	KEGG_GNRH_SIGNALING_PATHWAY	96	0.367335	1.48046	0.00621118	0.0867855	0.874	2763	tags=26%, list=13%, signal=30%
α-cell	KEGG_ALZHEIMERS_DISEASE	KEGG_ALZHEIMERS_DISEASE	114	0.352153	1.47402	0.0250447	0.0873659	0.887	2954	tags=29%, list=14%, signal=33%
α-cell	KEGG_NEUROTROPHIN_SIGNALING_PATHWAY	KEGG_NEUROTROPHIN_SIGNALING_PATHWAY	116	0.343225	1.47032	0.0140598	0.0866925	0.894	2990	tags=25%, list=14%, signal=29%
α-cell	KEGG_LYSOSOME	KEGG_LYSOSOME	106	0.351528	1.46677	0.00779727	0.0856578	0.898	3285	tags=33%, list=16%, signal=39%
α-cell	KEGG_RIBOFLAVIN_METABOLISM	KEGG_RIBOFLAVIN_METABOLISM	15	0.502257	1.46527	0.0386847	0.0835955	0.904	1344	tags=33%, list=6%, signal=36%
α-cell	KEGG_OLFACTORY_TRANSDUCTION	KEGG_OLFACTORY_TRANSDUCTION	108	0.408373	1.4555	0.0283333	0.0864502	0.919	6771	tags=21%, list=32%, signal=31%
α-cell	KEGG_CALCIUM_SIGNALING_PATHWAY	KEGG_CALCIUM_SIGNALING_PATHWAY	162	0.345029	1.41466	0.00555556	0.112242	0.957	2632	tags=20%, list=13%, signal=22%
α-cell	KEGG_PARKINSONS_DISEASE	KEGG_PARKINSONS_DISEASE	74	0.369917	1.40343	0.0632411	0.117249	0.967	2954	tags=38%, list=14%, signal=44%
α-cell	KEGG_GLYCOSAMINOGLYCAN_DEGRADATION	KEGG_GLYCOSAMINOGLYCAN_DEGRADATION	17	0.499142	1.39247	0.083779	0.122892	0.975	1125	tags=29%, list=5%, signal=31%
α-cell	KEGG_GAP_JUNCTION	KEGG_GAP_JUNCTION	78	0.35963	1.38539	0.0298273	0.12442	0.98	2707	tags=26%, list=13%, signal=29%
α-cell	KEGG_DRUG_METABOLISM_CYTOCHROME_P450	KEGG_DRUG_METABOLISM_CYTOCHROME_P450	36	0.413436	1.36721	0.0810811	0.137009	0.988	1176	tags=11%, list=6%, signal=12%
α-cell	KEGG_DRUG_METABOLISM_OTHER_ENZYMES	KEGG_DRUG_METABOLISM_OTHER_ENZYMES	25	0.436812	1.36558	0.0814558	0.134226	0.988	3138	tags=36%, list=15%, signal=42%
α-cell	KEGG_PRION_DISEASES	KEGG_PRION_DISEASES	34	0.445107	1.36399	0.103147	0.131668	0.989	324	tags=9%, list=2%, signal=9%
α-cell	KEGG_T_CELL_RECEPTOR_SIGNALING_PATHWAY	KEGG_T_CELL_RECEPTOR_SIGNALING_PATHWAY	97	0.342731	1.35903	0.0497592	0.132764	0.989	2707	tags=23%, list=13%, signal=26%
α-cell	KEGG_ERBB_SIGNALING_PATHWAY	KEGG_ERBB_SIGNALING_PATHWAY	82	0.340588	1.35829	0.0534224	0.129672	0.989	2707	tags=27%, list=13%, signal=31%
α-cell	KEGG_CARDIAC_MUSCLE_CONTRACTION	KEGG_CARDIAC_MUSCLE_CONTRACTION	59	0.35827	1.34714	0.068792	0.136261	0.992	2420	tags=31%, list=12%, signal=34%
Alpha	KEGG_TASTE_TRANSDUCTION	KEGG_TASTE_TRANSDUCTION	28	0.406614	1.24036	0.164204	0.256505	0.999	1087	tags=18%, list=5%, signal=19%
Alpha	KEGG_ETHER_LIPID_METABOLISM	KEGG_ETHER_LIPID_METABOLISM	29	0.386851	1.20865	0.18258	0.298406	1	3071	tags=31%, list=15%, signal=36%
Alpha	KEGG_TYROSINE_METABOLISM	KEGG_TYROSINE_METABOLISM	34	0.360317	1.20706	0.172945	0.293698	1	1176	tags=12%, list=6%, signal=12%
Alpha	KEGG_ADIPOCYTOKINE_SIGNALING_PATHWAY	KEGG_ADIPOCYTOKINE_SIGNALING_PATHWAY	67	0.306409	1.19929	0.166372	0.299271	1	3577	tags=33%, list=17%, signal=39%
Alpha	KEGG_BLADDER_CANCER	KEGG_BLADDER_CANCER	42	0.349252	1.19643	0.199675	0.296893	1	2707	tags=26%, list=13%, signal=30%
Alpha	KEGG_B_CELL_RECEPTOR_SIGNALING_PATHWAY	KEGG_B_CELL_RECEPTOR_SIGNALING_PATHWAY	65	0.328884	1.18638	0.178862	0.306825	1	2707	tags=23%, list=13%, signal=26%
Alpha	KEGG_FC_EPSILON_RI_SIGNALING_PATHWAY	KEGG_FC_EPSILON_RI_SIGNALING_PATHWAY	76	0.31512	1.18505	0.181115	0.30237	1	2763	tags=25%, list=13%, signal=29%
Alpha	KEGG_N_GLYCAN_BIOSYNTHESIS	KEGG_N_GLYCAN_BIOSYNTHESIS	40	0.325032	1.18078	0.219316	0.302496	1	361	tags=8%, list=2%, signal=8%
Alpha	KEGG_VASOPRESSIN_REGULATED_WATER_REABSORPTION	KEGG_VASOPRESSIN_REGULATED_WATER_REABSORPTION	40	0.336602	1.17718	0.211946	0.301924	1	2844	tags=25%, list=14%, signal=29%
Alpha	KEGG_LEUKOCYTE_TRANSENDOTHELIAL_MIGRATION	KEGG_LEUKOCYTE_TRANSENDOTHELIAL_MIGRATION	109	0.309855	1.16873	0.178977	0.309169	1	2720	tags=19%, list=13%, signal=22%
Alpha	KEGG_COMPLEMENT_AND_COAGULATION_CASCADES	KEGG_COMPLEMENT_AND_COAGULATION_CASCADES	59	0.345399	1.16066	0.257048	0.315791	1	1454	tags=14%, list=7%, signal=15%
Alpha	KEGG_GLYCEROPHOSPHOLIPID_METABOLISM	KEGG_GLYCEROPHOSPHOLIPID_METABOLISM	68	0.307233	1.15924	0.212766	0.311741	1	3071	tags=28%, list=15%, signal=33%
Alpha	KEGG_ENDOMETRIAL_CANCER	KEGG_ENDOMETRIAL_CANCER	51	0.300508	1.1227	0.243612	0.367427	1	2905	tags=27%, list=14%, signal=32%
Alpha	KEGG_CYSTEINE_AND_METHIONINE_METABOLISM	KEGG_CYSTEINE_AND_METHIONINE_METABOLISM	28	0.338312	1.12086	0.274074	0.363524	1	567	tags=14%, list=3%, signal=15%
Alpha	KEGG_ALPHA_LINOLENIC_ACID_METABOLISM	KEGG_ALPHA_LINOLENIC_ACID_METABOLISM	18	0.406645	1.11699	0.311448	0.362758	1	873	tags=17%, list=4%, signal=17%
Alpha	KEGG_VEGF_SIGNALING_PATHWAY	KEGG_VEGF_SIGNALING_PATHWAY	70	0.29322	1.11246	0.267769	0.363881	1	3372	tags=31%, list=16%, signal=37%
Alpha	KEGG_GLYCEROLIPID_METABOLISM	KEGG_GLYCEROLIPID_METABOLISM	41	0.341459	1.11057	0.281106	0.360507	1	1337	tags=15%, list=6%, signal=16%
Alpha	KEGG_CELL_ADHESION_MOLECULES_CAMS	KEGG_CELL_ADHESION_MOLECULES_CAMS	111	0.302134	1.09977	0.291605	0.373289	1	1374	tags=14%, list=7%, signal=14%
Alpha	KEGG_GLYCOSAMINOGLYCAN_BIOSYNTHESIS_HEPARAN_SULFATE	KEGG_GLYCOSAMINOGLYCAN_BIOSYNTHESIS_HEPARAN_SULFATE	24	0.360992	1.09779	0.315	0.369928	1	3084	tags=29%, list=15%, signal=34%
Alpha	KEGG_GLIOMA	KEGG_GLIOMA	62	0.284372	1.07331	0.337641	0.405593	1	2707	tags=23%, list=13%, signal=26%
Alpha	KEGG_NATURAL_KILLER_CELL_MEDIATED_CYTOTOXICITY	KEGG_NATURAL_KILLER_CELL_MEDIATED_CYTOTOXICITY	87	0.279769	1.05203	0.35387	0.436981	1	1735	tags=14%, list=8%, signal=15%
Alpha	KEGG_HEMATOPOIETIC_CELL_LINEAGE	KEGG_HEMATOPOIETIC_CELL_LINEAGE	70	0.315263	1.03606	0.403068	0.45984	1	1622	tags=13%, list=8%, signal=14%
Alpha	KEGG_OTHER_GLYCAN_DEGRADATION	KEGG_OTHER_GLYCAN_DEGRADATION	15	0.383575	1.03526	0.401575	0.454074	1	1497	tags=27%, list=7%, signal=29%
Alpha	KEGG_PANTOTHENATE_AND_COA_BIOSYNTHESIS	KEGG_PANTOTHENATE_AND_COA_BIOSYNTHESIS	16	0.350359	1.00951	0.41652	0.495378	1	1344	tags=25%, list=6%, signal=27%
Alpha	KEGG_LEISHMANIA_INFECTION	KEGG_LEISHMANIA_INFECTION	57	0.289178	0.914134	0.574335	0.683975	1	407	tags=5%, list=2%, signal=5%
Alpha	KEGG_STARCH_AND_SUCROSE_METABOLISM	KEGG_STARCH_AND_SUCROSE_METABOLISM	29	0.290384	0.910988	0.608347	0.680102	1	3553	tags=34%, list=17%, signal=41%
Alpha	KEGG_INTESTINAL_IMMUNE_NETWORK_FOR_IGA_PRODUCTION	KEGG_INTESTINAL_IMMUNE_NETWORK_FOR_IGA_PRODUCTION	37	0.298327	0.897818	0.630699	0.698571	1	868	tags=5%, list=4%, signal=6%
Alpha	KEGG_PRIMARY_IMMUNODEFICIENCY	KEGG_PRIMARY_IMMUNODEFICIENCY	29	0.315525	0.896403	0.642424	0.691033	1	3822	tags=24%, list=18%, signal=29%
Alpha	KEGG_BASAL_CELL_CARCINOMA	KEGG_BASAL_CELL_CARCINOMA	54	0.256007	0.871992	0.672753	0.732538	1	4183	tags=26%, list=20%, signal=32%
Alpha	KEGG_TGF_BETA_SIGNALING_PATHWAY	KEGG_TGF_BETA_SIGNALING_PATHWAY	79	0.222363	0.855844	0.733756	0.753833	1	2707	tags=16%, list=13%, signal=19%
Alpha	KEGG_ONE_CARBON_POOL_BY_FOLATE	KEGG_ONE_CARBON_POOL_BY_FOLATE	15	0.286456	0.832507	0.728665	0.788319	1	1957	tags=20%, list=9%, signal=22%
Alpha	KEGG_SYSTEMIC_LUPUS_ERYTHEMATOSUS	KEGG_SYSTEMIC_LUPUS_ERYTHEMATOSUS	63	0.244114	0.787545	0.789969	0.854248	1	3338	tags=19%, list=16%, signal=23%
Alpha	KEGG_GLYOXYLATE_AND_DICARBOXYLATE_METABOLISM	KEGG_GLYOXYLATE_AND_DICARBOXYLATE_METABOLISM	16	0.263249	0.741535	0.842402	0.905515	1	4284	tags=38%, list=20%, signal=47%
Alpha	KEGG_GALACTOSE_METABOLISM	KEGG_GALACTOSE_METABOLISM	22	0.254007	0.738827	0.831974	0.896228	1	3463	tags=27%, list=16%, signal=33%
β-cell	KEGG_ALDOSTERONE_REGULATED_SODIUM_REABSORPTION	KEGG_ALDOSTERONE_REGULATED_SODIUM_REABSORPTION	40	0.697562	2.53604	0	0	0	110	tags=8%, list=1%, signal=8%
β-cell	KEGG_TYPE_II_DIABETES_MELLITUS	KEGG_TYPE_II_DIABETES_MELLITUS	44	0.685508	2.52751	0	0	0	269	tags=11%, list=1%, signal=11%
β-cell	KEGG_BUTANOATE_METABOLISM	KEGG_BUTANOATE_METABOLISM	26	0.774731	2.5002	0	0	0	1798	tags=35%, list=9%, signal=38%
β-cell	KEGG_VALINE_LEUCINE_AND_ISOLEUCINE_DEGRADATION	KEGG_VALINE_LEUCINE_AND_ISOLEUCINE_DEGRADATION	37	0.716594	2.46483	0	0	0	3320	tags=57%, list=16%, signal=67%
β-cell	KEGG_PROTEIN_EXPORT	KEGG_PROTEIN_EXPORT	20	0.868895	2.45254	0	0	0	1336	tags=70%, list=6%, signal=75%
β-cell	KEGG_FATTY_ACID_METABOLISM	KEGG_FATTY_ACID_METABOLISM	34	0.708565	2.43675	0	0	0	2887	tags=44%, list=14%, signal=51%
β-cell	KEGG_SNARE_INTERACTIONS_IN_VESICULAR_TRANSPORT	KEGG_SNARE_INTERACTIONS_IN_VESICULAR_TRANSPORT	37	0.679685	2.42115	0	0	0	3009	tags=51%, list=14%, signal=60%
β-cell	KEGG_MATURITY_ONSET_DIABETES_OF_THE_YOUNG	KEGG_MATURITY_ONSET_DIABETES_OF_THE_YOUNG	22	0.795825	2.3913	0	0	0	269	tags=27%, list=1%, signal=28%
β-cell	KEGG_REGULATION_OF_AUTOPHAGY	KEGG_REGULATION_OF_AUTOPHAGY	21	0.711663	2.27123	0	0	0	4249	tags=57%, list=20%, signal=72%
β-cell	KEGG_PROTEASOME	KEGG_PROTEASOME	41	0.687648	2.25661	0	0	0	3151	tags=56%, list=15%, signal=66%
β-cell	KEGG_TYPE_I_DIABETES_MELLITUS	KEGG_TYPE_I_DIABETES_MELLITUS	29	0.657485	2.0295	0	0.000386722	0.003	739	tags=14%, list=4%, signal=14%
β-cell	KEGG_RIBOSOME	KEGG_RIBOSOME	55	0.827875	2.02269	0	0.000354495	0.003	1858	tags=73%, list=9%, signal=80%
β-cell	KEGG_β-cell_ALANINE_METABOLISM	KEGG_β-cell_ALANINE_METABOLISM	20	0.650274	2.00679	0	0.000836817	0.006	2744	tags=50%, list=13%, signal=57%
β-cell	KEGG_PEROXISOME	KEGG_PEROXISOME	72	0.494569	1.99154	0	0.00111127	0.01	3965	tags=42%, list=19%, signal=51%
β-cell	KEGG_MTOR_SIGNALING_PATHWAY	KEGG_MTOR_SIGNALING_PATHWAY	50	0.512117	1.9333	0	0.00205289	0.023	2310	tags=24%, list=11%, signal=27%
β-cell	KEGG_LYSINE_DEGRADATION	KEGG_LYSINE_DEGRADATION	41	0.526882	1.93033	0	0.00199501	0.024	1932	tags=22%, list=9%, signal=24%
β-cell	KEGG_THYROID_CANCER	KEGG_THYROID_CANCER	29	0.559723	1.89988	0	0.00254281	0.035	1218	tags=28%, list=6%, signal=29%
β-cell	KEGG_ABC_TRANSPORTERS	KEGG_ABC_TRANSPORTERS	42	0.510272	1.88023	0	0.00324068	0.047	1998	tags=26%, list=9%, signal=29%
β-cell	KEGG_AMINOACYL_TRNA_BIOSYNTHESIS	KEGG_AMINOACYL_TRNA_BIOSYNTHESIS	39	0.521853	1.87765	0	0.00337523	0.052	5327	tags=51%, list=25%, signal=69%
β-cell	KEGG_RNA_DEGRADATION	KEGG_RNA_DEGRADATION	50	0.486572	1.83992	0	0.00535665	0.085	3117	tags=30%, list=15%, signal=35%
β-cell	KEGG_SELENOAMINO_ACID_METABOLISM	KEGG_SELENOAMINO_ACID_METABOLISM	20	0.581414	1.80696	0.00221239	0.00702283	0.114	4200	tags=45%, list=20%, signal=56%
β-cell	KEGG_ALANINE_ASPARTATE_AND_GLUTAMATE_METABOLISM	KEGG_ALANINE_ASPARTATE_AND_GLUTAMATE_METABOLISM	27	0.535547	1.79901	0	0.00734257	0.125	671	tags=19%, list=3%, signal=19%
β-cell	KEGG_STEROID_HORMONE_BIOSYNTHESIS	KEGG_STEROID_HORMONE_BIOSYNTHESIS	32	0.498437	1.72283	0	0.0153495	0.253	1101	tags=13%, list=5%, signal=13%
β-cell	KEGG_UBIQUITIN_MEDIATED_PROTEOLYSIS	KEGG_UBIQUITIN_MEDIATED_PROTEOLYSIS	125	0.384616	1.69753	0	0.017871	0.293	3358	tags=28%, list=16%, signal=33%
β-cell	KEGG_OOCYTE_MEIOSIS	KEGG_OOCYTE_MEIOSIS	102	0.407399	1.69406	0	0.0178459	0.298	2702	tags=23%, list=13%, signal=26%
β-cell	KEGG_RNA_POLYMERASE	KEGG_RNA_POLYMERASE	23	0.534446	1.67567	0.0115607	0.0198637	0.332	4494	tags=39%, list=21%, signal=50%
β-cell	KEGG_PORPHYRIN_AND_CHLOROPHYLL_METABOLISM	KEGG_PORPHYRIN_AND_CHLOROPHYLL_METABOLISM	23	0.52473	1.65955	0.0136986	0.0217121	0.364	1839	tags=26%, list=9%, signal=29%
β-cell	KEGG_PROSTATE_CANCER	KEGG_PROSTATE_CANCER	86	0.386509	1.62009	0	0.0284415	0.452	2405	tags=16%, list=11%, signal=18%
β-cell	KEGG_PROXIMAL_TUBULE_BICARBONATE_RECLAMATION	KEGG_PROXIMAL_TUBULE_BICARBONATE_RECLAMATION	19	0.539161	1.60342	0.00712589	0.0309664	0.493	110	tags=11%, list=1%, signal=11%
β-cell	KEGG_GLUTATHIONE_METABOLISM	KEGG_GLUTATHIONE_METABOLISM	39	0.462585	1.60201	0.016632	0.0303176	0.498	2031	tags=28%, list=10%, signal=31%
β-cell	KEGG_AMYOTROPHIC_LATERAL_SCLEROSIS_ALS	KEGG_AMYOTROPHIC_LATERAL_SCLEROSIS_ALS	48	0.416215	1.59785	0.0101781	0.0305564	0.514	2155	tags=23%, list=10%, signal=25%
β-cell	KEGG_VIBRIO_CHOLERAE_INFECTION	KEGG_VIBRIO_CHOLERAE_INFECTION	48	0.425954	1.59121	0.00639659	0.0310197	0.529	3143	tags=35%, list=15%, signal=42%
β-cell	KEGG_CITRATE_CYCLE_TCA_CYCLE	KEGG_CITRATE_CYCLE_TCA_CYCLE	25	0.502439	1.57717	0.023622	0.0340858	0.57	3285	tags=40%, list=16%, signal=47%
β-cell	KEGG_PPAR_SIGNALING_PATHWAY	KEGG_PPAR_SIGNALING_PATHWAY	66	0.396629	1.57534	0.0179641	0.0338159	0.58	416	tags=6%, list=2%, signal=6%
β-cell	KEGG_TRYPTOPHAN_METABOLISM	KEGG_TRYPTOPHAN_METABOLISM	34	0.436323	1.56138	0.0131579	0.0370514	0.628	1766	tags=24%, list=8%, signal=26%
β-cell	KEGG_AMINO_SUGAR_AND_NUCLEOTIDE_SUGAR_METABOLISM	KEGG_AMINO_SUGAR_AND_NUCLEOTIDE_SUGAR_METABOLISM	38	0.42655	1.51829	0.0191847	0.0505998	0.729	4328	tags=39%, list=21%, signal=50%
β-cell	KEGG_HOMOLOGOUS_RECOMBINATION	KEGG_HOMOLOGOUS_RECOMBINATION	25	0.462851	1.51498	0.0375276	0.0503524	0.738	4361	tags=36%, list=21%, signal=45%
β-cell	KEGG_INSULIN_SIGNALING_PATHWAY	KEGG_INSULIN_SIGNALING_PATHWAY	132	0.327891	1.47791	0.0125313	0.0632454	0.813	2573	tags=14%, list=12%, signal=16%
β-cell	KEGG_PURINE_METABOLISM	KEGG_PURINE_METABOLISM	133	0.324969	1.46958	0	0.0651459	0.83	3238	tags=23%, list=15%, signal=27%
β-cell	KEGG_NUCLEOTIDE_EXCISION_REPAIR	KEGG_NUCLEOTIDE_EXCISION_REPAIR	39	0.402023	1.43802	0.0550847	0.0788903	0.879	4361	tags=44%, list=21%, signal=55%
β-cell	KEGG_PROGESTERONE_MEDIATED_OOCYTE_MATURATION	KEGG_PROGESTERONE_MEDIATED_OOCYTE_MATURATION	81	0.343444	1.43329	0.0286396	0.0791805	0.884	2702	tags=16%, list=13%, signal=18%
β-cell	KEGG_FRUCTOSE_AND_MANNOSE_METABOLISM	KEGG_FRUCTOSE_AND_MANNOSE_METABOLISM	28	0.430275	1.43204	0.0460829	0.0781268	0.888	1150	tags=14%, list=5%, signal=15%
β-cell	KEGG_JAK_STAT_SIGNALING_PATHWAY	KEGG_JAK_STAT_SIGNALING_PATHWAY	125	0.322442	1.42699	0.00615385	0.0787571	0.889	3270	tags=21%, list=16%, signal=24%
β-cell	KEGG_REGULATION_OF_ACTIN_CYTOSKELETON	KEGG_REGULATION_OF_ACTIN_CYTOSKELETON	194	0.304634	1.40894	0.0110803	0.0877154	0.915	2158	tags=11%, list=10%, signal=13%
β-cell	KEGG_FC_PP-cell_R_MEDIATED_PHAGOCYTOSIS	KEGG_FC_PP-cell_R_MEDIATED_PHAGOCYTOSIS	88	0.335405	1.40042	0.025	0.0910515	0.922	2513	tags=22%, list=12%, signal=24%
β-cell	KEGG_SMALL_CELL_LUNG_CANCER	KEGG_SMALL_CELL_LUNG_CANCER	80	0.339697	1.39686	0.0329114	0.0913701	0.928	2382	tags=19%, list=11%, signal=21%
β-cell	KEGG_PROPANOATE_METABOLISM	KEGG_PROPANOATE_METABOLISM	24	0.427951	1.38266	0.0816832	0.0979674	0.946	3935	tags=63%, list=19%, signal=77%
β-cell	KEGG_ARACHIDONIC_ACID_METABOLISM	KEGG_ARACHIDONIC_ACID_METABOLISM	47	0.368932	1.37022	0.0421348	0.10439	0.951	1249	tags=17%, list=6%, signal=18%
β-cell	KEGG_PANCREATIC_CANCER	KEGG_PANCREATIC_CANCER	67	0.339634	1.36954	0.0539906	0.10266	0.951	3363	tags=25%, list=16%, signal=30%
β-cell	KEGG_O_GLYCAN_BIOSYNTHESIS	KEGG_O_GLYCAN_BIOSYNTHESIS	29	0.404919	1.36021	0.0856423	0.106831	0.956	2911	tags=31%, list=14%, signal=36%
β-cell	KEGG_CYTOSOLIC_DNA_SENSING_PATHWAY	KEGG_CYTOSOLIC_DNA_SENSING_PATHWAY	39	0.379377	1.35316	0.0855856	0.109228	0.964	2511	tags=21%, list=12%, signal=23%
β-cell	KEGG_LONG_TERM_POTENTIATION	KEGG_LONG_TERM_POTENTIATION	65	0.336898	1.34869	0.0640394	0.109864	0.967	1124	tags=11%, list=5%, signal=11%
β-cell	KEGG_NON_SMALL_CELL_LUNG_CANCER	KEGG_NON_SMALL_CELL_LUNG_CANCER	53	0.336743	1.32801	0.0746988	0.121999	0.975	2330	tags=15%, list=11%, signal=17%
β-cell	KEGG_PATHWAYS_IN_CANCER	KEGG_PATHWAYS_IN_CANCER	309	0.272046	1.32353	0.0147059	0.123118	0.976	2612	tags=16%, list=12%, signal=18%
β-cell	KEGG_RENAL_CELL_CARCINOMA	KEGG_RENAL_CELL_CARCINOMA	65	0.323559	1.31462	0.0597015	0.127667	0.98	3454	tags=29%, list=16%, signal=35%
β-cell	KEGG_DNA_REPLICATION	KEGG_DNA_REPLICATION	30	0.402797	1.30461	0.123288	0.132716	0.983	4942	tags=40%, list=23%, signal=52%
β-cell	KEGG_FOCAL_ADHESION	KEGG_FOCAL_ADHESION	187	0.28839	1.27364	0.080597	0.154975	0.993	2405	tags=14%, list=11%, signal=16%
β-cell	KEGG_PYRIMIDINE_METABOLISM	KEGG_PYRIMIDINE_METABOLISM	82	0.304153	1.2731	0.0947368	0.152843	0.993	2165	tags=16%, list=10%, signal=18%
β-cell	KEGG_GLYCOSYLPHOSPHATIDYLINOSITOL_GPI_ANCHOR_BIOSYNTHESIS	KEGG_GLYCOSYLPHOSPHATIDYLINOSITOL_GPI_ANCHOR_BIOSYNTHESIS	23	0.388389	1.24581	0.147475	0.176694	0.999	3842	tags=43%, list=18%, signal=53%
β-cell	KEGG_PENTOSE_PHOSPHATE_PATHWAY	KEGG_PENTOSE_PHOSPHATE_PATHWAY	20	0.406913	1.24506	0.168724	0.174511	0.999	3427	tags=40%, list=16%, signal=48%
β-cell	KEGG_TYROSINE_METABOLISM	KEGG_TYROSINE_METABOLISM	34	0.353722	1.24487	0.155673	0.171815	0.999	1499	tags=9%, list=7%, signal=9%
β-cell	KEGG_STEROID_BIOSYNTHESIS	KEGG_STEROID_BIOSYNTHESIS	17	0.427324	1.24043	0.196429	0.1735	0.999	4752	tags=41%, list=23%, signal=53%
β-cell	KEGG_MISMATCH_REPAIR	KEGG_MISMATCH_REPAIR	22	0.403604	1.23481	0.191983	0.175764	0.999	4761	tags=55%, list=23%, signal=70%
β-cell	KEGG_EPITHELIAL_CELL_SIGNALING_IN_HELICOBACTER_PYLORI_INFECTION	KEGG_EPITHELIAL_CELL_SIGNALING_IN_HELICOBACTER_PYLORI_INFECTION	63	0.307811	1.23438	0.119593	0.1735	0.999	1091	tags=13%, list=5%, signal=13%
β-cell	KEGG_ADHERENS_JUNCTION	KEGG_ADHERENS_JUNCTION	66	0.316862	1.23053	0.137931	0.174403	0.999	2581	tags=27%, list=12%, signal=31%
β-cell	KEGG_GLYCOLYSIS_GLUCONEOGENESIS	KEGG_GLYCOLYSIS_GLUCONEOGENESIS	47	0.328234	1.22768	0.144304	0.17481	0.999	2017	tags=17%, list=10%, signal=19%
β-cell	KEGG_NICOTINATE_AND_NICOTINAMIDE_METABOLISM	KEGG_NICOTINATE_AND_NICOTINAMIDE_METABOLISM	21	0.380296	1.19625	0.206349	0.204331	1	3129	tags=24%, list=15%, signal=28%
β-cell	KEGG_CELL_CYCLE	KEGG_CELL_CYCLE	119	0.274537	1.19048	0.150895	0.207141	1	3949	tags=29%, list=19%, signal=36%
β-cell	KEGG_SPHINGOLIPID_METABOLISM	KEGG_SPHINGOLIPID_METABOLISM	34	0.336023	1.15693	0.24	0.24287	1	1990	tags=21%, list=9%, signal=23%
Beta	KEGG_PATHOGENIC_ESCHERICHIA_COLI_INFECTION	KEGG_PATHOGENIC_ESCHERICHIA_COLI_INFECTION	42	0.319491	1.12381	0.246973	0.284126	1	2323	tags=24%, list=11%, signal=27%
Beta	KEGG_HEDGEHOG_SIGNALING_PATHWAY	KEGG_HEDGEHOG_SIGNALING_PATHWAY	53	0.28909	1.10555	0.267559	0.305095	1	2573	tags=13%, list=12%, signal=15%
Beta	KEGG_PANTOTHENATE_AND_COA_BIOSYNTHESIS	KEGG_PANTOTHENATE_AND_COA_BIOSYNTHESIS	16	0.367769	1.09509	0.340136	0.316111	1	522	tags=13%, list=2%, signal=13%
Beta	KEGG_APOPTOSIS	KEGG_APOPTOSIS	76	0.26128	1.09385	0.257618	0.313852	1	3270	tags=25%, list=16%, signal=29%
Beta	KEGG_TOLL_LIKE_RECEPTOR_SIGNALING_PATHWAY	KEGG_TOLL_LIKE_RECEPTOR_SIGNALING_PATHWAY	80	0.2698	1.07843	0.298883	0.33225	1	2511	tags=16%, list=12%, signal=18%
Beta	KEGG_RIG_I_LIKE_RECEPTOR_SIGNALING_PATHWAY	KEGG_RIG_I_LIKE_RECEPTOR_SIGNALING_PATHWAY	54	0.277782	1.06866	0.350746	0.34212	1	3190	tags=22%, list=15%, signal=26%
Beta	KEGG_ECM_RECEPTOR_INTERACTION	KEGG_ECM_RECEPTOR_INTERACTION	80	0.286234	1.06729	0.353293	0.339607	1	1508	tags=10%, list=7%, signal=11%
Beta	KEGG_OTHER_GLYCAN_DEGRADATION	KEGG_OTHER_GLYCAN_DEGRADATION	15	0.389313	1.03773	0.383268	0.381412	1	2531	tags=27%, list=12%, signal=30%
Beta	KEGG_SPLICEOSOME	KEGG_SPLICEOSOME	109	0.235398	0.985965	0.468927	0.47172	1	3678	tags=23%, list=17%, signal=28%
Beta	KEGG_ANTIGEN_PROCESSING_AND_PRESENTATION	KEGG_ANTIGEN_PROCESSING_AND_PRESENTATION	38	0.290557	0.950042	0.516509	0.535604	1	665	tags=8%, list=3%, signal=8%
Beta	KEGG_GALACTOSE_METABOLISM	KEGG_GALACTOSE_METABOLISM	22	0.257067	0.814626	0.746193	0.797273	1	3330	tags=18%, list=16%, signal=22%
δ-cell	KEGG_NEUROACTIVE_LIGAND_RECEPTOR_INTERACTION	KEGG_NEUROACTIVE_LIGAND_RECEPTOR_INTERACTION	240	0.433765	2.43645	0	0	0	2986	tags=25%, list=14%, signal=29%
δ-cell	KEGG_INOSITOL_PHOSPHATE_METABOLISM	KEGG_INOSITOL_PHOSPHATE_METABOLISM	51	0.494279	1.87493	0	0.0167816	0.035	4139	tags=45%, list=20%, signal=56%
δ-cell	KEGG_PHOSPHATIDYLINOSITOL_SIGNALING_SYSTEM	KEGG_PHOSPHATIDYLINOSITOL_SIGNALING_SYSTEM	71	0.444353	1.80393	0	0.0311	0.087	4307	tags=45%, list=20%, signal=56%
δ-cell	KEGG_BASAL_TRANSCRIPTION_FACTORS	KEGG_BASAL_TRANSCRIPTION_FACTORS	28	0.472264	1.60334	0.00940439	0.125577	0.369	5043	tags=50%, list=24%, signal=66%
δ-cell	KEGG_CELL_ADHESION_MOLECULES_CAMS	KEGG_CELL_ADHESION_MOLECULES_CAMS	111	0.355156	1.58911	0.00552486	0.112823	0.402	2148	tags=23%, list=10%, signal=25%
Delta	KEGG_PEROXISOME	KEGG_PEROXISOME	72	0.363228	1.42287	0.028169	0.309555	0.753	3317	tags=35%, list=16%, signal=41%
Delta	KEGG_AXON_GUIDANCE	KEGG_AXON_GUIDANCE	118	0.330495	1.40823	0.00775194	0.286959	0.773	2430	tags=25%, list=12%, signal=29%
Delta	KEGG_SPHINGOLIPID_METABOLISM	KEGG_SPHINGOLIPID_METABOLISM	34	0.419911	1.40766	0.0498339	0.25194	0.773	924	tags=21%, list=4%, signal=21%
δ-cell	KEGG_LEUKOCYTE_TRANSENDOTHELIAL_MIGRATION	KEGG_LEUKOCYTE_TRANSENDOTHELIAL_MIGRATION	109	0.328113	1.40708	0.0224215	0.224792	0.775	2666	tags=25%, list=13%, signal=28%
δ-cell	KEGG_PROGESTERONE_MEDIATED_OOCYTE_MATURATION	KEGG_PROGESTERONE_MEDIATED_OOCYTE_MATURATION	81	0.346061	1.38978	0.0300429	0.22399	0.804	3377	tags=33%, list=16%, signal=40%
δ-cell	KEGG_JAK_STAT_SIGNALING_PATHWAY	KEGG_JAK_STAT_SIGNALING_PATHWAY	125	0.297733	1.38464	0	0.209732	0.811	3447	tags=21%, list=16%, signal=25%
δ-cell	KEGG_TOLL_LIKE_RECEPTOR_SIGNALING_PATHWAY	KEGG_TOLL_LIKE_RECEPTOR_SIGNALING_PATHWAY	80	0.316143	1.36357	0.057554	0.219636	0.846	3264	tags=29%, list=16%, signal=34%
Delta	KEGG_GLYCOSAMINOGLYCAN_BIOSYNTHESIS_CHONDROITIN_SULFATE	KEGG_GLYCOSAMINOGLYCAN_BIOSYNTHESIS_CHONDROITIN_SULFATE	21	0.401615	1.31243	0.137931	0.283033	0.916	3353	tags=33%, list=16%, signal=40%
Delta	KEGG_ADHERENS_JUNCTION	KEGG_ADHERENS_JUNCTION	66	0.340323	1.30649	0.0522388	0.271499	0.92	2868	tags=35%, list=14%, signal=40%
Delta	KEGG_MELANOMA	KEGG_MELANOMA	70	0.301887	1.27172	0.0930233	0.312407	0.949	2567	tags=20%, list=12%, signal=23%
Delta	KEGG_CALCIUM_SIGNALING_PATHWAY	KEGG_CALCIUM_SIGNALING_PATHWAY	162	0.261151	1.2634	0.02	0.307411	0.958	3167	tags=25%, list=15%, signal=29%
Delta	KEGG_RNA_DEGRADATION	KEGG_RNA_DEGRADATION	50	0.348425	1.21797	0.137363	0.37337	0.985	3635	tags=38%, list=17%, signal=46%
Delta	KEGG_O_GLYCAN_BIOSYNTHESIS	KEGG_O_GLYCAN_BIOSYNTHESIS	29	0.353422	1.21098	0.166667	0.365999	0.987	4034	tags=38%, list=19%, signal=47%
Delta	KEGG_CYTOKINE_CYTOKINE_RECEPTOR_INTERACTION	KEGG_CYTOKINE_CYTOKINE_RECEPTOR_INTERACTION	219	0.237262	1.17809	0.141509	0.411665	0.992	3302	tags=17%, list=16%, signal=20%
Delta	KEGG_LYSINE_DEGRADATION	KEGG_LYSINE_DEGRADATION	41	0.337699	1.16595	0.197015	0.418901	0.993	3516	tags=29%, list=17%, signal=35%
Delta	KEGG_NICOTINATE_AND_NICOTINAMIDE_METABOLISM	KEGG_NICOTINATE_AND_NICOTINAMIDE_METABOLISM	21	0.364897	1.15411	0.249211	0.424839	0.995	696	tags=14%, list=3%, signal=15%
Delta	KEGG_FC_EPSILON_RI_SIGNALING_PATHWAY	KEGG_FC_EPSILON_RI_SIGNALING_PATHWAY	76	0.276147	1.15252	0.154812	0.409109	0.995	2567	tags=20%, list=12%, signal=22%
Delta	KEGG_VEGF_SIGNALING_PATHWAY	KEGG_VEGF_SIGNALING_PATHWAY	70	0.278991	1.12401	0.194444	0.455402	0.996	2567	tags=21%, list=12%, signal=24%
Delta	KEGG_REGULATION_OF_ACTIN_CYTOSKELETON	KEGG_REGULATION_OF_ACTIN_CYTOSKELETON	194	0.249175	1.12004	0.173684	0.443875	0.996	2952	tags=22%, list=14%, signal=26%
Delta	KEGG_RENAL_CELL_CARCINOMA	KEGG_RENAL_CELL_CARCINOMA	65	0.289469	1.09914	0.24812	0.47147	0.998	2608	tags=22%, list=12%, signal=25%
Delta	KEGG_ARACHIDONIC_ACID_METABOLISM	KEGG_ARACHIDONIC_ACID_METABOLISM	47	0.289395	1.08667	0.275194	0.484827	0.999	2382	tags=21%, list=11%, signal=24%
Delta	KEGG_T_CELL_RECEPTOR_SIGNALING_PATHWAY	KEGG_T_CELL_RECEPTOR_SIGNALING_PATHWAY	97	0.24923	1.08622	0.246637	0.468119	0.999	3731	tags=23%, list=18%, signal=27%
Delta	KEGG_NATURAL_KILLER_CELL_MEDIATED_CYTOTOXICITY	KEGG_NATURAL_KILLER_CELL_MEDIATED_CYTOTOXICITY	87	0.254427	1.06922	0.317757	0.491874	0.999	5023	tags=34%, list=24%, signal=45%
Delta	KEGG_FOCAL_ADHESION	KEGG_FOCAL_ADHESION	187	0.243923	1.06798	0.311377	0.477729	1	2930	tags=22%, list=14%, signal=26%
Delta	KEGG_GLYCEROLIPID_METABOLISM	KEGG_GLYCEROLIPID_METABOLISM	41	0.277679	1.06344	0.32069	0.473426	1	3442	tags=32%, list=16%, signal=38%
Delta	KEGG_ALDOSTERONE_REGULATED_SODIUM_REABSORPTION	KEGG_ALDOSTERONE_REGULATED_SODIUM_REABSORPTION	40	0.279662	1.06178	0.302158	0.462025	1	4291	tags=35%, list=20%, signal=44%
Delta	KEGG_SPLICEOSOME	KEGG_SPLICEOSOME	109	0.281148	1.04307	0.380054	0.4904	1	4642	tags=39%, list=22%, signal=49%
Delta	KEGG_PATHWAYS_IN_CANCER	KEGG_PATHWAYS_IN_CANCER	309	0.22166	1.04256	0.276316	0.476994	1	3660	tags=22%, list=17%, signal=26%
Delta	KEGG_PROPANOATE_METABOLISM	KEGG_PROPANOATE_METABOLISM	24	0.322064	1.03381	0.391813	0.481825	1	3779	tags=42%, list=18%, signal=51%
Delta	KEGG_ERBB_SIGNALING_PATHWAY	KEGG_ERBB_SIGNALING_PATHWAY	82	0.249531	1.03138	0.341991	0.473703	1	4487	tags=32%, list=21%, signal=40%
Delta	KEGG_MAPK_SIGNALING_PATHWAY	KEGG_MAPK_SIGNALING_PATHWAY	246	0.216922	1.02382	0.333333	0.477212	1	3004	tags=22%, list=14%, signal=25%
Delta	KEGG_NEUROTROPHIN_SIGNALING_PATHWAY	KEGG_NEUROTROPHIN_SIGNALING_PATHWAY	116	0.237771	0.99468	0.460674	0.532697	1	3731	tags=28%, list=18%, signal=33%
Delta	KEGG_COLORECTAL_CANCER	KEGG_COLORECTAL_CANCER	57	0.25067	0.939908	0.593301	0.657651	1	4097	tags=26%, list=19%, signal=33%
Delta	KEGG_GNRH_SIGNALING_PATHWAY	KEGG_GNRH_SIGNALING_PATHWAY	96	0.225267	0.937063	0.630208	0.647548	1	3004	tags=21%, list=14%, signal=24%
Delta	KEGG_VALINE_LEUCINE_AND_ISOLEUCINE_DEGRADATION	KEGG_VALINE_LEUCINE_AND_ISOLEUCINE_DEGRADATION	37	0.278858	0.925063	0.560224	0.662685	1	3830	tags=32%, list=18%, signal=40%
Delta	KEGG_ENDOCYTOSIS	KEGG_ENDOCYTOSIS	158	0.210163	0.922998	0.746032	0.651091	1	3793	tags=24%, list=18%, signal=29%
Delta	KEGG_B_CELL_RECEPTOR_SIGNALING_PATHWAY	KEGG_B_CELL_RECEPTOR_SIGNALING_PATHWAY	65	0.22809	0.885111	0.678862	0.730584	1	2567	tags=18%, list=12%, signal=21%
Delta	KEGG_VASOPRESSIN_REGULATED_WATER_REABSORPTION	KEGG_VASOPRESSIN_REGULATED_WATER_REABSORPTION	40	0.249473	0.867932	0.731429	0.752838	1	2714	tags=23%, list=13%, signal=26%
Delta	KEGG_FATTY_ACID_METABOLISM	KEGG_FATTY_ACID_METABOLISM	34	0.260294	0.845638	0.757669	0.783839	1	3491	tags=29%, list=17%, signal=35%
Delta	KEGG_GLIOMA	KEGG_GLIOMA	62	0.211397	0.823958	0.903226	0.810194	1	4487	tags=29%, list=21%, signal=37%
Delta	KEGG_MISMATCH_REPAIR	KEGG_MISMATCH_REPAIR	22	0.254392	0.752228	0.837607	0.901705	1	2006	tags=23%, list=10%, signal=25%
Gamma	KEGG_COMPLEMENT_AND_COAGULATION_CASCADES	KEGG_COMPLEMENT_AND_COAGULATION_CASCADES	59	0.4031	1.6669	0	0.389367	0.199	2558	tags=24%, list=12%, signal=27%
PP-cell	KEGG_TASTE_TRANSDUCTION	KEGG_TASTE_TRANSDUCTION	28	0.484899	1.64613	0.0128617	0.244091	0.244	2130	tags=32%, list=10%, signal=36%
Gamma	KEGG_AXON_GUIDANCE	KEGG_AXON_GUIDANCE	118	0.370047	1.56076	0	0.310193	0.394	4458	tags=47%, list=21%, signal=60%
Gamma	KEGG_LEISHMANIA_INFECTION	KEGG_LEISHMANIA_INFECTION	57	0.389354	1.52276	0.0735294	0.300583	0.47	2090	tags=23%, list=10%, signal=25%
Gamma	KEGG_MELANOMA	KEGG_MELANOMA	70	0.355213	1.48522	0.0106952	0.317133	0.561	3842	tags=29%, list=18%, signal=35%
Gamma	KEGG_ANTIGEN_PROCESSING_AND_PRESENTATION	KEGG_ANTIGEN_PROCESSING_AND_PRESENTATION	38	0.44193	1.46087	0.0819113	0.3112	0.615	1873	tags=18%, list=9%, signal=20%
Gamma	KEGG_ALLOGRAFT_REJECTION	KEGG_ALLOGRAFT_REJECTION	23	0.441856	1.4594	0.0961538	0.268865	0.618	2218	tags=22%, list=11%, signal=24%
Gamma	KEGG_MAPK_SIGNALING_PATHWAY	KEGG_MAPK_SIGNALING_PATHWAY	246	0.301624	1.37866	0.0128205	0.40931	0.803	2291	tags=20%, list=11%, signal=22%
Gamma	KEGG_PROSTATE_CANCER	KEGG_PROSTATE_CANCER	86	0.320275	1.32401	0.0255319	0.508549	0.88	3842	tags=30%, list=18%, signal=37%
Gamma	KEGG_ENDOCYTOSIS	KEGG_ENDOCYTOSIS	158	0.299736	1.30407	0	0.515723	0.902	2849	tags=24%, list=14%, signal=28%
Gamma	KEGG_PROGESTERONE_MEDIATED_OOCYTE_MATURATION	KEGG_PROGESTERONE_MEDIATED_OOCYTE_MATURATION	81	0.327002	1.27978	0.0510204	0.542645	0.926	3842	tags=36%, list=18%, signal=44%
Gamma	KEGG_SMALL_CELL_LUNG_CANCER	KEGG_SMALL_CELL_LUNG_CANCER	80	0.327668	1.2779	0.0410959	0.50196	0.927	3237	tags=30%, list=15%, signal=35%
Gamma	KEGG_GNRH_SIGNALING_PATHWAY	KEGG_GNRH_SIGNALING_PATHWAY	96	0.311125	1.27641	0.0502793	0.467641	0.928	3849	tags=34%, list=18%, signal=42%
Gamma	KEGG_ABC_TRANSPORTERS	KEGG_ABC_TRANSPORTERS	42	0.35829	1.26537	0.0947368	0.461929	0.94	2698	tags=26%, list=13%, signal=30%
Gamma	KEGG_LONG_TERM_DEPRESSION	KEGG_LONG_TERM_DEPRESSION	66	0.324198	1.25187	0.0839695	0.463398	0.946	896	tags=11%, list=4%, signal=11%
Gamma	KEGG_ADHERENS_JUNCTION	KEGG_ADHERENS_JUNCTION	66	0.332875	1.2468	0.0929368	0.449598	0.95	3806	tags=32%, list=18%, signal=39%
Gamma	KEGG_T_CELL_RECEPTOR_SIGNALING_PATHWAY	KEGG_T_CELL_RECEPTOR_SIGNALING_PATHWAY	97	0.287926	1.24572	0.0652174	0.425736	0.951	3895	tags=30%, list=19%, signal=37%
Gamma	KEGG_AUTOIMMUNE_THYROID_DISEASE	KEGG_AUTOIMMUNE_THYROID_DISEASE	26	0.343807	1.22807	0.20979	0.446937	0.962	2218	tags=15%, list=11%, signal=17%
Gamma	KEGG_PRIMARY_IMMUNODEFICIENCY	KEGG_PRIMARY_IMMUNODEFICIENCY	29	0.323749	1.22245	0.168498	0.438138	0.964	11	tags=3%, list=0%, signal=3%
Gamma	KEGG_NOD_LIKE_RECEPTOR_SIGNALING_PATHWAY	KEGG_NOD_LIKE_RECEPTOR_SIGNALING_PATHWAY	58	0.307077	1.20135	0.15736	0.473147	0.976	3454	tags=26%, list=16%, signal=31%
Gamma	KEGG_PANCREATIC_CANCER	KEGG_PANCREATIC_CANCER	67	0.312441	1.19771	0.126638	0.459013	0.976	3842	tags=34%, list=18%, signal=42%
Gamma	KEGG_NOTCH_SIGNALING_PATHWAY	KEGG_NOTCH_SIGNALING_PATHWAY	46	0.329955	1.19598	0.13099	0.441446	0.977	2160	tags=20%, list=10%, signal=22%
Gamma	KEGG_OTHER_GLYCAN_DEGRADATION	KEGG_OTHER_GLYCAN_DEGRADATION	15	0.467102	1.17532	0.21875	0.474658	0.985	589	tags=27%, list=3%, signal=27%
Gamma	KEGG_GRAFT_VERSUS_HOST_DISEASE	KEGG_GRAFT_VERSUS_HOST_DISEASE	21	0.37594	1.17	0.241935	0.469015	0.985	331	tags=10%, list=2%, signal=10%
Gamma	KEGG_TOLL_LIKE_RECEPTOR_SIGNALING_PATHWAY	KEGG_TOLL_LIKE_RECEPTOR_SIGNALING_PATHWAY	80	0.275754	1.16271	0.177686	0.467567	0.987	3842	tags=31%, list=18%, signal=38%
Gamma	KEGG_TYPE_II_DIABETES_MELLITUS	KEGG_TYPE_II_DIABETES_MELLITUS	44	0.314989	1.13833	0.198413	0.51301	0.993	680	tags=11%, list=3%, signal=12%
Gamma	KEGG_PATHWAYS_IN_CANCER	KEGG_PATHWAYS_IN_CANCER	309	0.243954	1.13486	0.112903	0.502641	0.993	3245	tags=22%, list=15%, signal=26%
Gamma	KEGG_AMYOTROPHIC_LATERAL_SCLEROSIS_ALS	KEGG_AMYOTROPHIC_LATERAL_SCLEROSIS_ALS	48	0.300195	1.13257	0.225108	0.490488	0.993	1067	tags=17%, list=5%, signal=18%
Gamma	KEGG_CYTOKINE_CYTOKINE_RECEPTOR_INTERACTION	KEGG_CYTOKINE_CYTOKINE_RECEPTOR_INTERACTION	219	0.213839	1.10727	0.226562	0.544797	0.997	4158	tags=21%, list=20%, signal=26%
Gamma	KEGG_SYSTEMIC_LUPUS_ERYTHEMATOSUS	KEGG_SYSTEMIC_LUPUS_ERYTHEMATOSUS	63	0.263357	1.08982	0.314079	0.577054	0.997	2721	tags=21%, list=13%, signal=24%
Gamma	KEGG_BASAL_TRANSCRIPTION_FACTORS	KEGG_BASAL_TRANSCRIPTION_FACTORS	28	0.317195	1.07056	0.283951	0.613334	0.998	4162	tags=29%, list=20%, signal=36%
Gamma	KEGG_NEUROACTIVE_LIGAND_RECEPTOR_INTERACTION	KEGG_NEUROACTIVE_LIGAND_RECEPTOR_INTERACTION	240	0.18551	1.06909	0.264151	0.598161	0.998	1563	tags=8%, list=7%, signal=8%
Gamma	KEGG_GLYCOSPHINGOLIPID_BIOSYNTHESIS_LACTO_AND_NEOLACTO_SERIES	KEGG_GLYCOSPHINGOLIPID_BIOSYNTHESIS_LACTO_AND_NEOLACTO_SERIES	22	0.344807	1.06591	0.33935	0.59062	0.998	1013	tags=14%, list=5%, signal=14%
Gamma	KEGG_ONE_CARBON_POOL_BY_FOLATE	KEGG_ONE_CARBON_POOL_BY_FOLATE	15	0.390468	1.05753	0.357798	0.597963	0.998	3962	tags=33%, list=19%, signal=41%
Gamma	KEGG_CHEMOKINE_SIGNALING_PATHWAY	KEGG_CHEMOKINE_SIGNALING_PATHWAY	168	0.225471	1.05679	0.326829	0.583205	0.998	2996	tags=17%, list=14%, signal=19%
Gamma	KEGG_P53_SIGNALING_PATHWAY	KEGG_P53_SIGNALING_PATHWAY	63	0.280592	1.05481	0.278106	0.572582	0.998	4534	tags=40%, list=22%, signal=50%
Gamma	KEGG_MISMATCH_REPAIR	KEGG_MISMATCH_REPAIR	22	0.346352	1.03515	0.357367	0.613419	0.999	1781	tags=23%, list=8%, signal=25%
Gamma	KEGG_REGULATION_OF_ACTIN_CYTOSKELETON	KEGG_REGULATION_OF_ACTIN_CYTOSKELETON	194	0.228131	1.03478	0.33908	0.598883	0.999	2404	tags=16%, list=11%, signal=18%
Gamma	KEGG_PRION_DISEASES	KEGG_PRION_DISEASES	34	0.296665	1.0299	0.385057	0.59887	0.999	3442	tags=24%, list=16%, signal=28%
Gamma	KEGG_WNT_SIGNALING_PATHWAY	KEGG_WNT_SIGNALING_PATHWAY	137	0.227321	1.01832	0.39726	0.61736	0.999	3251	tags=21%, list=15%, signal=25%
Gamma	KEGG_GAP_JUNCTION	KEGG_GAP_JUNCTION	78	0.245433	1.01659	0.392157	0.607704	0.999	3691	tags=28%, list=18%, signal=34%
Gamma	KEGG_PHOSPHATIDYLINOSITOL_SIGNALING_SYSTEM	KEGG_PHOSPHATIDYLINOSITOL_SIGNALING_SYSTEM	71	0.252927	0.998108	0.431034	0.648568	0.999	1959	tags=17%, list=9%, signal=19%
Gamma	KEGG_INOSITOL_PHOSPHATE_METABOLISM	KEGG_INOSITOL_PHOSPHATE_METABOLISM	51	0.261341	0.991478	0.454545	0.651863	0.999	4989	tags=41%, list=24%, signal=54%
Gamma	KEGG_B_CELL_RECEPTOR_SIGNALING_PATHWAY	KEGG_B_CELL_RECEPTOR_SIGNALING_PATHWAY	65	0.247058	0.974632	0.495968	0.689033	0.999	2192	tags=17%, list=10%, signal=19%
Gamma	KEGG_LEUKOCYTE_TRANSENDOTHELIAL_MIGRATION	KEGG_LEUKOCYTE_TRANSENDOTHELIAL_MIGRATION	109	0.225935	0.973367	0.475336	0.677902	0.999	2697	tags=17%, list=13%, signal=20%
Gamma	KEGG_LYSINE_DEGRADATION	KEGG_LYSINE_DEGRADATION	41	0.283014	0.959581	0.476702	0.702792	0.999	4467	tags=44%, list=21%, signal=56%
Gamma	KEGG_ECM_RECEPTOR_INTERACTION	KEGG_ECM_RECEPTOR_INTERACTION	80	0.252819	0.945801	0.509203	0.730271	0.999	2842	tags=24%, list=14%, signal=27%
Gamma	KEGG_VEGF_SIGNALING_PATHWAY	KEGG_VEGF_SIGNALING_PATHWAY	70	0.23412	0.940752	0.609626	0.731508	0.999	1006	tags=11%, list=5%, signal=12%
Gamma	KEGG_ETHER_LIPID_METABOLISM	KEGG_ETHER_LIPID_METABOLISM	29	0.266928	0.933722	0.532	0.738116	0.999	387	tags=10%, list=2%, signal=11%
Gamma	KEGG_GLIOMA	KEGG_GLIOMA	62	0.237946	0.924054	0.64486	0.752626	0.999	3842	tags=29%, list=18%, signal=35%
Gamma	KEGG_UBIQUITIN_MEDIATED_PROTEOLYSIS	KEGG_UBIQUITIN_MEDIATED_PROTEOLYSIS	125	0.229505	0.915995	0.760204	0.760768	0.999	3411	tags=30%, list=16%, signal=36%
Gamma	KEGG_FOCAL_ADHESION	KEGG_FOCAL_ADHESION	187	0.211917	0.914787	0.632653	0.75006	0.999	2214	tags=18%, list=11%, signal=20%
Gamma	KEGG_JAK_STAT_SIGNALING_PATHWAY	KEGG_JAK_STAT_SIGNALING_PATHWAY	125	0.189331	0.8979	0.713376	0.786348	1	2849	tags=16%, list=14%, signal=18%
Gamma	KEGG_INTESTINAL_IMMUNE_NETWORK_FOR_IGA_PRODUCTION	KEGG_INTESTINAL_IMMUNE_NETWORK_FOR_IGA_PRODUCTION	37	0.254242	0.896714	0.547486	0.774854	1	2682	tags=14%, list=13%, signal=15%
Gamma	KEGG_CELL_CYCLE	KEGG_CELL_CYCLE	119	0.218226	0.869315	0.818713	0.83494	1	3358	tags=24%, list=16%, signal=28%
Gamma	KEGG_DORSO_VENTRAL_AXIS_FORMATION	KEGG_DORSO_VENTRAL_AXIS_FORMATION	23	0.260395	0.845124	0.764912	0.880144	1	2178	tags=17%, list=10%, signal=19%
Gamma	KEGG_STEROID_BIOSYNTHESIS	KEGG_STEROID_BIOSYNTHESIS	17	0.3004	0.844774	0.696532	0.865764	1	2770	tags=29%, list=13%, signal=34%
Gamma	KEGG_DRUG_METABOLISM_OTHER_ENZYMES	KEGG_DRUG_METABOLISM_OTHER_ENZYMES	25	0.248962	0.823593	0.773852	0.896213	1	782	tags=8%, list=4%, signal=8%
Gamma	KEGG_ERBB_SIGNALING_PATHWAY	KEGG_ERBB_SIGNALING_PATHWAY	82	0.201495	0.793083	0.969512	0.93866	1	3895	tags=28%, list=19%, signal=34%
Gamma	KEGG_SNARE_INTERACTIONS_IN_VESICULAR_TRANSPORT	KEGG_SNARE_INTERACTIONS_IN_VESICULAR_TRANSPORT	37	0.232177	0.784048	0.883871	0.937551	1	2779	tags=24%, list=13%, signal=28%
Gamma	KEGG_GLYCOSAMINOGLYCAN_BIOSYNTHESIS_KERATAN_SULFATE	KEGG_GLYCOSAMINOGLYCAN_BIOSYNTHESIS_KERATAN_SULFATE	15	0.279876	0.781221	0.798046	0.926164	1	1013	tags=13%, list=5%, signal=14%
Gamma	KEGG_OLFACTORY_TRANSDUCTION	KEGG_OLFACTORY_TRANSDUCTION	108	0.185626	0.762844	0.808581	0.936781	1	3251	tags=6%, list=15%, signal=8%
Gamma	KEGG_CHRONIC_MYELOID_LEUKEMIA	KEGG_CHRONIC_MYELOID_LEUKEMIA	70	0.199118	0.745467	0.97619	0.944286	1	3842	tags=26%, list=18%, signal=31%
Gamma	KEGG_LINOLEIC_ACID_METABOLISM	KEGG_LINOLEIC_ACID_METABOLISM	22	0.220836	0.737676	0.927184	0.937786	1	4356	tags=32%, list=21%, signal=40%
Gamma	KEGG_COLORECTAL_CANCER	KEGG_COLORECTAL_CANCER	57	0.195054	0.735119	0.988701	0.925738	1	3842	tags=25%, list=18%, signal=30%
