# Supplementary material for: A single-cell transcriptomic atlas of primate pancreatic islet aging
Source: Natl Sci Rev. 2020 Jun 10;8(2):nwaa127. doi: 10.1093/nsr/nwaa127 (PMC8288398; doi:10.1093/nsr/nwaa127)
Supplement: nwaa127_Supplement_Files [file nwaa127_supplement_files.zip › Supplementary_Table_2.xlsx]

## Sheet: α-cell information
Cell	PC score (PC9)	Age of correspoding inviduals	Age of cells
YM3_I_sc.302	-8.96322	Y	NA
YM3_I_sc.333	-6.71962	Y	NA
YM3_I_sc.331	-5.76163	Y	NA
YM3_I_sc.312	-5.41956	Y	NA
YM3_I_sc.358	-5.3843	Y	NA
YM3_I_sc.356	-5.26556	Y	NA
YM3_I_sc.298	-5.24025	Y	NA
YM3_I_sc.44	-5.16032	Y	NA
YM3_I_sc.276	-5.07833	Y	NA
OM3_I_sc.108	-4.91422	O	O
YM3_I_sc.332	-4.87714	Y	NA
YM3_I_sc.355	-4.87426	Y	NA
YM3_I_sc.237	-4.87236	Y	NA
OM1_I_sc.353	-4.84526	O	O
YM3_I_sc.40	-4.8089	Y	NA
YM3_I_sc.296	-4.76504	Y	NA
YM3_I_sc.262	-4.75506	Y	NA
OM3_I_sc.192	-4.63675	O	O
YM3_I_sc.334	-4.6258	Y	NA
YM3_I_sc.359	-4.59966	Y	NA
YM3_I_sc.324	-4.53863	Y	NA
YM3_I_sc.348	-4.5379	Y	NA
YM3_I_sc.45	-4.52859	Y	NA
YM3_I_sc.328	-4.47567	Y	NA
YM3_I_sc.368	-4.44599	Y	NA
OM1_I_sc.165	-4.43243	O	O
YM3_I_sc.382	-4.4294	Y	NA
YM3_I_sc.194	-4.39831	Y	NA
YM3_I_sc.325	-4.38748	Y	NA
YM3_I_sc.232	-4.36231	Y	NA
YM3_I_sc.381	-4.33982	Y	NA
YM3_I_sc.360	-4.27052	Y	NA
YM3_I_sc.376	-4.24405	Y	NA
YM3_I_sc.320	-4.22284	Y	NA
OM3_I_sc.134	-4.20255	O	O
YM3_I_sc.346	-4.11338	Y	NA
OF1_I_sc.178	-4.09254	O	O
YM3_I_sc.383	-4.08435	Y	NA
YM3_I_sc.367	-4.08427	Y	NA
OF1_I_sc.6	-4.06175	O	O
OM4_I_sc.83	-4.04154	O	O
YM3_I_sc.363	-4.01326	Y	NA
YM3_I_sc.239	-4.00367	Y	NA
YM3_I_sc.220	-3.97183	Y	NA
YM3_I_sc.364	-3.94952	Y	NA
YM3_I_sc.370	-3.93744	Y	NA
YM3_I_sc.377	-3.9173	Y	NA
YM3_I_sc.86	-3.89471	Y	NA
OF1_I_sc.258	-3.88598	O	O
OM3_I_sc.144	-3.81267	O	O
OM3_I_sc.100	-3.81163	O	O
OM3_I_sc.229	-3.78753	O	O
YM3_I_sc.329	-3.77881	Y	NA
OF1_I_sc.295	-3.77053	O	O
YM3_I_sc.375	-3.70614	Y	NA
YM3_I_sc.297	-3.6917	Y	NA
YM3_I_sc.206	-3.6605	Y	NA
OM1_I_sc.217	-3.65748	O	O
OF2_I_sc.273	-3.63773	O	O
OM2_I_sc.173	-3.63282	O	O
OM3_I_sc.35	-3.61521	O	O
YM3_I_sc.36	-3.59429	Y	NA
YM3_I_sc.268	-3.59258	Y	NA
OM3_I_sc.78	-3.59207	O	O
OF1_I_sc.55	-3.5657	O	O
OF1_I_sc.356	-3.54387	O	O
OF1_I_sc.45	-3.5421	O	O
YM3_I_sc.250	-3.50842	Y	NA
YM3_I_sc.14	-3.50572	Y	NA
YM3_I_sc.12	-3.5029	Y	NA
YM3_I_sc.318	-3.49924	Y	NA
OF1_I_sc.363	-3.49623	O	O
OM3_I_sc.129	-3.48933	O	O
YM3_I_sc.254	-3.48784	Y	NA
OM3_I_sc.42	-3.48286	O	O
YM3_I_sc.351	-3.46581	Y	NA
OM3_I_sc.241	-3.46247	O	O
OM1_I_sc.24	-3.4426	O	O
OF1_I_sc.380	-3.43361	O	O
OM2_I_sc.25	-3.4307	O	O
OM3_I_sc.118	-3.43003	O	O
OM3_I_sc.235	-3.41534	O	O
OF3_I_sc.234	-3.40675	O	O
OM3_I_sc.165	-3.40393	O	O
OF3_I_sc.329	-3.39047	O	O
OF1_I_sc.61	-3.38737	O	O
YM3_I_sc.288	-3.34434	Y	NA
OM3_I_sc.180	-3.34114	O	O
OM3_I_sc.232	-3.32781	O	O
YM3_I_sc.222	-3.32479	Y	NA
OM3_I_sc.239	-3.30416	O	O
OM2_I_sc.252	-3.29491	O	O
YM3_I_sc.79	-3.28762	Y	NA
YM3_I_sc.313	-3.27812	Y	NA
OF1_I_sc.21	-3.27604	O	O
YM3_I_sc.47	-3.27525	Y	NA
YF4_I_sc.180	-3.26843	Y	NA
OM3_I_sc.259	-3.24269	O	O
YM3_I_sc.258	-3.23918	Y	NA
OF1_I_sc.180	-3.2378	O	O
OM2_I_sc.133	-3.23522	O	O
OM3_I_sc.366	-3.22418	O	O
YM3_I_sc.195	-3.22352	Y	NA
OM1_I_sc.226	-3.21569	O	O
OM3_I_sc.124	-3.20836	O	O
OM3_I_sc.97	-3.2083	O	O
OF1_I_sc.31	-3.19916	O	O
YM3_I_sc.198	-3.19834	Y	NA
OM3_I_sc.331	-3.18035	O	O
YM3_I_sc.21	-3.16585	Y	NA
YM3_I_sc.204	-3.15308	Y	NA
YM3_I_sc.68	-3.15095	Y	NA
OM3_I_sc.178	-3.14591	O	O
YM3_I_sc.257	-3.14284	Y	NA
YM3_I_sc.46	-3.13213	Y	NA
OM2_I_sc.151	-3.12649	O	O
OM3_I_sc.117	-3.12594	O	O
OM2_I_sc.67	-3.11949	O	O
OM1_I_sc.172	-3.11352	O	O
OF1_I_sc.334	-3.10076	O	O
OM3_I_sc.183	-3.0856	O	O
OM1_I_sc.307	-3.08464	O	O
OM3_I_sc.173	-3.08407	O	O
OM3_I_sc.123	-3.07326	O	O
OM3_I_sc.233	-3.07045	O	O
OF1_I_sc.52	-3.06854	O	O
OM4_I_sc.3	-3.06573	O	O
OM2_I_sc.240	-3.06112	O	O
OM3_I_sc.195	-3.05605	O	O
YM3_I_sc.384	-3.05526	Y	NA
OM2_I_sc.43	-3.05066	O	O
OM3_I_sc.28	-3.04276	O	O
YM3_I_sc.60	-3.02724	Y	NA
OM3_I_sc.148	-3.02401	O	O
OM2_I_sc.78	-3.02377	O	O
YF2_I_sc.348	-3.02291	Y	NA
OF1_I_sc.314	-3.02197	O	O
YM3_I_sc.95	-3.00979	Y	NA
OM3_I_sc.244	-3.00897	O	O
YM3_I_sc.63	-3.00845	Y	NA
YM3_I_sc.310	-3.00569	Y	NA
OM1_I_sc.116	-3.00422	O	O
OM2_I_sc.270	-2.99749	O	O
OM1_I_sc.123	-2.99702	O	O
OM1_I_sc.313	-2.99416	O	O
OF1_I_sc.127	-2.96987	O	O
OM3_I_sc.257	-2.96575	O	O
YM3_I_sc.13	-2.96389	Y	NA
OF3_I_sc.304	-2.9635	O	O
OM3_I_sc.51	-2.95916	O	O
OM1_I_sc.18	-2.95615	O	O
OM1_I_sc.194	-2.93993	O	O
OF1_I_sc.328	-2.93767	O	O
OM3_I_sc.273	-2.93535	O	O
OM1_I_sc.145	-2.9268	O	O
YM3_I_sc.24	-2.92453	Y	NA
OM4_I_sc.307	-2.91556	O	O
YM3_I_sc.261	-2.91271	Y	NA
OF1_I_sc.345	-2.88104	O	O
OF1_I_sc.171	-2.87874	O	O
OM2_I_sc.349	-2.87468	O	O
YM3_I_sc.75	-2.8728	Y	NA
YM3_I_sc.290	-2.8663	Y	NA
OM3_I_sc.14	-2.85868	O	O
OF1_I_sc.379	-2.85832	O	O
YM3_I_sc.2	-2.85616	Y	NA
OF1_I_sc.323	-2.85201	O	O
OM3_I_sc.157	-2.85194	O	O
YM3_I_sc.70	-2.84804	Y	NA
YM3_I_sc.180	-2.84211	Y	NA
OM1_I_sc.249	-2.84158	O	O
YM3_I_sc.306	-2.8406	Y	NA
OM1_I_sc.331	-2.83242	O	O
OM3_I_sc.37	-2.83078	O	O
OM1_I_sc.16	-2.82794	O	O
OM2_I_sc.204	-2.82239	O	O
OM3_I_sc.262	-2.82224	O	O
OM4_I_sc.124	-2.81533	O	O
YF3_I_sc.12	-2.81146	Y	NA
YM3_I_sc.291	-2.79824	Y	NA
OM3_I_sc.133	-2.79531	O	O
YM3_I_sc.108	-2.79303	Y	NA
OM3_I_sc.160	-2.78797	O	O
OF1_I_sc.338	-2.78355	O	O
YM3_I_sc.160	-2.78192	Y	NA
OM3_I_sc.29	-2.77993	O	O
YM3_I_sc.85	-2.77773	Y	NA
OM2_I_sc.175	-2.76258	O	O
OM2_I_sc.162	-2.76059	O	O
YM3_I_sc.341	-2.7574	Y	NA
OM2_I_sc.114	-2.74472	O	O
OM3_I_sc.327	-2.73979	O	O
OF1_I_sc.76	-2.73911	O	O
OF1_I_sc.118	-2.73631	O	O
YM3_I_sc.137	-2.73597	Y	NA
OM2_I_sc.79	-2.73026	O	O
OM3_I_sc.162	-2.72936	O	O
OM3_I_sc.43	-2.72832	O	O
YM3_I_sc.303	-2.72187	Y	NA
OM2_I_sc.30	-2.71772	O	O
OM3_I_sc.138	-2.71402	O	O
OM3_I_sc.317	-2.70978	O	O
OM2_I_sc.233	-2.70368	O	O
OM2_I_sc.40	-2.70279	O	O
OM1_I_sc.213	-2.70202	O	O
OF1_I_sc.50	-2.69804	O	O
YM3_I_sc.87	-2.68813	Y	NA
OM3_I_sc.176	-2.68749	O	O
OF1_I_sc.329	-2.682	O	O
YM3_I_sc.238	-2.67461	Y	NA
OM3_I_sc.199	-2.67408	O	O
YM3_I_sc.224	-2.66421	Y	NA
OF2_I_sc.196	-2.65581	O	O
OF3_I_sc.222	-2.65451	O	O
OF3_I_sc.315	-2.6516	O	O
OM2_I_sc.116	-2.65042	O	O
OM3_I_sc.46	-2.64426	O	O
OF1_I_sc.352	-2.63275	O	O
OM3_I_sc.66	-2.62885	O	O
OM2_I_sc.12	-2.62857	O	O
OM2_I_sc.50	-2.62846	O	O
OM3_I_sc.120	-2.62648	O	O
OM2_I_sc.237	-2.62516	O	O
OF1_I_sc.324	-2.62486	O	O
OM2_I_sc.382	-2.61908	O	O
YM3_I_sc.72	-2.61735	Y	NA
OM2_I_sc.120	-2.61344	O	O
OM3_I_sc.357	-2.61187	O	O
OF1_I_sc.326	-2.61096	O	O
OM1_I_sc.223	-2.60852	O	O
OF1_I_sc.362	-2.60841	O	O
OF1_I_sc.347	-2.5987	O	O
OM3_I_sc.253	-2.59777	O	O
OM1_I_sc.232	-2.5919	O	O
OM3_I_sc.204	-2.58893	O	O
OM4_I_sc.93	-2.5832	O	O
YM3_I_sc.93	-2.5815	Y	NA
OM4_I_sc.122	-2.57743	O	O
YM3_I_sc.61	-2.57633	Y	NA
OM3_I_sc.336	-2.57503	O	O
OF1_I_sc.126	-2.57444	O	O
OM3_I_sc.171	-2.57125	O	O
OM1_I_sc.29	-2.56459	O	O
OF2_I_sc.163	-2.56418	O	O
YM3_I_sc.378	-2.56095	Y	NA
OM3_I_sc.306	-2.55926	O	O
OM3_I_sc.365	-2.55339	O	O
OF1_I_sc.82	-2.55174	O	O
OM3_I_sc.360	-2.54642	O	O
OM2_I_sc.310	-2.54313	O	O
OM3_I_sc.334	-2.5431	O	O
OM4_I_sc.47	-2.5403	O	O
OM3_I_sc.206	-2.53523	O	O
OM1_I_sc.146	-2.5253	O	O
OF3_I_sc.259	-2.52144	O	O
YM3_I_sc.350	-2.52112	Y	NA
OF1_I_sc.96	-2.51949	O	O
OM3_I_sc.256	-2.51908	O	O
OM1_I_sc.263	-2.51885	O	O
OM1_I_sc.174	-2.51788	O	O
OM2_I_sc.3	-2.51648	O	O
YM3_I_sc.251	-2.51426	Y	NA
OM2_I_sc.342	-2.51002	O	O
OM3_I_sc.109	-2.50944	O	O
OM3_I_sc.114	-2.50688	O	O
YM3_I_sc.28	-2.50604	Y	NA
OM1_I_sc.5	-2.49876	O	O
YM3_I_sc.82	-2.48754	Y	NA
OM4_I_sc.24	-2.48586	O	O
YM3_I_sc.94	-2.48507	Y	NA
YM3_I_sc.55	-2.48297	Y	NA
OM3_I_sc.186	-2.48285	O	O
OM1_I_sc.51	-2.47742	O	O
OM3_I_sc.116	-2.47527	O	O
YM3_I_sc.372	-2.47431	Y	NA
OM1_I_sc.61	-2.47339	O	O
YM3_I_sc.371	-2.47129	Y	NA
OM4_I_sc.90	-2.46536	O	O
YM3_I_sc.273	-2.46264	Y	NA
OM3_I_sc.276	-2.45754	O	O
OF1_I_sc.361	-2.45747	O	O
OF1_I_sc.187	-2.43774	O	O
YF2_I_sc.356	-2.43553	Y	NA
OM1_I_sc.189	-2.43327	O	O
OM2_I_sc.62	-2.43195	O	O
OM1_I_sc.76	-2.42371	O	O
OM2_I_sc.246	-2.42241	O	O
OM3_I_sc.272	-2.4178	O	O
OM1_I_sc.149	-2.41734	O	O
OM3_I_sc.302	-2.41095	O	O
OM1_I_sc.299	-2.40969	O	O
OM3_I_sc.72	-2.40827	O	O
OF3_I_sc.331	-2.40815	O	O
OM1_I_sc.248	-2.40055	O	O
YM3_I_sc.255	-2.39652	Y	NA
OM2_I_sc.302	-2.3954	O	O
OM2_I_sc.124	-2.39516	O	O
OM3_I_sc.201	-2.38986	O	O
OM4_I_sc.88	-2.38909	O	O
OM1_I_sc.41	-2.38382	O	O
OF1_I_sc.321	-2.37929	O	O
OM1_I_sc.334	-2.37604	O	O
YM3_I_sc.91	-2.37361	Y	NA
OM3_I_sc.367	-2.37179	O	O
YM3_I_sc.51	-2.37094	Y	NA
OM3_I_sc.74	-2.36245	O	O
OM3_I_sc.95	-2.35181	O	O
OM3_I_sc.175	-2.35072	O	O
OM3_I_sc.96	-2.34924	O	O
YM3_I_sc.253	-2.3418	Y	NA
OM4_I_sc.256	-2.34081	O	O
YM3_I_sc.7	-2.33781	Y	NA
OM1_I_sc.274	-2.33424	O	O
OF1_I_sc.271	-2.33402	O	O
OM3_I_sc.190	-2.33378	O	O
OM3_I_sc.269	-2.33308	O	O
YM3_I_sc.246	-2.32851	Y	NA
OM1_I_sc.110	-2.32668	O	O
OM2_I_sc.229	-2.32401	O	O
OM1_I_sc.36	-2.31426	O	O
OF2_I_sc.269	-2.31043	O	O
OF3_I_sc.350	-2.30533	O	O
OM1_I_sc.255	-2.29938	O	O
OM2_I_sc.163	-2.29931	O	O
OM1_I_sc.161	-2.29903	O	O
OF1_I_sc.374	-2.29006	O	O
OM1_I_sc.314	-2.28708	O	O
OM3_I_sc.122	-2.28589	O	O
OF2_I_sc.240	-2.28269	O	O
OM1_I_sc.83	-2.28264	O	O
OM3_I_sc.111	-2.28234	O	O
OM4_I_sc.313	-2.27931	O	O
OM3_I_sc.362	-2.27772	O	O
OF3_I_sc.121	-2.27001	O	O
OM3_I_sc.27	-2.26594	O	O
OF2_I_sc.374	-2.26489	O	O
OM2_I_sc.147	-2.25164	O	O
YM3_I_sc.162	-2.23882	Y	NA
OM4_I_sc.250	-2.23781	O	O
OM3_I_sc.76	-2.22918	O	O
OF3_I_sc.262	-2.22829	O	O
YM3_I_sc.209	-2.2281	Y	NA
YF2_I_sc.310	-2.22788	Y	NA
OF1_I_sc.166	-2.22773	O	O
OM2_I_sc.225	-2.22707	O	O
OM3_I_sc.106	-2.22602	O	O
OM3_I_sc.188	-2.22592	O	O
OM2_I_sc.272	-2.22405	O	O
OF1_I_sc.25	-2.22241	O	O
YM3_I_sc.316	-2.21711	Y	NA
OM1_I_sc.182	-2.21259	O	O
OF1_I_sc.175	-2.21146	O	O
OM2_I_sc.306	-2.20947	O	O
OM2_I_sc.2	-2.20875	O	O
OM3_I_sc.315	-2.20271	O	O
OM2_I_sc.44	-2.19918	O	O
OM1_I_sc.228	-2.19016	O	O
OM2_I_sc.61	-2.18682	O	O
OF1_I_sc.366	-2.1864	O	O
OM2_I_sc.178	-2.18568	O	O
YF1_I_sc.277	-2.18405	Y	NA
OM1_I_sc.46	-2.18368	O	O
OM1_I_sc.382	-2.17251	O	O
OM4_I_sc.55	-2.16619	O	O
OF1_I_sc.259	-2.15851	O	O
OM3_I_sc.358	-2.15819	O	O
OM1_I_sc.309	-2.15368	O	O
YM3_I_sc.196	-2.15102	Y	NA
OF3_I_sc.79	-2.14838	O	O
OM1_I_sc.159	-2.14671	O	O
OM2_I_sc.39	-2.14656	O	O
YM3_I_sc.114	-2.14376	Y	NA
OM4_I_sc.136	-2.14346	O	O
OM2_I_sc.145	-2.13892	O	O
OM1_I_sc.297	-2.13567	O	O
YM3_I_sc.186	-2.13472	Y	NA
OM2_I_sc.203	-2.13437	O	O
OM2_I_sc.202	-2.13317	O	O
OF4_I_sc.362	-2.13015	O	O
OM1_I_sc.152	-2.12057	O	O
OM4_I_sc.89	-2.11895	O	O
OM3_I_sc.11	-2.11893	O	O
OM2_I_sc.158	-2.11748	O	O
YF1_I_sc.69	-2.11496	Y	NA
OM3_I_sc.278	-2.11452	O	O
OM3_I_sc.172	-2.11421	O	O
OM1_I_sc.82	-2.11106	O	O
YF4_I_sc.89	-2.11012	Y	NA
OM3_I_sc.110	-2.11003	O	O
OM2_I_sc.27	-2.10943	O	O
OM3_I_sc.77	-2.10921	O	O
OM3_I_sc.381	-2.10764	O	O
OM3_I_sc.31	-2.10635	O	O
OM2_I_sc.20	-2.10361	O	O
OM1_I_sc.345	-2.10129	O	O
YF4_I_sc.100	-2.10004	Y	NA
OM4_I_sc.72	-2.09948	O	O
OM3_I_sc.196	-2.09388	O	O
OM2_I_sc.286	-2.09007	O	O
OM1_I_sc.244	-2.08924	O	O
OM2_I_sc.299	-2.08859	O	O
YM3_I_sc.275	-2.08807	Y	NA
OM2_I_sc.15	-2.08781	O	O
OF1_I_sc.306	-2.08769	O	O
OF3_I_sc.332	-2.08306	O	O
YM3_I_sc.156	-2.0783	Y	NA
OF3_I_sc.233	-2.0776	O	O
OM1_I_sc.80	-2.07218	O	O
YM3_I_sc.319	-2.07007	Y	NA
YM3_I_sc.227	-2.06436	Y	NA
OM1_I_sc.336	-2.05667	O	O
OF1_I_sc.360	-2.05598	O	O
YF3_I_sc.96	-2.05152	Y	NA
YM3_I_sc.152	-2.04651	Y	NA
OM2_I_sc.19	-2.04414	O	O
OM1_I_sc.191	-2.03896	O	O
OM2_I_sc.350	-2.03298	O	O
YM3_I_sc.211	-2.03173	Y	NA
OM3_I_sc.57	-2.02932	O	O
OM1_I_sc.371	-2.0258	O	O
OM2_I_sc.48	-2.02341	O	O
OM4_I_sc.65	-2.01707	O	O
OM2_I_sc.278	-2.01584	O	O
OM2_I_sc.94	-2.01378	O	O
YM3_I_sc.77	-2.01213	Y	NA
OM2_I_sc.63	-2.01202	O	O
YF3_I_sc.318	-2.01146	Y	NA
YM3_I_sc.352	-2.01131	Y	NA
OM2_I_sc.142	-2.01049	O	O
OM1_I_sc.378	-2.00809	O	O
OF1_I_sc.170	-2.00735	O	O
OM1_I_sc.105	-2.00553	O	O
OM2_I_sc.64	-2.00093	O	O
OM3_I_sc.167	-1.99986	O	O
OM1_I_sc.139	-1.99652	O	O
OF1_I_sc.382	-1.99634	O	O
YM3_I_sc.10	-1.9956	Y	NA
YF2_I_sc.362	-1.98252	Y	NA
OF1_I_sc.301	-1.98139	O	O
OM3_I_sc.349	-1.97811	O	O
YM3_I_sc.205	-1.97673	Y	NA
OM2_I_sc.221	-1.97598	O	O
YM3_I_sc.143	-1.97591	Y	NA
OM1_I_sc.289	-1.96708	O	O
OM1_I_sc.14	-1.96676	O	O
YF4_I_sc.148	-1.96014	Y	NA
OF2_I_sc.127	-1.95635	O	O
OM3_I_sc.90	-1.95526	O	O
OM2_I_sc.66	-1.95484	O	O
OM2_I_sc.250	-1.95168	O	O
OM2_I_sc.307	-1.94775	O	O
OF3_I_sc.276	-1.94609	O	O
OM2_I_sc.28	-1.94576	O	O
OM3_I_sc.164	-1.94573	O	O
OF3_I_sc.278	-1.94383	O	O
YM3_I_sc.59	-1.93942	Y	NA
YM3_I_sc.361	-1.93727	Y	NA
YM3_I_sc.154	-1.93601	Y	NA
YF2_I_sc.231	-1.93179	Y	NA
YF2_I_sc.300	-1.93059	Y	NA
OM3_I_sc.305	-1.92858	O	O
OF1_I_sc.270	-1.92833	O	O
OM1_I_sc.290	-1.92625	O	O
OM3_I_sc.94	-1.92426	O	O
OM1_I_sc.319	-1.92375	O	O
OF3_I_sc.68	-1.92092	O	O
OM1_I_sc.366	-1.92062	O	O
YF4_I_sc.158	-1.92047	Y	NA
OF2_I_sc.259	-1.92007	O	O
OM1_I_sc.365	-1.91972	O	O
OM1_I_sc.234	-1.91769	O	O
OM3_I_sc.187	-1.91684	O	O
YF2_I_sc.264	-1.91672	Y	NA
OM2_I_sc.125	-1.91511	O	O
OM1_I_sc.25	-1.91498	O	O
OM1_I_sc.231	-1.91448	O	O
OM2_I_sc.372	-1.91317	O	O
OM3_I_sc.248	-1.91254	O	O
OM1_I_sc.183	-1.91157	O	O
OM3_I_sc.210	-1.90246	O	O
OM3_I_sc.333	-1.9021	O	O
YM3_I_sc.128	-1.90001	Y	NA
OM3_I_sc.267	-1.89798	O	O
OM3_I_sc.303	-1.89661	O	O
OF1_I_sc.117	-1.89483	O	O
OM3_I_sc.370	-1.89447	O	O
OM2_I_sc.232	-1.89299	O	O
OM4_I_sc.244	-1.89258	O	O
YF2_I_sc.252	-1.89234	Y	NA
OM3_I_sc.250	-1.88969	O	O
OM1_I_sc.357	-1.88676	O	O
OM3_I_sc.197	-1.88666	O	O
OF3_I_sc.282	-1.88496	O	O
YF2_I_sc.194	-1.8848	Y	NA
OM1_I_sc.66	-1.87188	O	O
OM3_I_sc.332	-1.8705	O	O
YM3_I_sc.274	-1.86992	Y	NA
YF2_I_sc.326	-1.86956	Y	NA
OM2_I_sc.260	-1.86878	O	O
OF4_I_sc.289	-1.86715	O	O
OM2_I_sc.21	-1.8659	O	O
OM3_I_sc.115	-1.86516	O	O
OM2_I_sc.371	-1.86403	O	O
OM2_I_sc.275	-1.86033	O	O
OF3_I_sc.317	-1.85784	O	O
OF1_I_sc.8	-1.85737	O	O
OM1_I_sc.107	-1.8558	O	O
OM4_I_sc.91	-1.85482	O	O
OF3_I_sc.300	-1.85471	O	O
OF3_I_sc.42	-1.85174	O	O
OF2_I_sc.242	-1.84894	O	O
OF1_I_sc.367	-1.84822	O	O
OF3_I_sc.270	-1.84755	O	O
YM3_I_sc.259	-1.8472	Y	NA
OF3_I_sc.374	-1.84393	O	O
OM1_I_sc.137	-1.84313	O	O
OF2_I_sc.339	-1.83986	O	O
OF1_I_sc.30	-1.83965	O	O
OM1_I_sc.140	-1.83882	O	O
YF1_I_sc.98	-1.83804	Y	NA
OM2_I_sc.253	-1.83716	O	O
OF1_I_sc.308	-1.83503	O	O
OM1_I_sc.85	-1.83097	O	O
OF2_I_sc.366	-1.829	O	O
OM1_I_sc.197	-1.82305	O	O
OF3_I_sc.284	-1.82195	O	O
OF3_I_sc.180	-1.82109	O	O
YM3_I_sc.35	-1.81855	Y	NA
OF3_I_sc.327	-1.81836	O	O
YM2_I_sc.201	-1.80644	Y	NA
OF1_I_sc.77	-1.80282	O	O
YM3_I_sc.208	-1.8023	Y	NA
OM1_I_sc.285	-1.80183	O	O
YF2_I_sc.340	-1.80076	Y	NA
OM3_I_sc.308	-1.79932	O	O
OF1_I_sc.150	-1.79564	O	O
OF3_I_sc.246	-1.79344	O	O
OM3_I_sc.348	-1.79306	O	O
OF3_I_sc.342	-1.79284	O	O
OM1_I_sc.312	-1.78913	O	O
OM3_I_sc.202	-1.78913	O	O
YF2_I_sc.367	-1.78859	Y	NA
YF3_I_sc.330	-1.78857	Y	NA
OF3_I_sc.123	-1.78661	O	O
OM3_I_sc.246	-1.78299	O	O
OM1_I_sc.368	-1.78104	O	O
OF1_I_sc.224	-1.77765	O	O
OM2_I_sc.325	-1.77399	O	O
OF1_I_sc.88	-1.77246	O	O
YM3_I_sc.264	-1.77213	Y	NA
YM3_I_sc.213	-1.77045	Y	NA
OM4_I_sc.308	-1.7685	O	O
YF2_I_sc.224	-1.76836	Y	NA
OM3_I_sc.297	-1.76792	O	O
OM1_I_sc.179	-1.76607	O	O
OM3_I_sc.22	-1.76586	O	O
OM3_I_sc.310	-1.76475	O	O
YF1_I_sc.382	-1.7636	Y	NA
OM1_I_sc.292	-1.76242	O	O
OM1_I_sc.322	-1.75405	O	O
OM2_I_sc.117	-1.75189	O	O
YM2_I_sc.317	-1.75104	Y	NA
YM3_I_sc.84	-1.74849	Y	NA
OM3_I_sc.284	-1.74809	O	O
YM3_I_sc.172	-1.74352	Y	NA
OM2_I_sc.366	-1.74202	O	O
OM4_I_sc.86	-1.74133	O	O
OM3_I_sc.121	-1.73885	O	O
OM3_I_sc.359	-1.73632	O	O
OM1_I_sc.132	-1.7357	O	O
OF4_I_sc.321	-1.7348	O	O
OM3_I_sc.137	-1.73457	O	O
OM1_I_sc.93	-1.73385	O	O
OF2_I_sc.288	-1.73373	O	O
OM2_I_sc.186	-1.73166	O	O
OM3_I_sc.44	-1.72973	O	O
YF3_I_sc.61	-1.72551	Y	NA
YM3_I_sc.136	-1.72377	Y	NA
OF2_I_sc.264	-1.72116	O	O
OM2_I_sc.182	-1.72109	O	O
OM1_I_sc.56	-1.71916	O	O
YM3_I_sc.96	-1.70814	Y	NA
OF3_I_sc.310	-1.70729	O	O
YM3_I_sc.122	-1.7063	Y	NA
YF2_I_sc.337	-1.70622	Y	NA
OM4_I_sc.4	-1.7004	O	O
YF3_I_sc.144	-1.69376	Y	NA
OF4_I_sc.349	-1.68924	O	O
OM1_I_sc.352	-1.68785	O	O
OM2_I_sc.109	-1.68495	O	O
OF4_I_sc.295	-1.68493	O	O
OM3_I_sc.181	-1.68434	O	O
YM3_I_sc.118	-1.6839	Y	NA
OM1_I_sc.12	-1.68236	O	O
OM3_I_sc.21	-1.68185	O	O
YM2_I_sc.378	-1.68134	Y	NA
OM1_I_sc.176	-1.68044	O	O
YF1_I_sc.80	-1.67769	Y	NA
OF2_I_sc.270	-1.67747	O	O
OM1_I_sc.311	-1.67471	O	O
OM2_I_sc.358	-1.67265	O	O
OF1_I_sc.145	-1.67204	O	O
OM3_I_sc.198	-1.66953	O	O
YM3_I_sc.282	-1.6688	Y	NA
OM3_I_sc.193	-1.66512	O	O
OF3_I_sc.250	-1.66313	O	O
OM4_I_sc.152	-1.66188	O	O
OM1_I_sc.167	-1.66084	O	O
OF3_I_sc.323	-1.66073	O	O
OM3_I_sc.68	-1.66028	O	O
OM2_I_sc.257	-1.65978	O	O
OF3_I_sc.137	-1.65958	O	O
OM2_I_sc.379	-1.65925	O	O
OM3_I_sc.132	-1.65784	O	O
OM4_I_sc.58	-1.65706	O	O
YF2_I_sc.366	-1.65542	Y	NA
YF2_I_sc.363	-1.65489	Y	NA
OM2_I_sc.52	-1.65433	O	O
OM4_I_sc.123	-1.65296	O	O
OF2_I_sc.238	-1.6527	O	O
YF3_I_sc.377	-1.64831	Y	NA
OM4_I_sc.135	-1.64782	O	O
OM3_I_sc.325	-1.64735	O	O
OM1_I_sc.89	-1.64562	O	O
OF2_I_sc.261	-1.64554	O	O
YM3_I_sc.124	-1.64418	Y	NA
OM2_I_sc.97	-1.64169	O	O
OM3_I_sc.92	-1.63972	O	O
OF3_I_sc.155	-1.63286	O	O
OM3_I_sc.12	-1.63076	O	O
OM1_I_sc.370	-1.62824	O	O
YM3_I_sc.344	-1.62555	Y	NA
OM3_I_sc.159	-1.62425	O	O
OF2_I_sc.27	-1.62412	O	O
OM1_I_sc.240	-1.62365	O	O
YM3_I_sc.50	-1.62334	Y	NA
OM4_I_sc.71	-1.6222	O	O
OM3_I_sc.25	-1.62011	O	O
OM2_I_sc.281	-1.61984	O	O
OM4_I_sc.359	-1.61913	O	O
OM3_I_sc.179	-1.61788	O	O
OF3_I_sc.16	-1.61772	O	O
OM2_I_sc.222	-1.61669	O	O
YM3_I_sc.243	-1.61654	Y	NA
OM2_I_sc.102	-1.61622	O	O
YM3_I_sc.304	-1.61582	Y	NA
OF4_I_sc.290	-1.61572	O	O
OF2_I_sc.257	-1.61566	O	O
YF3_I_sc.373	-1.61445	Y	NA
OM1_I_sc.324	-1.61437	O	O
OM3_I_sc.288	-1.61237	O	O
OF3_I_sc.230	-1.61172	O	O
OM3_I_sc.298	-1.61121	O	O
OF1_I_sc.349	-1.61086	O	O
YM3_I_sc.158	-1.60984	Y	NA
OF1_I_sc.2	-1.60641	O	O
YM3_I_sc.153	-1.60583	Y	NA
OM1_I_sc.220	-1.60528	O	O
YM3_I_sc.165	-1.60486	Y	NA
OM1_I_sc.117	-1.60334	O	O
OM4_I_sc.166	-1.60184	O	O
OM1_I_sc.237	-1.59581	O	O
YF3_I_sc.358	-1.59561	Y	NA
YM3_I_sc.214	-1.59557	Y	NA
OM2_I_sc.367	-1.59412	O	O
YF4_I_sc.276	-1.59301	Y	NA
OF2_I_sc.244	-1.59251	O	O
OF1_I_sc.120	-1.58982	O	O
OM3_I_sc.274	-1.58921	O	O
OF1_I_sc.24	-1.58842	O	O
OM3_I_sc.352	-1.58772	O	O
OM1_I_sc.77	-1.58564	O	O
OM3_I_sc.249	-1.58357	O	O
OM2_I_sc.71	-1.57948	O	O
YF2_I_sc.301	-1.57933	Y	NA
OM4_I_sc.98	-1.57825	O	O
OF2_I_sc.213	-1.57763	O	O
OM2_I_sc.217	-1.57393	O	O
OM1_I_sc.192	-1.57031	O	O
OF1_I_sc.368	-1.56995	O	O
YF2_I_sc.332	-1.56845	Y	NA
OM3_I_sc.182	-1.56814	O	O
OM2_I_sc.143	-1.568	O	O
OM1_I_sc.158	-1.56648	O	O
OF2_I_sc.84	-1.56585	O	O
OF3_I_sc.253	-1.56444	O	O
OM1_I_sc.239	-1.56424	O	O
YM3_I_sc.247	-1.56395	Y	NA
OM3_I_sc.270	-1.56361	O	O
OF1_I_sc.350	-1.56297	O	O
OM2_I_sc.258	-1.56209	O	O
OM4_I_sc.167	-1.55933	O	O
OF3_I_sc.210	-1.5581	O	O
YF2_I_sc.320	-1.55653	Y	NA
OM4_I_sc.96	-1.5512	O	O
YF4_I_sc.315	-1.54808	Y	NA
OM3_I_sc.338	-1.54459	O	O
OF3_I_sc.113	-1.54452	O	O
YF3_I_sc.369	-1.54335	Y	NA
YF3_I_sc.313	-1.54282	Y	NA
OM1_I_sc.13	-1.54148	O	O
YM3_I_sc.117	-1.53973	Y	NA
OM4_I_sc.127	-1.53768	O	O
OM1_I_sc.49	-1.5364	O	O
OF4_I_sc.176	-1.53197	O	O
OM2_I_sc.108	-1.53056	O	O
YF4_I_sc.256	-1.52974	Y	NA
OM4_I_sc.303	-1.52821	O	O
YM2_I_sc.244	-1.52765	Y	NA
OM3_I_sc.141	-1.52735	O	O
OM3_I_sc.350	-1.52512	O	O
YM3_I_sc.25	-1.524	Y	NA
OM1_I_sc.339	-1.52171	O	O
OM1_I_sc.355	-1.5194	O	O
OM1_I_sc.199	-1.5169	O	O
OM1_I_sc.320	-1.51506	O	O
OM3_I_sc.252	-1.51457	O	O
OM3_I_sc.318	-1.5145	O	O
OM1_I_sc.195	-1.51423	O	O
OM1_I_sc.281	-1.51325	O	O
YF2_I_sc.317	-1.51253	Y	NA
OM2_I_sc.65	-1.5122	O	O
OF2_I_sc.260	-1.51029	O	O
OM1_I_sc.317	-1.51008	O	O
OM2_I_sc.292	-1.5093	O	O
OM2_I_sc.70	-1.50915	O	O
YF3_I_sc.299	-1.50601	Y	NA
OF3_I_sc.352	-1.50551	O	O
YF3_I_sc.59	-1.50517	Y	NA
OM2_I_sc.68	-1.50513	O	O
YM3_I_sc.145	-1.50262	Y	NA
OM1_I_sc.60	-1.49962	O	O
YM3_I_sc.54	-1.49884	Y	NA
OM3_I_sc.279	-1.49759	O	O
OF3_I_sc.263	-1.49536	O	O
OF4_I_sc.27	-1.49503	O	O
YM3_I_sc.199	-1.49053	Y	NA
OM1_I_sc.52	-1.48864	O	O
OM1_I_sc.265	-1.48024	O	O
OM3_I_sc.107	-1.48017	O	O
OM3_I_sc.8	-1.47992	O	O
YM3_I_sc.216	-1.47349	Y	NA
YM2_I_sc.52	-1.47037	Y	NA
YF4_I_sc.298	-1.46977	Y	NA
OM2_I_sc.326	-1.4697	O	O
OM1_I_sc.295	-1.4681	O	O
OF4_I_sc.300	-1.46533	O	O
OM4_I_sc.36	-1.46512	O	O
OM1_I_sc.338	-1.46501	O	O
YM3_I_sc.289	-1.45895	Y	NA
OF2_I_sc.254	-1.45894	O	O
OM2_I_sc.213	-1.4573	O	O
OF3_I_sc.220	-1.45722	O	O
OM3_I_sc.125	-1.45707	O	O
OM2_I_sc.51	-1.45234	O	O
OM1_I_sc.73	-1.45206	O	O
OF3_I_sc.224	-1.45096	O	O
YF3_I_sc.55	-1.44872	Y	NA
OF1_I_sc.299	-1.44864	O	O
OF2_I_sc.378	-1.44793	O	O
OM1_I_sc.236	-1.44611	O	O
YF2_I_sc.291	-1.44554	Y	NA
OM2_I_sc.87	-1.44525	O	O
OM2_I_sc.383	-1.44291	O	O
OM3_I_sc.320	-1.44186	O	O
OM3_I_sc.104	-1.43859	O	O
YF3_I_sc.324	-1.43718	Y	NA
YF2_I_sc.272	-1.4371	Y	NA
YM3_I_sc.106	-1.43688	Y	NA
OM4_I_sc.21	-1.43599	O	O
OM4_I_sc.176	-1.4352	O	O
YM3_I_sc.29	-1.43474	Y	NA
YF2_I_sc.292	-1.43359	Y	NA
YF2_I_sc.343	-1.43061	Y	NA
OF3_I_sc.269	-1.43007	O	O
OF1_I_sc.168	-1.42746	O	O
OM3_I_sc.194	-1.4252	O	O
OM4_I_sc.312	-1.42256	O	O
OF1_I_sc.343	-1.42095	O	O
OF1_I_sc.35	-1.41769	O	O
OF2_I_sc.377	-1.4172	O	O
OF3_I_sc.164	-1.41663	O	O
YF3_I_sc.302	-1.4108	Y	NA
OF4_I_sc.14	-1.41043	O	O
YM3_I_sc.271	-1.40977	Y	NA
OM4_I_sc.68	-1.40906	O	O
OM2_I_sc.290	-1.40858	O	O
OF1_I_sc.297	-1.40817	O	O
OF1_I_sc.112	-1.40617	O	O
OM3_I_sc.368	-1.40613	O	O
OM3_I_sc.151	-1.40611	O	O
OM2_I_sc.153	-1.40404	O	O
OM1_I_sc.282	-1.40385	O	O
YF2_I_sc.307	-1.40152	Y	NA
OM3_I_sc.36	-1.40111	O	O
OF3_I_sc.358	-1.39951	O	O
OM3_I_sc.184	-1.39901	O	O
OM4_I_sc.258	-1.39849	O	O
OF1_I_sc.327	-1.39591	O	O
OM3_I_sc.268	-1.39508	O	O
OM1_I_sc.147	-1.39335	O	O
OF3_I_sc.115	-1.39128	O	O
OM4_I_sc.193	-1.39118	O	O
OM2_I_sc.165	-1.38861	O	O
OM1_I_sc.198	-1.38521	O	O
OM2_I_sc.239	-1.38474	O	O
OF3_I_sc.125	-1.38255	O	O
OF3_I_sc.272	-1.38202	O	O
OM3_I_sc.343	-1.3812	O	O
OM2_I_sc.26	-1.38011	O	O
OF3_I_sc.110	-1.38006	O	O
OM1_I_sc.207	-1.3784	O	O
OF1_I_sc.7	-1.37807	O	O
OF2_I_sc.251	-1.37551	O	O
OM4_I_sc.165	-1.37253	O	O
YM2_I_sc.313	-1.37219	Y	NA
OM3_I_sc.237	-1.37198	O	O
OM3_I_sc.140	-1.37165	O	O
OM2_I_sc.190	-1.36925	O	O
OM4_I_sc.321	-1.36879	O	O
OM1_I_sc.350	-1.36821	O	O
OM3_I_sc.379	-1.36581	O	O
YM3_I_sc.349	-1.36519	Y	NA
OF1_I_sc.317	-1.36445	O	O
OM1_I_sc.333	-1.36253	O	O
OF1_I_sc.365	-1.36103	O	O
OF4_I_sc.259	-1.35616	O	O
YF4_I_sc.239	-1.34643	Y	NA
OF3_I_sc.82	-1.34576	O	O
OF3_I_sc.370	-1.33983	O	O
OM3_I_sc.242	-1.33887	O	O
OM3_I_sc.281	-1.33765	O	O
YF2_I_sc.382	-1.33677	Y	NA
OF4_I_sc.319	-1.33615	O	O
YF1_I_sc.128	-1.33528	Y	NA
YF4_I_sc.304	-1.33502	Y	NA
OM2_I_sc.352	-1.3334	O	O
OF4_I_sc.308	-1.33247	O	O
YF1_I_sc.380	-1.33089	Y	NA
OF1_I_sc.300	-1.32815	O	O
OM1_I_sc.53	-1.32807	O	O
OM1_I_sc.204	-1.32599	O	O
OM1_I_sc.44	-1.32509	O	O
YM2_I_sc.202	-1.31973	Y	NA
OM1_I_sc.62	-1.31898	O	O
YF4_I_sc.36	-1.31582	Y	NA
OM2_I_sc.255	-1.31565	O	O
YF3_I_sc.84	-1.3153	Y	NA
OM1_I_sc.119	-1.31517	O	O
OM1_I_sc.379	-1.31476	O	O
OF4_I_sc.110	-1.31385	O	O
OM1_I_sc.268	-1.31352	O	O
OM2_I_sc.244	-1.31242	O	O
OF3_I_sc.171	-1.31217	O	O
OM3_I_sc.351	-1.31134	O	O
OM2_I_sc.384	-1.30644	O	O
OM1_I_sc.359	-1.30168	O	O
OF2_I_sc.271	-1.30123	O	O
OM1_I_sc.332	-1.29975	O	O
YF1_I_sc.182	-1.29922	Y	NA
OM2_I_sc.296	-1.29858	O	O
OM4_I_sc.33	-1.29817	O	O
OM3_I_sc.174	-1.29644	O	O
YF2_I_sc.274	-1.29574	Y	NA
YM3_I_sc.307	-1.29524	Y	NA
OM3_I_sc.155	-1.29122	O	O
YF2_I_sc.306	-1.28828	Y	NA
OM3_I_sc.105	-1.28796	O	O
OM3_I_sc.47	-1.28789	O	O
OM2_I_sc.267	-1.28772	O	O
OM1_I_sc.32	-1.28664	O	O
OM4_I_sc.87	-1.28555	O	O
YF2_I_sc.357	-1.28395	Y	NA
OM2_I_sc.160	-1.27788	O	O
OM3_I_sc.339	-1.27739	O	O
OM1_I_sc.63	-1.27697	O	O
OF4_I_sc.250	-1.27639	O	O
OM4_I_sc.34	-1.2759	O	O
YM2_I_sc.110	-1.27563	Y	NA
OM4_I_sc.161	-1.2754	O	O
OF1_I_sc.377	-1.27536	O	O
OM2_I_sc.294	-1.27461	O	O
OM1_I_sc.163	-1.27443	O	O
OF2_I_sc.204	-1.2709	O	O
YF3_I_sc.40	-1.2699	Y	NA
YM3_I_sc.266	-1.26945	Y	NA
OM3_I_sc.238	-1.26911	O	O
OM4_I_sc.240	-1.26122	O	O
OM3_I_sc.56	-1.26106	O	O
OF3_I_sc.367	-1.26005	O	O
OM1_I_sc.356	-1.25947	O	O
OM1_I_sc.294	-1.25845	O	O
YF4_I_sc.134	-1.25778	Y	NA
YF3_I_sc.322	-1.25751	Y	NA
YF4_I_sc.118	-1.256	Y	NA
OF3_I_sc.326	-1.25377	O	O
OM1_I_sc.35	-1.25259	O	O
OM4_I_sc.28	-1.25254	O	O
YF2_I_sc.235	-1.25219	Y	NA
YM3_I_sc.111	-1.24913	Y	NA
OM4_I_sc.15	-1.24859	O	O
OF1_I_sc.105	-1.24752	O	O
OM2_I_sc.89	-1.24613	O	O
OF3_I_sc.136	-1.24477	O	O
OM2_I_sc.13	-1.24419	O	O
OF3_I_sc.330	-1.24389	O	O
OF2_I_sc.237	-1.24085	O	O
YF4_I_sc.232	-1.24005	Y	NA
OM3_I_sc.321	-1.23815	O	O
OM4_I_sc.300	-1.23564	O	O
OM4_I_sc.314	-1.2353	O	O
OM2_I_sc.92	-1.23441	O	O
OF3_I_sc.384	-1.23413	O	O
OM3_I_sc.372	-1.23382	O	O
OF2_I_sc.286	-1.23066	O	O
OM3_I_sc.2	-1.22854	O	O
YM3_I_sc.217	-1.2283	Y	NA
YF2_I_sc.328	-1.22677	Y	NA
YF3_I_sc.206	-1.22595	Y	NA
OM1_I_sc.184	-1.22511	O	O
OM2_I_sc.242	-1.22465	O	O
OF3_I_sc.214	-1.22359	O	O
OM1_I_sc.124	-1.22273	O	O
OF3_I_sc.290	-1.22261	O	O
OF3_I_sc.44	-1.22257	O	O
OF2_I_sc.197	-1.22186	O	O
OF2_I_sc.146	-1.2216	O	O
OM3_I_sc.283	-1.2216	O	O
OF4_I_sc.248	-1.22005	O	O
YF4_I_sc.207	-1.21953	Y	NA
YM3_I_sc.285	-1.21616	Y	NA
OM2_I_sc.365	-1.2148	O	O
OM2_I_sc.100	-1.21427	O	O
OM3_I_sc.217	-1.21398	O	O
YF4_I_sc.160	-1.21223	Y	NA
OM2_I_sc.132	-1.21161	O	O
YF2_I_sc.327	-1.2113	Y	NA
OM2_I_sc.219	-1.21118	O	O
OF4_I_sc.62	-1.20943	O	O
OM3_I_sc.93	-1.20907	O	O
OM2_I_sc.56	-1.20428	O	O
YM3_I_sc.187	-1.20376	Y	NA
OM3_I_sc.285	-1.20356	O	O
OM4_I_sc.292	-1.20332	O	O
YF4_I_sc.146	-1.20108	Y	NA
OM4_I_sc.43	-1.20081	O	O
OM2_I_sc.60	-1.19768	O	O
OM1_I_sc.31	-1.19736	O	O
YM2_I_sc.307	-1.19717	Y	NA
OM2_I_sc.319	-1.19584	O	O
OM4_I_sc.228	-1.1938	O	O
OM3_I_sc.329	-1.19374	O	O
OF3_I_sc.382	-1.19166	O	O
YM3_I_sc.3	-1.19052	Y	NA
OM3_I_sc.101	-1.18996	O	O
OM3_I_sc.286	-1.18583	O	O
OM1_I_sc.15	-1.18527	O	O
OF1_I_sc.192	-1.1847	O	O
YF4_I_sc.173	-1.18383	Y	NA
OF1_I_sc.384	-1.18168	O	O
OF3_I_sc.298	-1.18032	O	O
YF3_I_sc.300	-1.18	Y	NA
OM2_I_sc.295	-1.17887	O	O
OM2_I_sc.69	-1.17876	O	O
OM3_I_sc.218	-1.1783	O	O
OM1_I_sc.98	-1.17605	O	O
OF3_I_sc.258	-1.17604	O	O
OM3_I_sc.382	-1.17289	O	O
OF1_I_sc.176	-1.1722	O	O
OM1_I_sc.47	-1.17191	O	O
OF3_I_sc.4	-1.17107	O	O
OF1_I_sc.296	-1.17019	O	O
YF3_I_sc.39	-1.16971	Y	NA
OM1_I_sc.144	-1.1697	O	O
YF2_I_sc.318	-1.16926	Y	NA
YF3_I_sc.281	-1.16846	Y	NA
OM4_I_sc.229	-1.16725	O	O
OM3_I_sc.374	-1.16579	O	O
OF4_I_sc.89	-1.16453	O	O
OM2_I_sc.369	-1.16433	O	O
YF2_I_sc.355	-1.16401	Y	NA
OM4_I_sc.153	-1.16069	O	O
YM2_I_sc.199	-1.16056	Y	NA
OM3_I_sc.223	-1.16033	O	O
OM1_I_sc.96	-1.15977	O	O
YF2_I_sc.141	-1.15783	Y	NA
YM3_I_sc.182	-1.15737	Y	NA
OF1_I_sc.381	-1.15598	O	O
OM1_I_sc.71	-1.15541	O	O
OM1_I_sc.40	-1.1546	O	O
YF4_I_sc.79	-1.15419	Y	NA
OM3_I_sc.378	-1.15364	O	O
YF2_I_sc.313	-1.15185	Y	NA
OM4_I_sc.10	-1.14883	O	O
OF3_I_sc.177	-1.14882	O	O
YF4_I_sc.2	-1.1463	Y	NA
OM4_I_sc.31	-1.14589	O	O
OF2_I_sc.66	-1.14586	O	O
OM1_I_sc.120	-1.14515	O	O
YF4_I_sc.96	-1.14459	Y	NA
OM3_I_sc.353	-1.14448	O	O
OF3_I_sc.249	-1.14362	O	O
OM3_I_sc.287	-1.14131	O	O
OF2_I_sc.230	-1.13861	O	O
OM1_I_sc.283	-1.13851	O	O
YF4_I_sc.333	-1.1385	Y	NA
YF4_I_sc.37	-1.13815	Y	NA
OM3_I_sc.326	-1.13737	O	O
OM1_I_sc.211	-1.13721	O	O
YM3_I_sc.53	-1.1358	Y	NA
OM1_I_sc.69	-1.13083	O	O
OM2_I_sc.196	-1.12541	O	O
OM1_I_sc.21	-1.12531	O	O
YF4_I_sc.132	-1.12438	Y	NA
OF4_I_sc.275	-1.12238	O	O
YF1_I_sc.333	-1.12205	Y	NA
OF1_I_sc.357	-1.12172	O	O
OF2_I_sc.306	-1.11714	O	O
OM2_I_sc.38	-1.11635	O	O
OF1_I_sc.290	-1.11443	O	O
OF3_I_sc.343	-1.11224	O	O
OM3_I_sc.245	-1.11217	O	O
YF3_I_sc.50	-1.1104	Y	NA
OF4_I_sc.123	-1.10996	O	O
OM3_I_sc.313	-1.10873	O	O
OM2_I_sc.105	-1.10873	O	O
YF2_I_sc.297	-1.10655	Y	NA
OM3_I_sc.265	-1.10333	O	O
OF2_I_sc.31	-1.10284	O	O
YM3_I_sc.161	-1.10276	Y	NA
OM2_I_sc.251	-1.10239	O	O
OM1_I_sc.134	-1.10209	O	O
YF2_I_sc.239	-1.09998	Y	NA
OM2_I_sc.337	-1.09853	O	O
YF3_I_sc.321	-1.09712	Y	NA
OM1_I_sc.342	-1.09669	O	O
YF4_I_sc.188	-1.09638	Y	NA
OF3_I_sc.33	-1.096	O	O
OM4_I_sc.383	-1.09572	O	O
OM1_I_sc.23	-1.09466	O	O
YF2_I_sc.290	-1.09393	Y	NA
YF3_I_sc.269	-1.09302	Y	NA
OM1_I_sc.57	-1.09284	O	O
OM4_I_sc.180	-1.09175	O	O
OF2_I_sc.328	-1.09083	O	O
YM2_I_sc.234	-1.09077	Y	NA
OM3_I_sc.15	-1.08972	O	O
OM2_I_sc.118	-1.08878	O	O
OM1_I_sc.26	-1.08862	O	O
OM1_I_sc.325	-1.08846	O	O
YF1_I_sc.312	-1.08755	Y	NA
OM4_I_sc.341	-1.086	O	O
OM1_I_sc.224	-1.08115	O	O
YF2_I_sc.324	-1.08107	Y	NA
YF2_I_sc.323	-1.07957	Y	NA
OM2_I_sc.271	-1.07951	O	O
OF3_I_sc.26	-1.07487	O	O
OM3_I_sc.142	-1.07188	O	O
OF4_I_sc.372	-1.07091	O	O
YM3_I_sc.116	-1.06872	Y	NA
OM3_I_sc.75	-1.06827	O	O
OF4_I_sc.45	-1.06798	O	O
OM4_I_sc.44	-1.06397	O	O
OM1_I_sc.300	-1.06304	O	O
OM3_I_sc.48	-1.06287	O	O
OF3_I_sc.316	-1.06163	O	O
OM4_I_sc.117	-1.06075	O	O
YF4_I_sc.156	-1.06022	Y	NA
OM2_I_sc.194	-1.05969	O	O
YF4_I_sc.10	-1.05612	Y	NA
OF4_I_sc.17	-1.05498	O	O
YM2_I_sc.259	-1.05249	Y	NA
YM2_I_sc.107	-1.05029	Y	NA
OM3_I_sc.322	-1.04981	O	O
OM2_I_sc.174	-1.04801	O	O
YF2_I_sc.216	-1.0478	Y	NA
OF3_I_sc.295	-1.04753	O	O
OF3_I_sc.100	-1.04729	O	O
OM2_I_sc.378	-1.04673	O	O
YF3_I_sc.103	-1.04418	Y	NA
OM3_I_sc.200	-1.04122	O	O
OF2_I_sc.342	-1.0411	O	O
OM3_I_sc.301	-1.0381	O	O
YM2_I_sc.86	-1.03674	Y	NA
YM2_I_sc.229	-1.03628	Y	NA
OM1_I_sc.252	-1.03473	O	O
OM1_I_sc.75	-1.03339	O	O
YM2_I_sc.100	-1.03335	Y	NA
YF4_I_sc.249	-1.03288	Y	NA
YM3_I_sc.260	-1.02961	Y	NA
OF3_I_sc.37	-1.02731	O	O
OM3_I_sc.328	-1.02646	O	O
OM2_I_sc.86	-1.02642	O	O
OF3_I_sc.191	-1.02248	O	O
OM4_I_sc.16	-1.0201	O	O
YF2_I_sc.351	-1.02009	Y	NA
OM2_I_sc.9	-1.01948	O	O
OM4_I_sc.226	-1.01909	O	O
YF2_I_sc.289	-1.018	Y	NA
OM2_I_sc.137	-1.01744	O	O
OM1_I_sc.202	-1.01664	O	O
OM2_I_sc.122	-1.01584	O	O
YF4_I_sc.201	-1.01554	Y	NA
YM3_I_sc.57	-1.01463	Y	NA
OF2_I_sc.216	-1.01347	O	O
OM3_I_sc.231	-1.01173	O	O
OM3_I_sc.316	-1.01063	O	O
OF4_I_sc.168	-1.00122	O	O
OF2_I_sc.42	-1.00101	O	O
OM1_I_sc.92	-0.997313	O	O
YF1_I_sc.49	-0.996828	Y	NA
OM3_I_sc.112	-0.996148	O	O
OF3_I_sc.372	-0.994351	O	O
OM1_I_sc.381	-0.993154	O	O
OF3_I_sc.47	-0.992056	O	O
YF4_I_sc.117	-0.990773	Y	NA
OF3_I_sc.238	-0.990088	O	O
YF1_I_sc.292	-0.990063	Y	NA
OM4_I_sc.372	-0.987877	O	O
OF3_I_sc.338	-0.986956	O	O
OM4_I_sc.335	-0.986721	O	O
OF2_I_sc.155	-0.982184	O	O
OM4_I_sc.17	-0.978723	O	O
OM4_I_sc.26	-0.977987	O	O
OM3_I_sc.337	-0.977838	O	O
OF3_I_sc.307	-0.975926	O	O
OM3_I_sc.225	-0.975149	O	O
OF3_I_sc.103	-0.97353	O	O
YM2_I_sc.348	-0.973006	Y	NA
YF2_I_sc.278	-0.972236	Y	NA
OM4_I_sc.45	-0.971038	O	O
OF3_I_sc.362	-0.970306	O	O
OF1_I_sc.15	-0.970131	O	O
OM4_I_sc.57	-0.96988	O	O
YM3_I_sc.170	-0.969659	Y	NA
YF3_I_sc.105	-0.969211	Y	NA
OM4_I_sc.54	-0.969142	O	O
OM3_I_sc.251	-0.969001	O	O
YF2_I_sc.302	-0.968018	Y	NA
OM4_I_sc.306	-0.967865	O	O
OM4_I_sc.381	-0.967046	O	O
OF3_I_sc.43	-0.967003	O	O
OF4_I_sc.303	-0.961454	O	O
OM1_I_sc.114	-0.95689	O	O
OM1_I_sc.54	-0.955697	O	O
YF1_I_sc.155	-0.954729	Y	NA
OM2_I_sc.377	-0.953273	O	O
YF2_I_sc.220	-0.952777	Y	NA
OM1_I_sc.103	-0.952129	O	O
OF1_I_sc.276	-0.9512	O	O
YM3_I_sc.9	-0.948883	Y	NA
OM3_I_sc.185	-0.947996	O	O
YF4_I_sc.87	-0.947936	Y	NA
OM2_I_sc.256	-0.947882	O	O
OM1_I_sc.17	-0.942205	O	O
OF3_I_sc.223	-0.940654	O	O
OM2_I_sc.224	-0.939012	O	O
YF3_I_sc.89	-0.938076	Y	NA
OM4_I_sc.60	-0.937896	O	O
OM1_I_sc.45	-0.936786	O	O
OM1_I_sc.131	-0.936087	O	O
OM2_I_sc.166	-0.933896	O	O
OM2_I_sc.230	-0.933242	O	O
YM3_I_sc.293	-0.931676	Y	NA
OM2_I_sc.57	-0.931076	O	O
YF2_I_sc.260	-0.931041	Y	NA
OF1_I_sc.217	-0.927373	O	O
YF2_I_sc.207	-0.927041	Y	NA
OM4_I_sc.99	-0.924318	O	O
OM2_I_sc.6	-0.922051	O	O
OM1_I_sc.135	-0.921855	O	O
YF4_I_sc.365	-0.921185	Y	NA
OM1_I_sc.362	-0.920748	O	O
OF3_I_sc.18	-0.919465	O	O
YF2_I_sc.214	-0.916907	Y	NA
OM4_I_sc.248	-0.915983	O	O
YF1_I_sc.172	-0.914036	Y	NA
OM4_I_sc.143	-0.91109	O	O
OF2_I_sc.208	-0.909129	O	O
OF4_I_sc.187	-0.90715	O	O
OM2_I_sc.218	-0.905256	O	O
YF2_I_sc.331	-0.904917	Y	NA
OM2_I_sc.357	-0.903454	O	O
OM1_I_sc.68	-0.899004	O	O
OF2_I_sc.160	-0.897967	O	O
OF2_I_sc.255	-0.897279	O	O
YF4_I_sc.17	-0.89688	Y	NA
OM1_I_sc.42	-0.895373	O	O
YF4_I_sc.289	-0.89335	Y	NA
OM2_I_sc.5	-0.88829	O	O
OF3_I_sc.242	-0.885653	O	O
OM4_I_sc.12	-0.884326	O	O
YF3_I_sc.4	-0.883633	Y	NA
OM4_I_sc.107	-0.882472	O	O
OM4_I_sc.82	-0.881459	O	O
YM2_I_sc.126	-0.880372	Y	NA
YF2_I_sc.114	-0.879997	Y	NA
YF2_I_sc.138	-0.879239	Y	NA
OM3_I_sc.307	-0.877494	O	O
OM4_I_sc.367	-0.875464	O	O
OM4_I_sc.219	-0.871465	O	O
OF1_I_sc.138	-0.86931	O	O
OF4_I_sc.20	-0.868596	O	O
OM1_I_sc.50	-0.867814	O	O
OM2_I_sc.336	-0.867191	O	O
OM4_I_sc.157	-0.866382	O	O
OF4_I_sc.326	-0.86453	O	O
OF3_I_sc.248	-0.864003	O	O
YM2_I_sc.322	-0.860266	Y	NA
OM4_I_sc.374	-0.86005	O	O
OF4_I_sc.309	-0.859808	O	O
YM2_I_sc.282	-0.858835	Y	NA
OF2_I_sc.185	-0.857568	O	O
OM2_I_sc.4	-0.856982	O	O
YF2_I_sc.342	-0.856333	Y	NA
OM2_I_sc.216	-0.856109	O	O
YF4_I_sc.88	-0.854705	Y	NA
YF4_I_sc.260	-0.854264	Y	NA
OM1_I_sc.212	-0.850188	O	O
OM1_I_sc.227	-0.849666	O	O
OM1_I_sc.258	-0.848711	O	O
OM3_I_sc.147	-0.847663	O	O
OM2_I_sc.351	-0.847187	O	O
YF2_I_sc.309	-0.84599	Y	NA
YF3_I_sc.149	-0.84315	Y	NA
YM3_I_sc.163	-0.842575	Y	NA
OF4_I_sc.361	-0.842269	O	O
OM1_I_sc.104	-0.842057	O	O
OM2_I_sc.283	-0.840307	O	O
YM2_I_sc.48	-0.838052	Y	NA
YF4_I_sc.149	-0.837923	Y	NA
OF2_I_sc.252	-0.836981	O	O
YM3_I_sc.181	-0.832904	Y	NA
OM4_I_sc.273	-0.832848	O	O
YF2_I_sc.211	-0.832837	Y	NA
YF4_I_sc.233	-0.832475	Y	NA
OM4_I_sc.139	-0.832438	O	O
YF4_I_sc.67	-0.831952	Y	NA
YF2_I_sc.365	-0.831621	Y	NA
OM3_I_sc.203	-0.831195	O	O
OM4_I_sc.64	-0.829997	O	O
OM3_I_sc.136	-0.829096	O	O
YF4_I_sc.26	-0.826817	Y	NA
OM3_I_sc.363	-0.825901	O	O
OM3_I_sc.87	-0.825218	O	O
OF3_I_sc.369	-0.82512	O	O
YF2_I_sc.279	-0.824898	Y	NA
OF4_I_sc.337	-0.822205	O	O
YM2_I_sc.320	-0.822104	Y	NA
OF3_I_sc.355	-0.821561	O	O
OF2_I_sc.241	-0.821368	O	O
OM3_I_sc.227	-0.820049	O	O
OF3_I_sc.162	-0.81966	O	O
OM3_I_sc.209	-0.818693	O	O
OM2_I_sc.303	-0.81864	O	O
YF2_I_sc.37	-0.818255	Y	NA
OF1_I_sc.255	-0.818045	O	O
YF3_I_sc.308	-0.81734	Y	NA
OM2_I_sc.134	-0.817003	O	O
OF3_I_sc.349	-0.81665	O	O
OM1_I_sc.373	-0.812511	O	O
YM2_I_sc.232	-0.809879	Y	NA
OM4_I_sc.141	-0.806841	O	O
YF3_I_sc.363	-0.806805	Y	NA
OM4_I_sc.38	-0.806325	O	O
YF3_I_sc.42	-0.804523	Y	NA
OF3_I_sc.261	-0.803551	O	O
YF3_I_sc.120	-0.803436	Y	NA
YF4_I_sc.254	-0.80232	Y	NA
OF4_I_sc.15	-0.800194	O	O
YM2_I_sc.266	-0.799444	Y	NA
OF1_I_sc.303	-0.797604	O	O
YF4_I_sc.355	-0.797333	Y	NA
OF4_I_sc.340	-0.796616	O	O
OM2_I_sc.170	-0.795655	O	O
OM2_I_sc.249	-0.794777	O	O
OF3_I_sc.45	-0.794048	O	O
OM2_I_sc.198	-0.790699	O	O
OF1_I_sc.287	-0.790136	O	O
OM4_I_sc.61	-0.788291	O	O
OM2_I_sc.368	-0.786661	O	O
YM2_I_sc.62	-0.785872	Y	NA
OF1_I_sc.364	-0.784018	O	O
YF2_I_sc.364	-0.783781	Y	NA
OM2_I_sc.262	-0.782461	O	O
YF4_I_sc.116	-0.780473	Y	NA
YF4_I_sc.1	-0.777218	Y	NA
OF3_I_sc.244	-0.775645	O	O
YM3_I_sc.327	-0.773768	Y	NA
YM2_I_sc.47	-0.772794	Y	NA
YM4_I_sc.113	-0.772691	Y	NA
OF3_I_sc.27	-0.772344	O	O
OF2_I_sc.267	-0.771545	O	O
OM2_I_sc.126	-0.770503	O	O
OM2_I_sc.207	-0.770448	O	O
OM1_I_sc.323	-0.768771	O	O
YF2_I_sc.378	-0.768156	Y	NA
YF2_I_sc.377	-0.768012	Y	NA
YM3_I_sc.133	-0.767745	Y	NA
OM2_I_sc.90	-0.767343	O	O
YF3_I_sc.317	-0.766271	Y	NA
YF3_I_sc.60	-0.764556	Y	NA
OM2_I_sc.8	-0.762103	O	O
OM4_I_sc.32	-0.761809	O	O
OF2_I_sc.13	-0.760873	O	O
YF3_I_sc.15	-0.758937	Y	NA
OF2_I_sc.202	-0.757346	O	O
YF3_I_sc.25	-0.756843	Y	NA
YF4_I_sc.190	-0.756655	Y	NA
OM3_I_sc.356	-0.75605	O	O
OM3_I_sc.214	-0.755675	O	O
OM1_I_sc.130	-0.754992	O	O
OM2_I_sc.156	-0.754011	O	O
OM2_I_sc.91	-0.753239	O	O
OF4_I_sc.339	-0.753016	O	O
YF4_I_sc.306	-0.751505	Y	NA
OF2_I_sc.263	-0.751286	O	O
OM4_I_sc.100	-0.750598	O	O
OF1_I_sc.16	-0.749352	O	O
OM1_I_sc.291	-0.748411	O	O
OF4_I_sc.330	-0.746603	O	O
OF3_I_sc.324	-0.745765	O	O
YM2_I_sc.370	-0.743792	Y	NA
OM4_I_sc.156	-0.740454	O	O
OM4_I_sc.133	-0.739855	O	O
OF2_I_sc.150	-0.739752	O	O
YF2_I_sc.330	-0.738817	Y	NA
OF3_I_sc.275	-0.738619	O	O
OM3_I_sc.330	-0.737631	O	O
YM2_I_sc.115	-0.734614	Y	NA
OM3_I_sc.55	-0.734307	O	O
OM3_I_sc.45	-0.733311	O	O
YF1_I_sc.103	-0.733287	Y	NA
OM1_I_sc.22	-0.732499	O	O
OM2_I_sc.10	-0.730792	O	O
YF3_I_sc.28	-0.729004	Y	NA
OM4_I_sc.233	-0.728932	O	O
OF1_I_sc.370	-0.728574	O	O
YM2_I_sc.185	-0.725422	Y	NA
YF4_I_sc.74	-0.72482	Y	NA
YF1_I_sc.30	-0.723613	Y	NA
YF4_I_sc.50	-0.722722	Y	NA
YF3_I_sc.92	-0.719728	Y	NA
OF4_I_sc.203	-0.719542	O	O
OM2_I_sc.104	-0.719395	O	O
OM4_I_sc.362	-0.717914	O	O
OM4_I_sc.285	-0.717398	O	O
YM2_I_sc.70	-0.716222	Y	NA
YM2_I_sc.90	-0.716158	Y	NA
OF3_I_sc.203	-0.715694	O	O
OF4_I_sc.175	-0.715477	O	O
OM1_I_sc.205	-0.713437	O	O
OF4_I_sc.315	-0.712305	O	O
OF2_I_sc.359	-0.712066	O	O
YF4_I_sc.97	-0.711172	Y	NA
YF2_I_sc.25	-0.711089	Y	NA
OM2_I_sc.363	-0.710801	O	O
OM4_I_sc.42	-0.710335	O	O
YF2_I_sc.349	-0.7041	Y	NA
YF2_I_sc.325	-0.703549	Y	NA
OF2_I_sc.291	-0.703114	O	O
YM2_I_sc.159	-0.702971	Y	NA
YF2_I_sc.294	-0.70228	Y	NA
OF1_I_sc.316	-0.702211	O	O
YM3_I_sc.373	-0.701388	Y	NA
OM4_I_sc.105	-0.700432	O	O
YM3_I_sc.281	-0.699852	Y	NA
OM4_I_sc.246	-0.699795	O	O
OM2_I_sc.273	-0.698391	O	O
YM2_I_sc.149	-0.697342	Y	NA
OM3_I_sc.271	-0.696763	O	O
YF2_I_sc.369	-0.696018	Y	NA
OM2_I_sc.313	-0.695423	O	O
OF3_I_sc.202	-0.694849	O	O
OM2_I_sc.141	-0.694104	O	O
YF3_I_sc.153	-0.693551	Y	NA
YM3_I_sc.103	-0.690116	Y	NA
OF3_I_sc.30	-0.689872	O	O
OM4_I_sc.239	-0.689813	O	O
OF4_I_sc.242	-0.689447	O	O
OM4_I_sc.159	-0.686721	O	O
OM2_I_sc.188	-0.686701	O	O
YF4_I_sc.151	-0.684852	Y	NA
OM2_I_sc.211	-0.682436	O	O
OM3_I_sc.254	-0.681515	O	O
OM2_I_sc.168	-0.681303	O	O
OM1_I_sc.245	-0.68124	O	O
YF1_I_sc.188	-0.679992	Y	NA
OM2_I_sc.208	-0.679809	O	O
OF2_I_sc.250	-0.6795	O	O
OM2_I_sc.343	-0.677809	O	O
OM3_I_sc.83	-0.677667	O	O
OM3_I_sc.53	-0.677231	O	O
YM2_I_sc.124	-0.676608	Y	NA
OF4_I_sc.318	-0.675673	O	O
OM3_I_sc.376	-0.674362	O	O
OM1_I_sc.327	-0.672731	O	O
YF4_I_sc.252	-0.672637	Y	NA
OM2_I_sc.276	-0.671901	O	O
YM4_I_sc.22	-0.671342	Y	NA
OM4_I_sc.356	-0.67091	O	O
YF3_I_sc.327	-0.670874	Y	NA
OM2_I_sc.375	-0.670831	O	O
OF4_I_sc.310	-0.670449	O	O
YF4_I_sc.27	-0.669981	Y	NA
OM1_I_sc.278	-0.669575	O	O
YF2_I_sc.353	-0.668214	Y	NA
YF4_I_sc.224	-0.667831	Y	NA
OM1_I_sc.259	-0.667803	O	O
OM3_I_sc.13	-0.66503	O	O
YF2_I_sc.262	-0.66463	Y	NA
OM2_I_sc.74	-0.664433	O	O
OF4_I_sc.118	-0.662473	O	O
YF4_I_sc.64	-0.662459	Y	NA
OM2_I_sc.95	-0.661876	O	O
OM3_I_sc.228	-0.661821	O	O
YM2_I_sc.152	-0.661785	Y	NA
YM2_I_sc.35	-0.660503	Y	NA
YF3_I_sc.95	-0.659562	Y	NA
OF3_I_sc.56	-0.658626	O	O
YM2_I_sc.269	-0.658078	Y	NA
OF4_I_sc.90	-0.656765	O	O
OM4_I_sc.191	-0.655774	O	O
OF4_I_sc.305	-0.655093	O	O
OM1_I_sc.67	-0.653619	O	O
OM2_I_sc.169	-0.652825	O	O
OF2_I_sc.50	-0.651087	O	O
OM2_I_sc.259	-0.650225	O	O
YF4_I_sc.147	-0.64831	Y	NA
YM3_I_sc.200	-0.647784	Y	NA
YF1_I_sc.54	-0.647284	Y	NA
OM3_I_sc.380	-0.646851	O	O
YF4_I_sc.185	-0.645981	Y	NA
OM2_I_sc.265	-0.642559	O	O
OF2_I_sc.7	-0.642319	O	O
YM3_I_sc.110	-0.640359	Y	NA
OF4_I_sc.302	-0.638618	O	O
YF4_I_sc.172	-0.638476	Y	NA
OF2_I_sc.132	-0.638161	O	O
OF2_I_sc.218	-0.638104	O	O
YF2_I_sc.314	-0.63729	Y	NA
OM3_I_sc.98	-0.63514	O	O
OM3_I_sc.384	-0.63229	O	O
OF3_I_sc.31	-0.628574	O	O
OF4_I_sc.369	-0.625486	O	O
OM4_I_sc.231	-0.625301	O	O
OM4_I_sc.18	-0.624769	O	O
OF2_I_sc.194	-0.624702	O	O
OF3_I_sc.288	-0.62421	O	O
OM2_I_sc.121	-0.62379	O	O
OM4_I_sc.9	-0.62274	O	O
OM3_I_sc.130	-0.621533	O	O
OM4_I_sc.340	-0.619833	O	O
YF1_I_sc.39	-0.618326	Y	NA
YF3_I_sc.152	-0.617923	Y	NA
YF1_I_sc.306	-0.616126	Y	NA
OF2_I_sc.41	-0.612246	O	O
YF2_I_sc.213	-0.611761	Y	NA
YF3_I_sc.16	-0.61175	Y	NA
OF4_I_sc.342	-0.608811	O	O
YM3_I_sc.132	-0.60822	Y	NA
OF3_I_sc.179	-0.607796	O	O
YF2_I_sc.40	-0.606103	Y	NA
OM4_I_sc.346	-0.605199	O	O
OF3_I_sc.49	-0.604762	O	O
OM4_I_sc.121	-0.603894	O	O
OF1_I_sc.354	-0.603573	O	O
OM4_I_sc.46	-0.602449	O	O
OM4_I_sc.192	-0.600325	O	O
YM3_I_sc.168	-0.599552	Y	NA
OF3_I_sc.139	-0.599374	O	O
YF2_I_sc.250	-0.5986	Y	NA
YM3_I_sc.56	-0.598343	Y	NA
OF3_I_sc.241	-0.597378	O	O
YF4_I_sc.269	-0.596677	Y	NA
OF3_I_sc.116	-0.595075	O	O
OM1_I_sc.38	-0.595031	O	O
OM1_I_sc.166	-0.594829	O	O
YF3_I_sc.353	-0.593937	Y	NA
OF3_I_sc.267	-0.590971	O	O
OM2_I_sc.103	-0.590362	O	O
YF4_I_sc.237	-0.589979	Y	NA
OM1_I_sc.108	-0.589288	O	O
OM2_I_sc.220	-0.586653	O	O
OF3_I_sc.219	-0.584711	O	O
YF4_I_sc.310	-0.584533	Y	NA
OF4_I_sc.135	-0.583944	O	O
YM3_I_sc.147	-0.583394	Y	NA
OM4_I_sc.59	-0.583331	O	O
YM3_I_sc.175	-0.582942	Y	NA
YF3_I_sc.312	-0.582666	Y	NA
OM2_I_sc.146	-0.581395	O	O
YF2_I_sc.298	-0.581043	Y	NA
YF4_I_sc.266	-0.579271	Y	NA
OM1_I_sc.157	-0.578733	O	O
OF2_I_sc.26	-0.578391	O	O
YF1_I_sc.308	-0.576991	Y	NA
YF4_I_sc.244	-0.574871	Y	NA
OM1_I_sc.210	-0.573954	O	O
OM3_I_sc.126	-0.573066	O	O
OF2_I_sc.234	-0.569073	O	O
OF3_I_sc.218	-0.568428	O	O
YF4_I_sc.29	-0.568364	Y	NA
OF1_I_sc.157	-0.565997	O	O
YF2_I_sc.132	-0.565853	Y	NA
OF1_I_sc.165	-0.563974	O	O
YF2_I_sc.319	-0.563671	Y	NA
YM3_I_sc.66	-0.563319	Y	NA
YF4_I_sc.153	-0.561513	Y	NA
OF3_I_sc.206	-0.559065	O	O
YF2_I_sc.305	-0.557319	Y	NA
OM4_I_sc.19	-0.557302	O	O
OM3_I_sc.135	-0.556862	O	O
OM1_I_sc.1	-0.556822	O	O
OM4_I_sc.333	-0.554767	O	O
YF2_I_sc.361	-0.554288	Y	NA
YF3_I_sc.271	-0.552209	Y	NA
OF2_I_sc.3	-0.55215	O	O
OM3_I_sc.205	-0.550824	O	O
OF3_I_sc.335	-0.550671	O	O
YM2_I_sc.51	-0.548433	Y	NA
YF2_I_sc.155	-0.54789	Y	NA
YF2_I_sc.206	-0.54704	Y	NA
OF4_I_sc.267	-0.546575	O	O
OM1_I_sc.241	-0.546236	O	O
OF2_I_sc.9	-0.543307	O	O
YM3_I_sc.42	-0.543278	Y	NA
YM2_I_sc.77	-0.542423	Y	NA
YF2_I_sc.106	-0.542418	Y	NA
OM4_I_sc.150	-0.542205	O	O
OM4_I_sc.282	-0.540804	O	O
YF4_I_sc.374	-0.540706	Y	NA
OF3_I_sc.254	-0.534551	O	O
YF2_I_sc.190	-0.533281	Y	NA
OF4_I_sc.333	-0.532566	O	O
OF3_I_sc.306	-0.532537	O	O
OF4_I_sc.291	-0.532253	O	O
OF2_I_sc.277	-0.530596	O	O
OF1_I_sc.229	-0.528509	O	O
YF3_I_sc.41	-0.528191	Y	NA
YF4_I_sc.262	-0.527164	Y	NA
OM1_I_sc.10	-0.527119	O	O
YF2_I_sc.375	-0.526028	Y	NA
OF3_I_sc.66	-0.524757	O	O
OM1_I_sc.335	-0.524558	O	O
YF2_I_sc.350	-0.523417	Y	NA
OM4_I_sc.366	-0.521692	O	O
YF4_I_sc.318	-0.52132	Y	NA
OM1_I_sc.94	-0.520904	O	O
YM2_I_sc.162	-0.518868	Y	NA
OM1_I_sc.177	-0.51856	O	O
OF3_I_sc.204	-0.518264	O	O
YF3_I_sc.51	-0.517418	Y	NA
OM1_I_sc.9	-0.516999	O	O
YM4_I_sc.28	-0.516563	Y	NA
OM1_I_sc.203	-0.51576	O	O
OM1_I_sc.59	-0.514437	O	O
OF1_I_sc.320	-0.514332	O	O
YF4_I_sc.225	-0.513497	Y	NA
YM3_I_sc.8	-0.512255	Y	NA
OM1_I_sc.329	-0.511366	O	O
YF4_I_sc.313	-0.510387	Y	NA
YF3_I_sc.20	-0.508914	Y	NA
OF3_I_sc.325	-0.508358	O	O
YF3_I_sc.275	-0.50783	Y	NA
OF3_I_sc.83	-0.50754	O	O
OF4_I_sc.360	-0.506588	O	O
YM2_I_sc.374	-0.506197	Y	NA
OF2_I_sc.207	-0.504782	O	O
OM1_I_sc.143	-0.50238	O	O
OF1_I_sc.152	-0.500983	O	O
OM2_I_sc.374	-0.500795	O	O
OF4_I_sc.6	-0.499837	O	O
OF3_I_sc.377	-0.496853	O	O
YM2_I_sc.371	-0.494486	Y	NA
OM4_I_sc.189	-0.494171	O	O
OF3_I_sc.24	-0.493622	O	O
YF3_I_sc.116	-0.493157	Y	NA
YF4_I_sc.107	-0.491951	Y	NA
OM2_I_sc.210	-0.491292	O	O
OF4_I_sc.161	-0.48893	O	O
YF4_I_sc.171	-0.488807	Y	NA
OM4_I_sc.168	-0.487732	O	O
OF2_I_sc.75	-0.487513	O	O
OF4_I_sc.66	-0.487458	O	O
YF1_I_sc.266	-0.48738	Y	NA
YM3_I_sc.159	-0.486288	Y	NA
YF2_I_sc.30	-0.48613	Y	NA
OM2_I_sc.298	-0.485347	O	O
OF2_I_sc.364	-0.482879	O	O
YM3_I_sc.179	-0.482638	Y	NA
YF2_I_sc.238	-0.48259	Y	NA
OM1_I_sc.193	-0.482127	O	O
OM4_I_sc.257	-0.479318	O	O
OM2_I_sc.73	-0.479054	O	O
YF2_I_sc.217	-0.477141	Y	NA
OF1_I_sc.191	-0.473348	O	O
YF4_I_sc.164	-0.472626	Y	NA
OM4_I_sc.132	-0.471745	O	O
OF1_I_sc.156	-0.471606	O	O
YM4_I_sc.19	-0.470021	Y	NA
OF3_I_sc.77	-0.468135	O	O
YM2_I_sc.358	-0.468133	Y	NA
YM3_I_sc.4	-0.467144	Y	NA
OM2_I_sc.164	-0.465727	O	O
YF3_I_sc.155	-0.465273	Y	NA
YM2_I_sc.66	-0.464949	Y	NA
OM1_I_sc.328	-0.464411	O	O
OM4_I_sc.289	-0.464012	O	O
OF3_I_sc.107	-0.463174	O	O
OM3_I_sc.226	-0.462403	O	O
YF1_I_sc.343	-0.458969	Y	NA
OF4_I_sc.229	-0.458465	O	O
YF4_I_sc.22	-0.457555	Y	NA
OF2_I_sc.99	-0.457122	O	O
YF4_I_sc.14	-0.45328	Y	NA
YF3_I_sc.374	-0.452102	Y	NA
YM2_I_sc.163	-0.450813	Y	NA
OF2_I_sc.136	-0.446339	O	O
OF3_I_sc.174	-0.445906	O	O
YF2_I_sc.368	-0.443874	Y	NA
OM4_I_sc.199	-0.440117	O	O
YF4_I_sc.342	-0.438977	Y	NA
YF3_I_sc.18	-0.438463	Y	NA
OM1_I_sc.298	-0.437982	O	O
OM4_I_sc.39	-0.436777	O	O
YF3_I_sc.10	-0.433218	Y	NA
YM3_I_sc.112	-0.4329	Y	NA
OM2_I_sc.29	-0.432724	O	O
YF3_I_sc.331	-0.432605	Y	NA
OM4_I_sc.206	-0.432044	O	O
OF3_I_sc.12	-0.431768	O	O
OF4_I_sc.202	-0.431312	O	O
OF3_I_sc.60	-0.430862	O	O
YM4_I_sc.217	-0.429869	Y	NA
YF3_I_sc.292	-0.428541	Y	NA
OM2_I_sc.279	-0.428155	O	O
YM3_I_sc.73	-0.427748	Y	NA
OM1_I_sc.262	-0.425807	O	O
OF3_I_sc.150	-0.425434	O	O
OF3_I_sc.141	-0.425371	O	O
YM2_I_sc.372	-0.424768	Y	NA
YF3_I_sc.7	-0.424711	Y	NA
OM3_I_sc.258	-0.424319	O	O
YM3_I_sc.139	-0.424032	Y	NA
OM2_I_sc.17	-0.423785	O	O
YM2_I_sc.121	-0.423369	Y	NA
YM3_I_sc.184	-0.423365	Y	NA
YM2_I_sc.190	-0.422535	Y	NA
OM4_I_sc.298	-0.421931	O	O
YF3_I_sc.371	-0.419933	Y	NA
YM2_I_sc.290	-0.419915	Y	NA
OM4_I_sc.84	-0.419878	O	O
OM2_I_sc.191	-0.419496	O	O
YF1_I_sc.331	-0.41867	Y	NA
OM3_I_sc.219	-0.418596	O	O
OF1_I_sc.310	-0.417954	O	O
OF3_I_sc.340	-0.417595	O	O
OM3_I_sc.240	-0.417447	O	O
OF2_I_sc.151	-0.417279	O	O
OM2_I_sc.144	-0.415835	O	O
OM3_I_sc.212	-0.414811	O	O
OF3_I_sc.80	-0.414071	O	O
YF1_I_sc.328	-0.412224	Y	NA
OM3_I_sc.375	-0.412002	O	O
OM4_I_sc.118	-0.411226	O	O
YF2_I_sc.192	-0.407966	Y	NA
YF3_I_sc.91	-0.40657	Y	NA
YF4_I_sc.68	-0.406443	Y	NA
OF3_I_sc.133	-0.406387	O	O
YF3_I_sc.85	-0.406016	Y	NA
OM4_I_sc.56	-0.405722	O	O
YM2_I_sc.315	-0.403069	Y	NA
OF3_I_sc.3	-0.402902	O	O
OF2_I_sc.279	-0.402427	O	O
YF3_I_sc.289	-0.402388	Y	NA
OF2_I_sc.53	-0.402113	O	O
OF4_I_sc.180	-0.401965	O	O
OM4_I_sc.74	-0.400421	O	O
OF3_I_sc.359	-0.399094	O	O
OF4_I_sc.120	-0.398916	O	O
OF2_I_sc.249	-0.397855	O	O
OM1_I_sc.321	-0.39747	O	O
OF4_I_sc.173	-0.397114	O	O
YF1_I_sc.63	-0.396274	Y	NA
OF3_I_sc.15	-0.396183	O	O
OF2_I_sc.235	-0.393254	O	O
YF1_I_sc.87	-0.39281	Y	NA
OM2_I_sc.72	-0.392689	O	O
YM2_I_sc.262	-0.392461	Y	NA
YF1_I_sc.178	-0.390417	Y	NA
YF4_I_sc.25	-0.390125	Y	NA
YM4_I_sc.140	-0.390117	Y	NA
YF2_I_sc.7	-0.389363	Y	NA
YF3_I_sc.45	-0.389323	Y	NA
OF2_I_sc.287	-0.389056	O	O
YM2_I_sc.377	-0.389019	Y	NA
YF2_I_sc.265	-0.387052	Y	NA
YF2_I_sc.160	-0.386532	Y	NA
YF2_I_sc.384	-0.383127	Y	NA
OM4_I_sc.210	-0.382482	O	O
YF3_I_sc.229	-0.382019	Y	NA
YF1_I_sc.199	-0.38049	Y	NA
YF4_I_sc.321	-0.380446	Y	NA
YF1_I_sc.41	-0.377661	Y	NA
OM1_I_sc.58	-0.377166	O	O
YM2_I_sc.278	-0.37666	Y	NA
YM4_I_sc.62	-0.376148	Y	NA
OF3_I_sc.365	-0.375819	O	O
OM4_I_sc.272	-0.375405	O	O
YM2_I_sc.369	-0.374337	Y	NA
OM2_I_sc.93	-0.371781	O	O
YF4_I_sc.339	-0.371345	Y	NA
OM2_I_sc.209	-0.370987	O	O
OF1_I_sc.353	-0.370943	O	O
YM3_I_sc.120	-0.370271	Y	NA
YM2_I_sc.146	-0.369735	Y	NA
OF3_I_sc.217	-0.369191	O	O
YF1_I_sc.20	-0.368141	Y	NA
YM2_I_sc.255	-0.368099	Y	NA
OM2_I_sc.176	-0.367919	O	O
YF3_I_sc.192	-0.367397	Y	NA
YF4_I_sc.197	-0.367393	Y	NA
OF2_I_sc.162	-0.367214	O	O
YF3_I_sc.372	-0.365757	Y	NA
OF2_I_sc.210	-0.364872	O	O
YF4_I_sc.281	-0.363881	Y	NA
OM4_I_sc.170	-0.363354	O	O
OM3_I_sc.113	-0.362233	O	O
YF4_I_sc.159	-0.360884	Y	NA
OF3_I_sc.14	-0.359846	O	O
OM4_I_sc.365	-0.35885	O	O
OM1_I_sc.208	-0.358248	O	O
OF3_I_sc.1	-0.357726	O	O
OM4_I_sc.77	-0.356862	O	O
YF2_I_sc.2	-0.355325	Y	NA
YM2_I_sc.38	-0.355131	Y	NA
OF4_I_sc.225	-0.354532	O	O
YF2_I_sc.71	-0.35235	Y	NA
YM2_I_sc.359	-0.351383	Y	NA
OM4_I_sc.97	-0.348373	O	O
OM4_I_sc.237	-0.347878	O	O
YF3_I_sc.75	-0.347798	Y	NA
YF2_I_sc.67	-0.345701	Y	NA
YF3_I_sc.108	-0.345307	Y	NA
OM3_I_sc.354	-0.345224	O	O
OM3_I_sc.290	-0.345084	O	O
OM4_I_sc.208	-0.34265	O	O
OM3_I_sc.335	-0.338719	O	O
YM2_I_sc.225	-0.335907	Y	NA
YF4_I_sc.21	-0.33367	Y	NA
YF2_I_sc.100	-0.333594	Y	NA
OM4_I_sc.213	-0.332454	O	O
YF3_I_sc.46	-0.331824	Y	NA
YF3_I_sc.180	-0.330143	Y	NA
OF3_I_sc.225	-0.327349	O	O
OF2_I_sc.211	-0.326666	O	O
YM1_I_sc.16	-0.326248	Y	NA
OM3_I_sc.292	-0.324571	O	O
OF2_I_sc.15	-0.324082	O	O
OM3_I_sc.222	-0.323189	O	O
OF3_I_sc.255	-0.32219	O	O
YM2_I_sc.39	-0.321413	Y	NA
OM2_I_sc.241	-0.320392	O	O
OF3_I_sc.93	-0.317923	O	O
YF3_I_sc.57	-0.317632	Y	NA
YF3_I_sc.290	-0.317395	Y	NA
OF3_I_sc.58	-0.31711	O	O
OF3_I_sc.168	-0.316468	O	O
YM3_I_sc.166	-0.313475	Y	NA
YF1_I_sc.134	-0.313422	Y	NA
OM4_I_sc.40	-0.313376	O	O
OM4_I_sc.66	-0.311755	O	O
OF1_I_sc.376	-0.309691	O	O
YM4_I_sc.11	-0.308718	Y	NA
OM2_I_sc.381	-0.308699	O	O
YF2_I_sc.293	-0.306593	Y	NA
OF4_I_sc.188	-0.30583	O	O
OM3_I_sc.211	-0.304285	O	O
YF1_I_sc.4	-0.303461	Y	NA
OM4_I_sc.114	-0.301422	O	O
OF2_I_sc.164	-0.300186	O	O
OF3_I_sc.371	-0.297095	O	O
OM3_I_sc.213	-0.294325	O	O
OF3_I_sc.318	-0.293375	O	O
YF4_I_sc.250	-0.292991	Y	NA
YF2_I_sc.285	-0.292986	Y	NA
YF2_I_sc.247	-0.291195	Y	NA
OF3_I_sc.314	-0.29113	O	O
OM4_I_sc.22	-0.288833	O	O
OM1_I_sc.279	-0.288783	O	O
OM3_I_sc.312	-0.287963	O	O
YF3_I_sc.261	-0.285611	Y	NA
YM2_I_sc.193	-0.28402	Y	NA
OF2_I_sc.294	-0.283734	O	O
YM2_I_sc.136	-0.2835	Y	NA
OM1_I_sc.3	-0.283395	O	O
OM2_I_sc.266	-0.282797	O	O
YF2_I_sc.346	-0.28261	Y	NA
OM4_I_sc.37	-0.282601	O	O
OM3_I_sc.216	-0.282226	O	O
OM1_I_sc.173	-0.282083	O	O
YF3_I_sc.111	-0.281825	Y	NA
YM2_I_sc.288	-0.280416	Y	NA
YF4_I_sc.106	-0.280185	Y	NA
OF2_I_sc.272	-0.279364	O	O
YM2_I_sc.10	-0.277967	Y	NA
YM2_I_sc.230	-0.277231	Y	NA
OM1_I_sc.78	-0.275919	O	O
OF2_I_sc.176	-0.270375	O	O
YM2_I_sc.206	-0.270287	Y	NA
YF3_I_sc.172	-0.270061	Y	NA
YF3_I_sc.182	-0.269943	Y	NA
OF3_I_sc.161	-0.269874	O	O
YF1_I_sc.42	-0.269464	Y	NA
OM1_I_sc.160	-0.268979	O	O
OM1_I_sc.39	-0.268007	O	O
OM1_I_sc.86	-0.267462	O	O
OM1_I_sc.269	-0.266574	O	O
OF2_I_sc.122	-0.266553	O	O
YF4_I_sc.70	-0.266099	Y	NA
YF2_I_sc.352	-0.265544	Y	NA
OF3_I_sc.183	-0.263443	O	O
OM4_I_sc.51	-0.263308	O	O
YF2_I_sc.218	-0.262171	Y	NA
OM1_I_sc.229	-0.261438	O	O
OM2_I_sc.254	-0.259373	O	O
OM4_I_sc.154	-0.257844	O	O
OM1_I_sc.301	-0.257471	O	O
YF2_I_sc.259	-0.257351	Y	NA
YF2_I_sc.267	-0.256749	Y	NA
OM2_I_sc.205	-0.256092	O	O
OM4_I_sc.336	-0.255978	O	O
OF2_I_sc.73	-0.254228	O	O
OM1_I_sc.374	-0.253161	O	O
YF3_I_sc.351	-0.252788	Y	NA
YF4_I_sc.40	-0.25211	Y	NA
YF2_I_sc.204	-0.251987	Y	NA
YF3_I_sc.304	-0.251963	Y	NA
YF1_I_sc.72	-0.251381	Y	NA
YF3_I_sc.285	-0.2506	Y	NA
OF2_I_sc.353	-0.250352	O	O
YF1_I_sc.141	-0.249663	Y	NA
YF2_I_sc.308	-0.24918	Y	NA
OM1_I_sc.190	-0.248484	O	O
YF2_I_sc.230	-0.247821	Y	NA
OM2_I_sc.380	-0.244614	O	O
OM2_I_sc.171	-0.244121	O	O
OF4_I_sc.353	-0.243535	O	O
YM4_I_sc.144	-0.243196	Y	NA
OM4_I_sc.227	-0.243076	O	O
OM4_I_sc.79	-0.242201	O	O
OF4_I_sc.195	-0.240943	O	O
OM4_I_sc.179	-0.240002	O	O
YF4_I_sc.81	-0.239407	Y	NA
OM4_I_sc.195	-0.238263	O	O
OF2_I_sc.231	-0.23819	O	O
YF4_I_sc.35	-0.238165	Y	NA
OF2_I_sc.179	-0.237193	O	O
YF3_I_sc.107	-0.235858	Y	NA
OM2_I_sc.361	-0.235561	O	O
YF2_I_sc.370	-0.235019	Y	NA
OF4_I_sc.376	-0.234269	O	O
YF1_I_sc.290	-0.234096	Y	NA
OF3_I_sc.81	-0.233171	O	O
OM3_I_sc.58	-0.232365	O	O
YF2_I_sc.253	-0.231681	Y	NA
OM3_I_sc.282	-0.231479	O	O
OM4_I_sc.204	-0.227831	O	O
OM4_I_sc.41	-0.226748	O	O
YF4_I_sc.377	-0.224961	Y	NA
YM2_I_sc.171	-0.22495	Y	NA
YF4_I_sc.382	-0.224781	Y	NA
YF2_I_sc.360	-0.223995	Y	NA
OF4_I_sc.358	-0.223652	O	O
YM2_I_sc.330	-0.221796	Y	NA
YM2_I_sc.137	-0.221321	Y	NA
YF2_I_sc.383	-0.219382	Y	NA
OF3_I_sc.289	-0.217003	O	O
YF2_I_sc.258	-0.216582	Y	NA
OF1_I_sc.344	-0.216385	O	O
YF4_I_sc.65	-0.215874	Y	NA
YM2_I_sc.179	-0.215373	Y	NA
OF3_I_sc.19	-0.214084	O	O
YF4_I_sc.366	-0.213839	Y	NA
YF2_I_sc.248	-0.211916	Y	NA
OF2_I_sc.220	-0.209843	O	O
OM2_I_sc.228	-0.208188	O	O
OF2_I_sc.70	-0.207377	O	O
OF4_I_sc.366	-0.20687	O	O
YM3_I_sc.151	-0.205351	Y	NA
YF2_I_sc.354	-0.204715	Y	NA
YF1_I_sc.31	-0.204226	Y	NA
OM3_I_sc.79	-0.200553	O	O
OM2_I_sc.41	-0.198717	O	O
OM3_I_sc.342	-0.198394	O	O
OF3_I_sc.87	-0.198384	O	O
YF3_I_sc.5	-0.198152	Y	NA
YM2_I_sc.6	-0.197216	Y	NA
YF2_I_sc.316	-0.195956	Y	NA
OF2_I_sc.168	-0.194575	O	O
OM4_I_sc.149	-0.194473	O	O
YF4_I_sc.110	-0.193612	Y	NA
OM4_I_sc.254	-0.193504	O	O
OF3_I_sc.286	-0.192051	O	O
YF1_I_sc.340	-0.191903	Y	NA
YM2_I_sc.324	-0.185565	Y	NA
YM3_I_sc.269	-0.183816	Y	NA
OF4_I_sc.347	-0.183258	O	O
OF3_I_sc.337	-0.183123	O	O
YF1_I_sc.310	-0.180777	Y	NA
OF2_I_sc.157	-0.180629	O	O
YF4_I_sc.131	-0.178154	Y	NA
YF2_I_sc.286	-0.178058	Y	NA
YF4_I_sc.11	-0.176894	Y	NA
YF4_I_sc.5	-0.175702	Y	NA
YF2_I_sc.33	-0.175244	Y	NA
OM4_I_sc.368	-0.175235	O	O
OM4_I_sc.377	-0.174836	O	O
YF3_I_sc.343	-0.17326	Y	NA
YF2_I_sc.315	-0.170454	Y	NA
OM1_I_sc.361	-0.169329	O	O
OM4_I_sc.53	-0.167992	O	O
YF3_I_sc.114	-0.167906	Y	NA
OF3_I_sc.165	-0.164119	O	O
YF4_I_sc.120	-0.164089	Y	NA
OM1_I_sc.28	-0.163815	O	O
YF1_I_sc.89	-0.162682	Y	NA
OM1_I_sc.216	-0.161583	O	O
YF3_I_sc.32	-0.161001	Y	NA
OF2_I_sc.205	-0.160304	O	O
YM2_I_sc.170	-0.160137	Y	NA
OF1_I_sc.214	-0.159918	O	O
YF4_I_sc.176	-0.159544	Y	NA
OM4_I_sc.349	-0.15776	O	O
OF3_I_sc.379	-0.157647	O	O
YF1_I_sc.313	-0.156604	Y	NA
OF2_I_sc.219	-0.156544	O	O
YF2_I_sc.167	-0.155666	Y	NA
OM4_I_sc.378	-0.154865	O	O
YF4_I_sc.177	-0.154821	Y	NA
YM2_I_sc.364	-0.152028	Y	NA
OF4_I_sc.220	-0.151941	O	O
YF2_I_sc.240	-0.150765	Y	NA
OM4_I_sc.357	-0.149746	O	O
YF3_I_sc.29	-0.148058	Y	NA
OM2_I_sc.301	-0.147765	O	O
YM2_I_sc.327	-0.146946	Y	NA
YM3_I_sc.171	-0.146341	Y	NA
YM2_I_sc.30	-0.145895	Y	NA
OM1_I_sc.349	-0.145204	O	O
OF3_I_sc.356	-0.144292	O	O
YF3_I_sc.64	-0.143998	Y	NA
OF2_I_sc.283	-0.143937	O	O
OM3_I_sc.345	-0.143468	O	O
OF2_I_sc.324	-0.143366	O	O
YF3_I_sc.233	-0.143348	Y	NA
YM2_I_sc.7	-0.142769	Y	NA
OM3_I_sc.247	-0.14161	O	O
OM4_I_sc.328	-0.141596	O	O
OM2_I_sc.184	-0.141198	O	O
OF3_I_sc.114	-0.140809	O	O
YM2_I_sc.260	-0.140793	Y	NA
OF2_I_sc.183	-0.140468	O	O
YF2_I_sc.241	-0.138981	Y	NA
OF3_I_sc.72	-0.137517	O	O
OM2_I_sc.123	-0.137221	O	O
YF3_I_sc.329	-0.13715	Y	NA
OF3_I_sc.216	-0.137009	O	O
OM4_I_sc.353	-0.136346	O	O
OF1_I_sc.304	-0.135379	O	O
YF4_I_sc.186	-0.134098	Y	NA
YF2_I_sc.283	-0.133713	Y	NA
OM1_I_sc.306	-0.132963	O	O
YF2_I_sc.256	-0.131485	Y	NA
OF4_I_sc.50	-0.130552	O	O
YF3_I_sc.326	-0.129406	Y	NA
OM3_I_sc.277	-0.128666	O	O
OF3_I_sc.351	-0.128513	O	O
OM4_I_sc.259	-0.128059	O	O
YM2_I_sc.82	-0.126597	Y	NA
YM3_I_sc.191	-0.125006	Y	NA
YM2_I_sc.217	-0.124997	Y	NA
YF2_I_sc.123	-0.12476	Y	NA
OM2_I_sc.214	-0.124621	O	O
OF3_I_sc.182	-0.122587	O	O
YF2_I_sc.4	-0.121733	Y	NA
YM2_I_sc.176	-0.117136	Y	NA
OF3_I_sc.227	-0.117094	O	O
OF2_I_sc.35	-0.116588	O	O
YF4_I_sc.319	-0.115692	Y	NA
YF2_I_sc.237	-0.113277	Y	NA
YM2_I_sc.284	-0.112411	Y	NA
OF3_I_sc.190	-0.109305	O	O
OF3_I_sc.239	-0.106467	O	O
YF1_I_sc.224	-0.106425	Y	NA
YF1_I_sc.323	-0.106008	Y	NA
YF2_I_sc.229	-0.103711	Y	NA
YM2_I_sc.158	-0.103566	Y	NA
[truncated: 2,183 more rows]

## Sheet: α-cell DEGs
Gene	p_val	avg_diff	pct.1	pct.2	Type	Manual annotation
SPP1	3.42e-167	2.08866	0.821	0.434	upregulated DEG
FAP	8.28e-98	0.767272	0.972	0.834	upregulated DEG
SERPINA1	1.61e-97	1.31949	0.927	0.733	upregulated DEG
DDC	4.86e-71	0.968943	0.941	0.807	upregulated DEG
EGFR	2.46e-64	0.555495	0.676	0.283	upregulated DEG
SLIRP	1.61e-59	0.528406	1	0.992	upregulated DEG
COL4A3	1.82e-58	1.56201	0.363	0.089	upregulated DEG
CHGB	8.35e-52	0.512687	1	0.997	upregulated DEG
VAV3	1.03e-48	0.939242	0.764	0.519	upregulated DEG
F5	6.55e-48	0.569954	0.681	0.365	upregulated DEG
C2orf54	1.86e-41	0.923173	0.41	0.161	upregulated DEG
ENSMFAG00000032614	2.89e-41	0.82109	0.671	0.539	upregulated DEG
GCA	4.21e-40	0.68072	0.967	0.925	upregulated DEG
COL4A4	1.83e-37	1.55924	0.254	0.058	upregulated DEG
MLPH	4.82e-35	1.01474	0.366	0.146	upregulated DEG
CRYBA2	9.12e-34	0.70079	0.989	0.967	upregulated DEG
ACOT7	3.9e-33	0.695096	0.85	0.676	upregulated DEG
EGFL6	5.12e-32	1.00017	0.326	0.117	upregulated DEG
RETNLB	9.33e-32	1.07572	0.501	0.283	upregulated DEG
ADGRG1	1.93e-31	0.62915	0.75	0.554	upregulated DEG
UCHL1	2.97e-31	0.558408	0.941	0.861	upregulated DEG
CHD5	4.17e-29	1.72675	0.415	0.227	upregulated DEG
ABCC8	1.63e-28	0.570246	0.997	0.981	upregulated DEG
GPX2	5.05e-28	0.672233	0.499	0.263	upregulated DEG
ENSMFAG00000002495	3.18e-26	0.959713	0.268	0.097	upregulated DEG
RESP18	3.47e-25	0.645607	0.521	0.333	upregulated DEG
NECAB2	4.75e-25	0.556975	0.812	0.688	upregulated DEG
EFCC1	6.41e-25	0.830642	0.389	0.18	upregulated DEG
AFP	1.22e-24	0.546139	0.953	0.895	upregulated DEG
DNM1	1.49e-23	0.573661	0.764	0.619	upregulated DEG
GSTM5	2.79e-23	0.513706	0.937	0.863	upregulated DEG
CDKN1C	3.96e-23	1.06724	0.486	0.324	upregulated DEG
ENSMFAG00000030465	5.25e-23	0.899345	0.493	0.361	upregulated DEG
IAPP	1.02e-22	0.699968	0.786	0.684	upregulated DEG
ENSMFAG00000039146	5.6e-21	0.626532	0.505	0.351	upregulated DEG
ENO2	1.14e-20	0.557822	0.921	0.85	upregulated DEG
SEPT9	1.35e-19	0.608624	0.707	0.541	upregulated DEG
CDO1	9.1e-19	0.668803	0.55	0.361	upregulated DEG
CALCB	9.83e-19	0.510879	0.346	0.206	upregulated DEG
ND3	2.33e-18	1.03008	0.991	0.982	upregulated DEG
CTBS	2.53e-17	0.675322	0.654	0.514	upregulated DEG
FOSL2	2.45e-16	0.673707	0.63	0.489	upregulated DEG
C14orf132	2.66e-16	0.531294	0.638	0.482	upregulated DEG
ST6GAL1	8.84e-16	0.63225	0.598	0.462	upregulated DEG
ENSMFAG00000029998	9.17e-16	0.78768	0.576	0.429	upregulated DEG
STAT3	1.69e-15	0.608492	0.65	0.524	upregulated DEG
TSPAN1	2.85e-15	0.561777	0.38	0.226	upregulated DEG
SFRP1	4.03e-15	0.632871	0.397	0.271	upregulated DEG
SLC2A9	6.12e-15	0.825346	0.288	0.169	upregulated DEG
SRM	7.62e-15	0.563211	0.75	0.652	upregulated DEG
APOD	1.38e-14	1.70666	0.261	0.159	upregulated DEG
KRT7	1.35e-12	0.746936	0.339	0.217	upregulated DEG
BAX	1.87e-12	0.703289	0.327	0.218	upregulated DEG
KRBOX1	2.13e-12	0.695081	0.371	0.229	upregulated DEG
SRGAP3	7.58e-12	0.59134	0.478	0.336	upregulated DEG
IGFBP3	7.62e-12	0.51126	0.384	0.257	upregulated DEG
MATN2	1.3e-11	0.540285	0.323	0.203	upregulated DEG
SDF2L1	1.1e-10	0.542518	0.651	0.532	upregulated DEG
ADAMTSL1	1.3e-10	0.600379	0.331	0.212	upregulated DEG
VEGFB	2.08e-10	0.56643	0.719	0.621	upregulated DEG
GCNT2	2.59e-10	0.545182	0.46	0.329	upregulated DEG
RFLNA	4.78e-10	0.900056	0.309	0.207	upregulated DEG
COL19A1	5.44e-10	0.605629	0.342	0.234	upregulated DEG
CACNA1F	8.96e-10	0.707729	0.322	0.215	upregulated DEG
VAV2	1.07e-09	0.547408	0.366	0.254	upregulated DEG
BHMT2	2.65e-09	0.523741	0.324	0.215	upregulated DEG
PTPRG	2.74e-09	0.572731	0.31	0.201	upregulated DEG
SCAMP4	4.31e-09	0.560207	0.417	0.315	upregulated DEG
MYO5C	1.38e-08	0.591008	0.449	0.356	upregulated DEG
TIAM1	1.73e-08	0.509013	0.483	0.385	upregulated DEG
IMPG1	4.23e-08	0.503217	0.571	0.485	upregulated DEG
EFNB2	6.83e-08	0.65657	0.417	0.296	upregulated DEG
TNFRSF1A	9.55e-08	0.53567	0.256	0.167	upregulated DEG
SLC27A5	1.33e-07	1.40047	0.827	0.778	upregulated DEG
ENSMFAG00000001523	2.46e-07	0.538813	0.78	0.73	upregulated DEG
PTK2B	3.37e-07	0.535798	0.403	0.322	upregulated DEG
AQP4	3.87e-07	0.597154	0.261	0.178	upregulated DEG
AANAT	4.33e-07	0.604474	0.406	0.342	upregulated DEG
ENSMFAG00000042751	6.59e-07	0.535902	0.368	0.274	upregulated DEG
DTNBP1	9.3e-07	0.668651	0.289	0.211	upregulated DEG
IBSP	1.41e-06	0.604645	0.529	0.466	upregulated DEG
ORAI2	1.65e-06	0.532879	0.478	0.401	upregulated DEG
SULT4A1	1.7e-06	0.507494	0.454	0.369	upregulated DEG
MPPE1	2.66e-06	0.532159	0.322	0.244	upregulated DEG
TMEM61	3.04e-06	0.570967	0.282	0.201	upregulated DEG
PPY	3.13e-06	0.698913	0.899	0.88	upregulated DEG
ENSMFAG00000028058	3.45e-06	0.611641	0.389	0.335	upregulated DEG
EML1	1.15e-05	0.625025	0.275	0.208	upregulated DEG
PPP1R1A	1.52e-05	0.603793	0.415	0.362	upregulated DEG
FIG4	1.57e-05	0.677479	0.333	0.264	upregulated DEG
ANAPC4	1.73e-05	0.584955	0.413	0.338	upregulated DEG
DROSHA	2.23e-05	0.620643	0.485	0.403	upregulated DEG
HSDL2	2.34e-05	0.622846	0.32	0.256	upregulated DEG
COBL	3.96e-05	0.510815	0.278	0.205	upregulated DEG
CEP250	5.26e-05	0.581063	0.342	0.259	upregulated DEG
UGGT1	8.29e-05	0.526057	0.281	0.21	upregulated DEG
PACSIN2	0.000104036	0.719198	0.364	0.299	upregulated DEG
R3HDM1	0.000155343	0.527011	0.701	0.631	upregulated DEG
SRP72	0.000180174	0.616003	0.763	0.708	upregulated DEG
ERC1	0.000288304	0.519484	0.503	0.434	upregulated DEG
RP2	0.000381911	0.521201	0.267	0.215	upregulated DEG
FANCE	0.000411967	0.504731	0.278	0.196	upregulated DEG
F10	0.000721694	0.56162	0.28	0.223	upregulated DEG
NBR1	0.00072748	0.626263	0.737	0.684	upregulated DEG
ITGA2	0.000769701	0.631779	0.345	0.276	upregulated DEG
NUDT8	0.000781175	0.575225	0.344	0.275	upregulated DEG
SIAE	0.001141	0.520828	0.5	0.437	upregulated DEG
NCOR2	0.00182874	0.563473	0.27	0.226	upregulated DEG
ID1	0.00187427	0.520414	0.386	0.316	upregulated DEG
TSPAN4	0.00355984	0.542449	0.253	0.201	upregulated DEG
PIGQ	0.00897328	0.51112	0.298	0.252	upregulated DEG
STK39	0.0110739	0.606216	0.374	0.328	upregulated DEG
EIF2B2	0.0126736	0.607732	0.433	0.369	upregulated DEG
TMED8	0.0127819	1.15395	0.256	0.218	upregulated DEG
ARSDR1	0.0131621	0.661976	0.258	0.218	upregulated DEG
FAM213B	0.0162424	0.553439	0.47	0.433	upregulated DEG
AGPAT5	0.0195213	0.515314	0.529	0.468	upregulated DEG
PIGU	0.0346473	0.598489	0.445	0.392	upregulated DEG
CARNMT1	0.0439447	0.642914	0.323	0.277	upregulated DEG
FABP5	1.6e-197	-1.8027	0.609	0.895	downregulated DEG
ENSMFAG00000040162	1.68e-123	-3.80572	0.021	0.361	downregulated DEG
SST	1.16e-79	-1.39043	0.727	0.893	downregulated DEG
CHGA	4.85e-74	-1.05297	0.991	0.994	downregulated DEG
NR0B1	3.49e-51	-0.771929	0.981	0.99	downregulated DEG
IFI6	1.49e-47	-1.0068	0.927	0.973	downregulated DEG
CYTB	1.76e-46	-0.548646	1	1	downregulated DEG
MT2	1.34e-45	-0.571164	0.78	0.945	downregulated DEG
LYPD8	3.23e-40	-0.801847	0.086	0.279	downregulated DEG
ENSMFAG00000020465	8.29e-40	-4.20852	0.206	0.263	downregulated DEG
TMEM59L	1.15e-39	-0.512525	0.652	0.843	downregulated DEG
FAM162B	7.35e-39	-0.814049	0.377	0.592	downregulated DEG
ENSMFAG00000039068	1.9e-37	-0.551224	0.686	0.852	downregulated DEG
SCGB2A1	5.74e-35	-1.20575	0.192	0.358	downregulated DEG
ATP8	3.32e-32	-0.796859	0.396	0.565	downregulated DEG
TXNIP	1.14e-30	-1.14083	0.576	0.712	downregulated DEG
TNFSF10	9.84e-30	-0.922447	0.679	0.798	downregulated DEG
TSPO	9.99e-30	-0.513439	0.319	0.492	downregulated DEG
ENSMFAG00000028792	6.61e-29	-1.95412	0.18	0.256	downregulated DEG
ENSMFAG00000042314	1.95e-28	-0.539337	0.843	0.96	downregulated DEG
ENSMFAG00000003105	3.64e-28	-1.3741	0.109	0.293	downregulated DEG
LBH	4.95e-28	-0.856343	0.445	0.616	downregulated DEG
RBP4	9.71e-28	-1.72701	0.296	0.479	downregulated DEG
PTGR1	6.44e-27	-0.62316	0.429	0.586	downregulated DEG
IGFBP2	1.08e-26	-1.02929	0.196	0.369	downregulated DEG
ENSMFAG00000002276	2.19e-26	-0.904789	0.098	0.261	downregulated DEG
MT1X	6.54e-26	-1.00946	0.298	0.496	downregulated DEG
ARHGAP12	1.88e-25	-0.876646	0.641	0.721	downregulated DEG
ENSMFAG00000032281	8.27e-24	-1.11908	0.304	0.393	downregulated DEG
ENSMFAG00000005679	1.08e-22	-0.770073	0.47	0.635	downregulated DEG
ENSMFAG00000032548	1.36e-22	-0.523439	0.646	0.782	downregulated DEG
IGSF1	5.26e-22	-0.528254	0.41	0.579	downregulated DEG
HSPB1	9.93e-21	-0.946846	0.94	0.953	downregulated DEG
EGR2	2.99e-20	-0.61427	0.298	0.465	downregulated DEG
ATF3	5.86e-20	-0.858004	0.196	0.34	downregulated DEG
PTPRZ1	1.76e-19	-0.616579	0.449	0.574	downregulated DEG
LTBP3	1.84e-19	-0.512259	0.489	0.635	downregulated DEG
EVA1A	6.14e-18	-0.584489	0.238	0.398	downregulated DEG
ENSMFAG00000037558	6.51e-18	-2.52348	0.437	0.535	downregulated DEG
ENSMFAG00000030038	8.35e-17	-0.671319	0.757	0.815	downregulated DEG
HAL	3.66e-16	-0.716603	0.538	0.61	downregulated DEG
SCN9A	2.99e-15	-0.698745	0.193	0.309	downregulated DEG
GC	7.86e-15	-0.540984	0.882	0.928	downregulated DEG
ENSMFAG00000025024	6.33e-14	-0.956004	0.251	0.283	downregulated DEG
ENSMFAG00000007971	1.06e-13	-0.656134	0.743	0.76	downregulated DEG
PCDH17	2.22e-13	-0.528218	0.232	0.339	downregulated DEG
CD74	8.73e-13	-1.57902	0.201	0.322	downregulated DEG
GCFC2	1.75e-12	-0.785686	0.24	0.326	downregulated DEG
IDH1	3.48e-09	-0.54943	0.384	0.465	downregulated DEG
ENSMFAG00000041970	1.59e-08	-0.546599	0.238	0.317	downregulated DEG
ENSMFAG00000039395	3.2e-08	-0.613347	0.223	0.318	downregulated DEG
RRP1	1.25e-05	-0.529866	0.278	0.318	downregulated DEG
SNX25	4.98e-05	-0.584317	0.25	0.307	downregulated DEG
ENSMFAG00000043094	7e-05	-0.609866	0.213	0.254	downregulated DEG	RABGEF1
ZNF226	7.12e-05	-0.646435	0.271	0.331	downregulated DEG
TPM2	0.00134361	-0.576689	0.258	0.288	downregulated DEG
PLA2G1B	0.00219979	-0.593398	0.975	0.97	downregulated DEG
MGP	0.00238449	-0.564227	0.25	0.316	downregulated DEG
SERPINB7	0.00289898	-0.570127	0.411	0.428	downregulated DEG
ZNF346	0.00852615	-0.512483	0.257	0.271	downregulated DEG

## Sheet: α-cell down GO
GO	Category	Description	LogP	Log(q-value)	#GeneInGOAndHitList	Hits
GO:0048545	GO Biological Processes	response to steroid hormone	-6.38106	-1.94215	8	NR0B1|TSPO|IDH1|IGFBP2|SCGB2A1|SST|TXNIP|LBH
GO:0009755	GO Biological Processes	hormone-mediated signaling pathway	-3.05872	0	4	NR0B1|SCGB2A1|SST|LBH
GO:0032870	GO Biological Processes	cellular response to hormone stimulus	-2.78594	0	6	NR0B1|IGFBP2|SCGB2A1|PLA2G1B|SST|LBH
GO:0030522	GO Biological Processes	intracellular receptor signaling pathway	-2.77832	0	4	NR0B1|FABP5|SCGB2A1|LBH
GO:0030518	GO Biological Processes	intracellular steroid hormone receptor signaling pathway	-2.74629	0	3	NR0B1|SCGB2A1|LBH
GO:0043401	GO Biological Processes	steroid hormone mediated signaling pathway	-2.33927	0	3	NR0B1|SCGB2A1|LBH
GO:0006690	GO Biological Processes	icosanoid metabolic process	-4.22845	-0.355638	4	CD74|FABP5|PLA2G1B|PTGR1
GO:0006692	GO Biological Processes	prostanoid metabolic process	-4.14944	-0.355638	3	CD74|FABP5|PTGR1
GO:0006693	GO Biological Processes	prostaglandin metabolic process	-4.14944	-0.355638	3	CD74|FABP5|PTGR1
GO:0046456	GO Biological Processes	icosanoid biosynthetic process	-3.83529	-0.202449	3	CD74|FABP5|PLA2G1B
GO:1901568	GO Biological Processes	fatty acid derivative metabolic process	-3.598	-0.0643582	4	CD74|FABP5|PLA2G1B|PTGR1
GO:0046890	GO Biological Processes	regulation of lipid biosynthetic process	-3.33722	0	4	TSPO|CD74|FABP5|IDH1
GO:1901570	GO Biological Processes	fatty acid derivative biosynthetic process	-3.09362	0	3	CD74|FABP5|PLA2G1B
GO:0033559	GO Biological Processes	unsaturated fatty acid metabolic process	-2.95115	0	3	CD74|FABP5|PTGR1
GO:0032787	GO Biological Processes	monocarboxylic acid metabolic process	-2.94951	0	6	CD74|FABP5|HAL|IDH1|PLA2G1B|PTGR1
GO:0008610	GO Biological Processes	lipid biosynthetic process	-2.77034	0	6	NR0B1|TSPO|CD74|FABP5|IDH1|PLA2G1B
GO:0060326	GO Biological Processes	cell chemotaxis	-2.64327	0	4	CD74|CHGA|HSPB1|PLA2G1B
GO:0002444	GO Biological Processes	myeloid leukocyte mediated immunity	-2.48989	0	5	CHGA|FABP5|IDH1|PLA2G1B|RABGEF1
GO:0006633	GO Biological Processes	fatty acid biosynthetic process	-2.47168	0	3	CD74|FABP5|PLA2G1B
GO:0006631	GO Biological Processes	fatty acid metabolic process	-2.28252	0	4	CD74|FABP5|PLA2G1B|PTGR1
GO:0006935	GO Biological Processes	chemotaxis	-2.2115	0	5	CD74|CHGA|EGR2|HSPB1|PLA2G1B
GO:0042330	GO Biological Processes	taxis	-2.20592	0	5	CD74|CHGA|EGR2|HSPB1|PLA2G1B
GO:0002274	GO Biological Processes	myeloid leukocyte activation	-2.18931	0	5	CD74|CHGA|FABP5|IDH1|RABGEF1
GO:0019216	GO Biological Processes	regulation of lipid metabolic process	-2.18706	0	4	TSPO|CD74|FABP5|IDH1
GO:0097529	GO Biological Processes	myeloid leukocyte migration	-2.16909	0	3	CD74|CHGA|PLA2G1B
GO:0030595	GO Biological Processes	leukocyte chemotaxis	-2.0983	0	3	CD74|CHGA|PLA2G1B
GO:0001816	GO Biological Processes	cytokine production	-4.09557	-0.355638	8	TSPO|CD74|CHGA|HSPB1|LTBP3|PLA2G1B|SERPINB7|RABGEF1
GO:1902532	GO Biological Processes	negative regulation of intracellular signal transduction	-3.26845	0	6	ATF3|CD74|HSPB1|MTNR1B|RABGEF1|ARHGAP12
GO:0045936	GO Biological Processes	negative regulation of phosphate metabolic process	-2.38616	0	5	ATF3|TSPO|HSPB1|RABGEF1|SNX25
GO:0010563	GO Biological Processes	negative regulation of phosphorus metabolic process	-2.38303	0	5	ATF3|TSPO|HSPB1|RABGEF1|SNX25
GO:0031400	GO Biological Processes	negative regulation of protein modification process	-2.28895	0	5	ATF3|TSPO|HSPB1|RABGEF1|SNX25
GO:0001933	GO Biological Processes	negative regulation of protein phosphorylation	-2.11891	0	4	ATF3|HSPB1|RABGEF1|SNX25
GO:0001817	GO Biological Processes	regulation of cytokine production	-2.01554	0	5	TSPO|CD74|HSPB1|SERPINB7|RABGEF1
GO:0002792	GO Biological Processes	negative regulation of peptide secretion	-3.79626	-0.202449	4	CD74|CHGA|MTNR1B|RABGEF1
GO:0002791	GO Biological Processes	regulation of peptide secretion	-3.54902	-0.0643582	6	CD74|CHGA|MTNR1B|PLA2G1B|RBP4|RABGEF1
GO:0002790	GO Biological Processes	peptide secretion	-3.0441	0	6	CD74|CHGA|MTNR1B|PLA2G1B|RBP4|RABGEF1
GO:0051048	GO Biological Processes	negative regulation of secretion	-3.02477	0	4	CD74|CHGA|MTNR1B|RABGEF1
GO:0050708	GO Biological Processes	regulation of protein secretion	-2.78326	0	5	CHGA|MTNR1B|PLA2G1B|RBP4|RABGEF1
GO:0090087	GO Biological Processes	regulation of peptide transport	-2.70027	0	6	CD74|CHGA|MTNR1B|PLA2G1B|RBP4|RABGEF1
GO:0050709	GO Biological Processes	negative regulation of protein secretion	-2.64728	0	3	CHGA|MTNR1B|RABGEF1
GO:0051051	GO Biological Processes	negative regulation of transport	-2.58307	0	5	CD74|CHGA|FABP5|MTNR1B|RABGEF1
GO:0050796	GO Biological Processes	regulation of insulin secretion	-2.39312	0	3	CHGA|MTNR1B|RBP4
GO:0009306	GO Biological Processes	protein secretion	-2.36436	0	5	CHGA|MTNR1B|PLA2G1B|RBP4|RABGEF1
GO:0051224	GO Biological Processes	negative regulation of protein transport	-2.26924	0	3	CHGA|MTNR1B|RABGEF1
GO:1904950	GO Biological Processes	negative regulation of establishment of protein localization	-2.24483	0	3	CHGA|MTNR1B|RABGEF1
GO:0030073	GO Biological Processes	insulin secretion	-2.19761	0	3	CHGA|MTNR1B|RBP4
GO:0090276	GO Biological Processes	regulation of peptide hormone secretion	-2.19184	0	3	CHGA|MTNR1B|RBP4
GO:1901215	GO Biological Processes	negative regulation of neuron death	-2.19184	0	3	CHGA|MTNR1B|PTPRZ1
GO:1903531	GO Biological Processes	negative regulation of secretion by cell	-2.16348	0	3	CHGA|MTNR1B|RABGEF1
GO:0002699	GO Biological Processes	positive regulation of immune effector process	-2.1304	0	3	CD74|RBP4|RABGEF1
GO:0051223	GO Biological Processes	regulation of protein transport	-2.06274	0	5	CHGA|MTNR1B|PLA2G1B|RBP4|RABGEF1
GO:0006970	GO Biological Processes	response to osmotic stress	-3.3145	0	3	TSPO|CYTB|SST
GO:0010038	GO Biological Processes	response to metal ion	-3.29527	0	5	TSPO|IGFBP2|MT1X|CYTB|TXNIP
GO:0007584	GO Biological Processes	response to nutrient	-3.17287	0	4	TSPO|IGFBP2|CYTB|SST
GO:0031667	GO Biological Processes	response to nutrient levels	-2.68576	0	5	ATF3|TSPO|IGFBP2|CYTB|SST
GO:0009636	GO Biological Processes	response to toxic substance	-2.59019	0	5	MT1X|CYTB|RBP4|SCN9A|TXNIP
GO:0009991	GO Biological Processes	response to extracellular stimulus	-2.56891	0	5	ATF3|TSPO|IGFBP2|CYTB|SST
GO:0010035	GO Biological Processes	response to inorganic substance	-2.46331	0	5	TSPO|IGFBP2|MT1X|CYTB|TXNIP
GO:0051899	GO Biological Processes	membrane depolarization	-3.21285	0	3	TSPO|IFI6|SCN9A
GO:0042391	GO Biological Processes	regulation of membrane potential	-2.10155	0	4	TSPO|IFI6|MTNR1B|SCN9A
GO:0007610	GO Biological Processes	behavior	-3.15496	0	6	TSPO|EGR2|MTNR1B|PTPRZ1|SCN9A|PCDH17
GO:0099537	GO Biological Processes	trans-synaptic signaling	-2.03028	0	5	EGR2|FABP5|MTNR1B|SST|PCDH17
GO:0099536	GO Biological Processes	synaptic signaling	-2.01554	0	5	EGR2|FABP5|MTNR1B|SST|PCDH17
GO:0097190	GO Biological Processes	apoptotic signaling pathway	-3.13228	0	6	ATF3|CD74|IFI6|HSPB1|SST|TNFSF10
GO:2001234	GO Biological Processes	negative regulation of apoptotic signaling pathway	-3.09346	0	4	CD74|IFI6|HSPB1|TNFSF10
GO:2001233	GO Biological Processes	regulation of apoptotic signaling pathway	-3.08141	0	5	ATF3|CD74|IFI6|HSPB1|TNFSF10
GO:2001236	GO Biological Processes	regulation of extrinsic apoptotic signaling pathway	-2.54816	0	3	ATF3|IFI6|TNFSF10
GO:0097191	GO Biological Processes	extrinsic apoptotic signaling pathway	-2.10359	0	3	ATF3|IFI6|TNFSF10
GO:0043122	GO Biological Processes	regulation of I-kappaB kinase/NF-kappaB signaling	-2.03686	0	3	CD74|HSPB1|TNFSF10
GO:0007548	GO Biological Processes	sex differentiation	-2.83612	0	4	NR0B1|IDH1|RBP4|TNFSF10
GO:0008406	GO Biological Processes	gonad development	-2.14131	0	3	NR0B1|IDH1|TNFSF10
GO:0045137	GO Biological Processes	development of primary sexual characteristics	-2.10889	0	3	NR0B1|IDH1|TNFSF10
GO:0048608	GO Biological Processes	reproductive structure development	-2.10847	0	4	NR0B1|IDH1|RBP4|TNFSF10
GO:0061458	GO Biological Processes	reproductive system development	-2.09811	0	4	NR0B1|IDH1|RBP4|TNFSF10
GO:0006006	GO Biological Processes	glucose metabolic process	-2.18611	0	3	ATF3|FABP5|RBP4
GO:0042593	GO Biological Processes	glucose homeostasis	-2.00743	0	3	FABP5|MTNR1B|RBP4
GO:0033500	GO Biological Processes	carbohydrate homeostasis	-2.0026	0	3	FABP5|MTNR1B|RBP4
GO:0030278	GO Biological Processes	regulation of ossification	-2.22096	0	3	EGR2|LTBP3|MGP
GO:0043065	GO Biological Processes	positive regulation of apoptotic process	-2.13789	0	5	ATF3|TSPO|TNFSF10|TXNIP|ZNF346
GO:0043068	GO Biological Processes	positive regulation of programmed cell death	-2.11677	0	5	ATF3|TSPO|TNFSF10|TXNIP|ZNF346
GO:0043434	GO Biological Processes	response to peptide hormone	-2.08784	0	4	EGR2|CYTB|PLA2G1B|TNFSF10
GO:0001894	GO Biological Processes	tissue homeostasis	-2.08781	0	3	HSPB1|LTBP3|RBP4
GO:0007169	GO Biological Processes	transmembrane receptor protein tyrosine kinase signaling pathway	-2.01067	0	5	IFI6|HSPB1|IGFBP2|TXNIP|RABGEF1
GO:0005775	GO Cellular Components	vacuolar lumen	-2.42106	0	3	CD74|FABP5|GC
GO:0005764	GO Cellular Components	lysosome	-2.10372	0	5	CD74|CHGA|FABP5|GC|EVA1A
GO:0000323	GO Cellular Components	lytic vacuole	-2.10112	0	5	CD74|CHGA|FABP5|GC|EVA1A
GO:0008289	GO Molecular Functions	lipid binding	-2.6589	0	6	TSPO|FABP5|GC|PLA2G1B|RBP4|SNX25

## Sheet: α-cell up GO
GO	Category	Description	LogP	Log(q-value)	#GeneInGOAndHitList	Hits
GO:0043687	GO Biological Processes	post-translational protein modification	-2.18082	-0.189922	6	AFP|CHGB|F5|IGFBP3|SERPINA1|SPP1
GO:0030198	GO Biological Processes	extracellular matrix organization	-4.26835	-1.26585	9	COL4A3|COL4A4|COL19A1|FAP|IBSP|ITGA2|SPP1|TNFRSF1A|EGFL6
GO:0043062	GO Biological Processes	extracellular structure organization	-3.81186	-0.9996	9	COL4A3|COL4A4|COL19A1|FAP|IBSP|ITGA2|SPP1|TNFRSF1A|EGFL6
GO:0007169	GO Biological Processes	transmembrane receptor protein tyrosine kinase signaling pathway	-4.55597	-1.34682	13	APOD|COL4A3|DNM1|EFNB2|EGFR|PTK2B|IGFBP3|PTPRG|STAT3|TIAM1|VAV2|VEGFB|VAV3
GO:0048013	GO Biological Processes	ephrin receptor signaling pathway	-4.31453	-1.2899	5	DNM1|EFNB2|TIAM1|VAV2|VAV3
GO:0043552	GO Biological Processes	positive regulation of phosphatidylinositol 3-kinase activity	-3.37154	-0.795261	3	PTK2B|VAV2|VAV3
GO:0010942	GO Biological Processes	positive regulation of cell death	-3.26415	-0.743629	11	BAX|COL4A3|EFNB2|FAP|IAPP|IGFBP3|SFRP1|TIAM1|TNFRSF1A|VAV2|VAV3
GO:0090218	GO Biological Processes	positive regulation of lipid kinase activity	-3.21912	-0.714021	3	PTK2B|VAV2|VAV3
GO:0051345	GO Biological Processes	positive regulation of hydrolase activity	-3.06929	-0.634696	11	BAX|COL4A3|EGFR|PTK2B|ITGA2|RP2|SFRP1|STAT3|TIAM1|SRGAP3|VAV3
GO:0048010	GO Biological Processes	vascular endothelial growth factor receptor signaling pathway	-2.99406	-0.617162	4	PTK2B|VAV2|VEGFB|VAV3
GO:0043065	GO Biological Processes	positive regulation of apoptotic process	-2.96835	-0.614548	10	BAX|COL4A3|FAP|IAPP|IGFBP3|SFRP1|TIAM1|TNFRSF1A|VAV2|VAV3
GO:0043068	GO Biological Processes	positive regulation of programmed cell death	-2.92982	-0.60992	10	BAX|COL4A3|FAP|IAPP|IGFBP3|SFRP1|TIAM1|TNFRSF1A|VAV2|VAV3
GO:1903727	GO Biological Processes	positive regulation of phospholipid metabolic process	-2.85225	-0.56187	3	PTK2B|VAV2|VAV3
GO:0043551	GO Biological Processes	regulation of phosphatidylinositol 3-kinase activity	-2.68143	-0.46194	3	PTK2B|VAV2|VAV3
GO:0043550	GO Biological Processes	regulation of lipid kinase activity	-2.49354	-0.372001	3	PTK2B|VAV2|VAV3
GO:0035023	GO Biological Processes	regulation of Rho protein signal transduction	-2.38586	-0.311394	4	TIAM1|VAV2|ADGRG1|VAV3
GO:0045834	GO Biological Processes	positive regulation of lipid metabolic process	-2.33226	-0.287106	4	PTK2B|TNFRSF1A|VAV2|VAV3
GO:0043087	GO Biological Processes	regulation of GTPase activity	-2.1746	-0.187747	7	PTK2B|RP2|SFRP1|TIAM1|VAV2|SRGAP3|VAV3
GO:1903725	GO Biological Processes	regulation of phospholipid metabolic process	-2.10746	-0.146426	3	PTK2B|VAV2|VAV3
GO:0008361	GO Biological Processes	regulation of cell size	-2.01655	-0.0954779	4	AQP4|SPP1|VAV2|VAV3
GO:0048514	GO Biological Processes	blood vessel morphogenesis	-5.52044	-1.89359	14	APOD|BAX|COL4A3|COL4A4|EFNB2|PTK2B|FAP|ID1|SFRP1|STAT3|VAV2|VEGFB|ADGRG1|VAV3
GO:0001525	GO Biological Processes	angiogenesis	-5.50392	-1.89359	13	APOD|COL4A3|COL4A4|EFNB2|PTK2B|FAP|ID1|SFRP1|STAT3|VAV2|VEGFB|ADGRG1|VAV3
GO:0001568	GO Biological Processes	blood vessel development	-4.97215	-1.52911	14	APOD|BAX|COL4A3|COL4A4|EFNB2|PTK2B|FAP|ID1|SFRP1|STAT3|VAV2|VEGFB|ADGRG1|VAV3
GO:0001944	GO Biological Processes	vasculature development	-4.77894	-1.41852	14	APOD|BAX|COL4A3|COL4A4|EFNB2|PTK2B|FAP|ID1|SFRP1|STAT3|VAV2|VEGFB|ADGRG1|VAV3
GO:0050673	GO Biological Processes	epithelial cell proliferation	-4.38978	-1.2973	10	BAX|CDKN1C|EFNB2|EGFR|FAP|ID1|IGFBP3|SFRP1|STAT3|VEGFB
GO:0008285	GO Biological Processes	negative regulation of cell proliferation	-3.69422	-0.962186	12	APOD|BAX|CDKN1C|COL4A3|EFNB2|PTK2B|FAP|IGFBP3|SFRP1|STAT3|ADGRG1|CHD5
GO:0050678	GO Biological Processes	regulation of epithelial cell proliferation	-3.3646	-0.794228	8	BAX|CDKN1C|EFNB2|EGFR|ID1|SFRP1|STAT3|VEGFB
GO:0001822	GO Biological Processes	kidney development	-2.73252	-0.48325	6	BAX|CDKN1C|COL4A3|COL4A4|EFNB2|SFRP1
GO:0072001	GO Biological Processes	renal system development	-2.61882	-0.423096	6	BAX|CDKN1C|COL4A3|COL4A4|EFNB2|SFRP1
GO:0050679	GO Biological Processes	positive regulation of epithelial cell proliferation	-2.57643	-0.399283	5	EGFR|ID1|SFRP1|STAT3|VEGFB
GO:1901342	GO Biological Processes	regulation of vasculature development	-2.45912	-0.356539	7	COL4A3|EFNB2|PTK2B|ID1|SFRP1|STAT3|VEGFB
GO:0001655	GO Biological Processes	urogenital system development	-2.36646	-0.302954	6	BAX|CDKN1C|COL4A3|COL4A4|EFNB2|SFRP1
GO:0045765	GO Biological Processes	regulation of angiogenesis	-2.06099	-0.125181	6	COL4A3|PTK2B|ID1|SFRP1|STAT3|VEGFB
GO:0050878	GO Biological Processes	regulation of body fluid levels	-5.44016	-1.89359	12	AQP4|CDO1|F5|F10|FAP|ITGA2|SERPINA1|VAV2|NCOR2|VAV3|STK39|DTNBP1
GO:0009611	GO Biological Processes	response to wounding	-4.81425	-1.41852	13	APOD|BAX|EGFR|F5|F10|FAP|ITGA2|MATN2|SERPINA1|SPP1|VAV2|VAV3|DTNBP1
GO:0007596	GO Biological Processes	blood coagulation	-3.7754	-0.979251	8	F5|F10|FAP|ITGA2|SERPINA1|VAV2|VAV3|DTNBP1
GO:0007599	GO Biological Processes	hemostasis	-3.7319	-0.976351	8	F5|F10|FAP|ITGA2|SERPINA1|VAV2|VAV3|DTNBP1
GO:0050817	GO Biological Processes	coagulation	-3.72329	-0.976351	8	F5|F10|FAP|ITGA2|SERPINA1|VAV2|VAV3|DTNBP1
GO:0042060	GO Biological Processes	wound healing	-3.53806	-0.861887	10	APOD|EGFR|F5|F10|FAP|ITGA2|SERPINA1|VAV2|VAV3|DTNBP1
GO:0030279	GO Biological Processes	negative regulation of ossification	-4.41418	-1.2973	5	PTK2B|ID1|NBR1|SFRP1|RFLNA
GO:0001503	GO Biological Processes	ossification	-4.01815	-1.16961	9	EGFR|PTK2B|IBSP|ID1|IGFBP3|NBR1|SFRP1|SPP1|RFLNA
GO:0001649	GO Biological Processes	osteoblast differentiation	-3.20218	-0.707059	6	IBSP|ID1|IGFBP3|NBR1|SFRP1|SPP1
GO:0031214	GO Biological Processes	biomineral tissue development	-3.02301	-0.628737	5	PTK2B|IBSP|NBR1|SPP1|RFLNA
GO:0045668	GO Biological Processes	negative regulation of osteoblast differentiation	-2.77595	-0.514751	3	ID1|NBR1|SFRP1
GO:0030282	GO Biological Processes	bone mineralization	-2.71857	-0.472089	4	PTK2B|IBSP|NBR1|RFLNA
GO:0030278	GO Biological Processes	regulation of ossification	-2.60391	-0.417158	5	PTK2B|ID1|NBR1|SFRP1|RFLNA
GO:0030500	GO Biological Processes	regulation of bone mineralization	-2.28362	-0.253953	3	PTK2B|NBR1|RFLNA
GO:0061572	GO Biological Processes	actin filament bundle organization	-2.19279	-0.197964	4	PTK2B|ID1|SFRP1|RFLNA
GO:0070167	GO Biological Processes	regulation of biomineral tissue development	-2.02916	-0.101445	3	PTK2B|NBR1|RFLNA
GO:0006970	GO Biological Processes	response to osmotic stress	-4.36371	-1.2973	5	BAX|EGFR|PTK2B|ITGA2|STK39
GO:0034103	GO Biological Processes	regulation of tissue remodeling	-4.24306	-1.26585	5	BAX|EGFR|IAPP|SFRP1|SPP1
GO:0046849	GO Biological Processes	bone remodeling	-4.21982	-1.25734	5	EGFR|PTK2B|IAPP|SFRP1|SPP1
GO:0046850	GO Biological Processes	regulation of bone remodeling	-4.15294	-1.21849	4	EGFR|IAPP|SFRP1|SPP1
GO:0048871	GO Biological Processes	multicellular organismal homeostasis	-4.08669	-1.17857	10	AQP4|BAX|EGFR|PTK2B|GCNT2|IAPP|ID1|SPP1|STAT3|STK39
GO:0001894	GO Biological Processes	tissue homeostasis	-4.05771	-1.17747	7	BAX|EGFR|PTK2B|GCNT2|IAPP|SPP1|STK39
GO:0048771	GO Biological Processes	tissue remodeling	-3.72882	-0.976351	6	BAX|EGFR|PTK2B|IAPP|SFRP1|SPP1
GO:0045453	GO Biological Processes	bone resorption	-3.71698	-0.976351	4	EGFR|PTK2B|IAPP|SPP1
GO:0032355	GO Biological Processes	response to estradiol	-3.40867	-0.799662	5	EGFR|ITGA2|SFRP1|STAT3|NCOR2
GO:0048145	GO Biological Processes	regulation of fibroblast proliferation	-3.23136	-0.716039	4	BAX|EGFR|FOSL2|SFRP1
GO:0071392	GO Biological Processes	cellular response to estradiol stimulus	-3.21912	-0.714021	3	EGFR|ITGA2|SFRP1
GO:0048144	GO Biological Processes	fibroblast proliferation	-3.2117	-0.711617	4	BAX|EGFR|FOSL2|SFRP1
GO:0045124	GO Biological Processes	regulation of bone resorption	-3.08386	-0.634696	3	EGFR|IAPP|SPP1
GO:0033273	GO Biological Processes	response to vitamin	-3.04554	-0.634696	4	EGFR|ITGA2|SFRP1|SPP1
GO:0048732	GO Biological Processes	gland development	-3.04087	-0.634696	8	BAX|CDKN1C|CDO1|EGFR|ITGA2|SFRP1|NCOR2|COBL
GO:0034105	GO Biological Processes	positive regulation of tissue remodeling	-2.96239	-0.614548	3	BAX|EGFR|SPP1
GO:0060249	GO Biological Processes	anatomical structure homeostasis	-2.38766	-0.311394	7	BAX|EGFR|PTK2B|GCNT2|IAPP|SPP1|STK39
GO:0071214	GO Biological Processes	cellular response to abiotic stimulus	-2.35383	-0.296247	6	BAX|EGFR|ITGA2|SFRP1|TNFRSF1A|STK39
GO:0104004	GO Biological Processes	cellular response to environmental stimulus	-2.35383	-0.296247	6	BAX|EGFR|ITGA2|SFRP1|TNFRSF1A|STK39
GO:0055123	GO Biological Processes	digestive system development	-2.33226	-0.287106	4	CDKN1C|EGFR|SFRP1|COBL
GO:0008625	GO Biological Processes	extrinsic apoptotic signaling pathway via death domain receptors	-2.1349	-0.162162	3	BAX|SFRP1|TNFRSF1A
GO:0051897	GO Biological Processes	positive regulation of protein kinase B signaling	-2.04988	-0.116789	4	EGFR|F10|GCNT2|IAPP
GO:1901655	GO Biological Processes	cellular response to ketone	-2.04182	-0.111418	3	EGFR|SFRP1|SPP1
GO:0043408	GO Biological Processes	regulation of MAPK cascade	-4.24634	-1.26585	13	EGFR|PTK2B|GCNT2|IAPP|ID1|IGFBP3|NBR1|SFRP1|TIAM1|UCHL1|STK39|NECAB2|DTNBP1
GO:0031098	GO Biological Processes	stress-activated protein kinase signaling cascade	-3.17727	-0.691914	7	EGFR|PTK2B|NBR1|SFRP1|TIAM1|STK39|DTNBP1
GO:0043506	GO Biological Processes	regulation of JUN kinase activity	-3.13554	-0.659731	4	PTK2B|SFRP1|TIAM1|DTNBP1
GO:0032872	GO Biological Processes	regulation of stress-activated MAPK cascade	-3.0663	-0.634696	6	EGFR|PTK2B|NBR1|SFRP1|TIAM1|DTNBP1
GO:0070302	GO Biological Processes	regulation of stress-activated protein kinase signaling cascade	-3.04765	-0.634696	6	EGFR|PTK2B|NBR1|SFRP1|TIAM1|DTNBP1
GO:0043405	GO Biological Processes	regulation of MAP kinase activity	-2.9923	-0.617162	7	EGFR|PTK2B|SFRP1|TIAM1|UCHL1|STK39|DTNBP1
GO:0046328	GO Biological Processes	regulation of JNK cascade	-2.76916	-0.511399	5	EGFR|PTK2B|SFRP1|TIAM1|DTNBP1
GO:0051403	GO Biological Processes	stress-activated MAPK cascade	-2.66344	-0.447251	6	EGFR|PTK2B|NBR1|SFRP1|TIAM1|DTNBP1
GO:0071900	GO Biological Processes	regulation of protein serine/threonine kinase activity	-2.56016	-0.393802	8	CDKN1C|EGFR|PTK2B|SFRP1|TIAM1|UCHL1|STK39|DTNBP1
GO:0007254	GO Biological Processes	JNK cascade	-2.49677	-0.372001	5	EGFR|PTK2B|SFRP1|TIAM1|DTNBP1
GO:0043410	GO Biological Processes	positive regulation of MAPK cascade	-2.41731	-0.331819	8	EGFR|PTK2B|GCNT2|IAPP|IGFBP3|TIAM1|STK39|NECAB2
GO:0016049	GO Biological Processes	cell growth	-2.13682	-0.1626	7	EGFR|PTK2B|IGFBP3|SFRP1|SPP1|TIAM1|COBL
GO:0010717	GO Biological Processes	regulation of epithelial to mesenchymal transition	-2.08071	-0.136657	3	GCNT2|SFRP1|TIAM1
GO:0032990	GO Biological Processes	cell part morphogenesis	-4.12591	-1.20482	12	BAX|EFNB2|EGFR|ID1|MATN2|SPP1|TIAM1|UCHL1|PACSIN2|COBL|SLIRP|DTNBP1
GO:0045596	GO Biological Processes	negative regulation of cell differentiation	-3.72048	-0.976351	12	EFNB2|EGFR|PTK2B|IAPP|ID1|NBR1|PTPRG|SFRP1|SPP1|STAT3|ADGRG1|RFLNA
GO:0031344	GO Biological Processes	regulation of cell projection organization	-3.3749	-0.795261	11	EFNB2|PTK2B|ID1|ITGA2|PTPRG|SFRP1|SPP1|TIAM1|FIG4|SEPTIN9|COBL
GO:0010975	GO Biological Processes	regulation of neuron projection development	-3.30091	-0.758939	9	EFNB2|PTK2B|ID1|PTPRG|SFRP1|SPP1|TIAM1|FIG4|COBL
GO:0051961	GO Biological Processes	negative regulation of nervous system development	-3.19345	-0.70324	7	EFNB2|ID1|PTPRG|SPP1|STAT3|ADGRG1|FIG4
GO:0048858	GO Biological Processes	cell projection morphogenesis	-2.99765	-0.617162	10	EFNB2|EGFR|ID1|MATN2|SPP1|TIAM1|UCHL1|PACSIN2|COBL|DTNBP1
GO:0010721	GO Biological Processes	negative regulation of cell development	-2.97031	-0.614548	7	EFNB2|ID1|PTPRG|SPP1|STAT3|ADGRG1|RFLNA
GO:0120035	GO Biological Processes	regulation of plasma membrane bounded cell projection organization	-2.84534	-0.55803	10	EFNB2|PTK2B|ID1|PTPRG|SFRP1|SPP1|TIAM1|FIG4|SEPTIN9|COBL
GO:0051129	GO Biological Processes	negative regulation of cellular component organization	-2.63816	-0.432855	10	APOD|EFNB2|FAP|IAPP|ID1|PTPRG|SPP1|TNFRSF1A|PACSIN2|NECAB2
GO:0050768	GO Biological Processes	negative regulation of neurogenesis	-2.6115	-0.41987	6	EFNB2|ID1|PTPRG|SPP1|STAT3|ADGRG1
GO:0048812	GO Biological Processes	neuron projection morphogenesis	-2.51746	-0.376714	9	EFNB2|EGFR|ID1|MATN2|SPP1|TIAM1|UCHL1|COBL|DTNBP1
GO:0045664	GO Biological Processes	regulation of neuron differentiation	-2.48234	-0.364286	9	EFNB2|PTK2B|ID1|PTPRG|SFRP1|SPP1|TIAM1|FIG4|COBL
GO:0120039	GO Biological Processes	plasma membrane bounded cell projection morphogenesis	-2.45639	-0.356539	9	EFNB2|EGFR|ID1|MATN2|SPP1|TIAM1|UCHL1|COBL|DTNBP1
GO:0016358	GO Biological Processes	dendrite development	-2.34874	-0.292958	5	ID1|MATN2|TIAM1|COBL|DTNBP1
GO:0048667	GO Biological Processes	cell morphogenesis involved in neuron differentiation	-2.2579	-0.231594	8	EFNB2|ID1|MATN2|SPP1|TIAM1|UCHL1|COBL|DTNBP1
GO:0010977	GO Biological Processes	negative regulation of neuron projection development	-2.24091	-0.226979	4	EFNB2|ID1|PTPRG|SPP1
GO:0000904	GO Biological Processes	cell morphogenesis involved in differentiation	-2.12817	-0.156912	9	COL4A4|EFNB2|ID1|MATN2|SPP1|TIAM1|UCHL1|COBL|DTNBP1
GO:0031346	GO Biological Processes	positive regulation of cell projection organization	-2.06624	-0.12907	6	PTK2B|ITGA2|TIAM1|FIG4|SEPTIN9|COBL
GO:0061564	GO Biological Processes	axon development	-2.01525	-0.0954779	7	APOD|EFNB2|MATN2|SPP1|TIAM1|UCHL1|COBL
GO:0032963	GO Biological Processes	collagen metabolic process	-2.70471	-0.468867	4	COL19A1|FAP|ID1|ITGA2
GO:0033002	GO Biological Processes	muscle cell proliferation	-2.30243	-0.26423	5	APOD|EGFR|IGFBP3|ITGA2|STAT3
GO:0071260	GO Biological Processes	cellular response to mechanical stimulus	-2.23683	-0.226979	3	EGFR|ITGA2|TNFRSF1A
GO:0010631	GO Biological Processes	epithelial cell migration	-2.23257	-0.224332	6	EFNB2|PTK2B|FAP|ID1|ITGA2|PTPRG
GO:0090132	GO Biological Processes	epithelium migration	-2.21513	-0.215204	6	EFNB2|PTK2B|FAP|ID1|ITGA2|PTPRG
GO:0090130	GO Biological Processes	tissue migration	-2.18082	-0.189922	6	EFNB2|PTK2B|FAP|ID1|ITGA2|PTPRG
GO:0048660	GO Biological Processes	regulation of smooth muscle cell proliferation	-2.11044	-0.147964	4	APOD|EGFR|IGFBP3|ITGA2
GO:0048659	GO Biological Processes	smooth muscle cell proliferation	-2.09284	-0.139686	4	APOD|EGFR|IGFBP3|ITGA2
GO:0045785	GO Biological Processes	positive regulation of cell adhesion	-3.98536	-1.14782	9	EFNB2|PTK2B|GCNT2|IBSP|ITGA2|SFRP1|ADGRG1|VAV3|EGFL6
GO:0031589	GO Biological Processes	cell-substrate adhesion	-3.61405	-0.912615	8	APOD|PTK2B|GCNT2|ID1|ITGA2|SFRP1|TIAM1|EGFL6
GO:0030155	GO Biological Processes	regulation of cell adhesion	-3.45308	-0.807999	11	APOD|EFNB2|PTK2B|GCNT2|IBSP|ITGA2|PTPRG|SFRP1|ADGRG1|VAV3|EGFL6
GO:0050921	GO Biological Processes	positive regulation of chemotaxis	-3.39385	-0.795261	5	PTK2B|ITGA2|TIAM1|VEGFB|STK39
GO:0050920	GO Biological Processes	regulation of chemotaxis	-3.29485	-0.758335	6	EFNB2|PTK2B|ITGA2|TIAM1|VEGFB|STK39
GO:0007045	GO Biological Processes	cell-substrate adherens junction assembly	-3.27148	-0.745689	4	APOD|PTK2B|ITGA2|SFRP1
GO:0048041	GO Biological Processes	focal adhesion assembly	-3.27148	-0.745689	4	APOD|PTK2B|ITGA2|SFRP1
GO:0032103	GO Biological Processes	positive regulation of response to external stimulus	-3.12947	-0.658351	7	EGFR|PTK2B|ITGA2|TIAM1|TNFRSF1A|VEGFB|STK39
GO:0034333	GO Biological Processes	adherens junction assembly	-3.09888	-0.637005	4	APOD|PTK2B|ITGA2|SFRP1
GO:0030335	GO Biological Processes	positive regulation of cell migration	-3.03491	-0.632733	9	EGFR|F10|PTK2B|GCNT2|ITGA2|STAT3|TIAM1|VEGFB|STK39
GO:0007044	GO Biological Processes	cell-substrate junction assembly	-2.9773	-0.614548	4	APOD|PTK2B|ITGA2|SFRP1
GO:2000147	GO Biological Processes	positive regulation of cell motility	-2.90443	-0.598368	9	EGFR|F10|PTK2B|GCNT2|ITGA2|STAT3|TIAM1|VEGFB|STK39
GO:0051272	GO Biological Processes	positive regulation of cellular component movement	-2.81632	-0.54107	9	EGFR|F10|PTK2B|GCNT2|ITGA2|STAT3|TIAM1|VEGFB|STK39
GO:0040017	GO Biological Processes	positive regulation of locomotion	-2.7512	-0.499121	9	EGFR|F10|PTK2B|GCNT2|ITGA2|STAT3|TIAM1|VEGFB|STK39
GO:0002685	GO Biological Processes	regulation of leukocyte migration	-2.66032	-0.447251	5	APOD|PTK2B|ITGA2|VEGFB|STK39
GO:0034284	GO Biological Processes	response to monosaccharide	-2.55838	-0.393802	5	COL4A3|PTK2B|ITGA2|TIAM1|EIF2B2
GO:0002687	GO Biological Processes	positive regulation of leukocyte migration	-2.53608	-0.380895	4	PTK2B|ITGA2|VEGFB|STK39
GO:2000401	GO Biological Processes	regulation of lymphocyte migration	-2.51295	-0.374376	3	APOD|PTK2B|STK39
GO:0010810	GO Biological Processes	regulation of cell-substrate adhesion	-2.49677	-0.372001	5	APOD|PTK2B|GCNT2|SFRP1|EGFL6
GO:0007160	GO Biological Processes	cell-matrix adhesion	-2.40463	-0.321052	5	APOD|PTK2B|ITGA2|SFRP1|TIAM1
GO:0034332	GO Biological Processes	adherens junction organization	-2.37496	-0.306429	4	APOD|PTK2B|ITGA2|SFRP1
GO:0009743	GO Biological Processes	response to carbohydrate	-2.3645	-0.302954	5	COL4A3|PTK2B|ITGA2|TIAM1|EIF2B2
GO:0002690	GO Biological Processes	positive regulation of leukocyte chemotaxis	-2.12109	-0.154246	3	PTK2B|VEGFB|STK39
GO:0006935	GO Biological Processes	chemotaxis	-2.00559	-0.0871239	8	EFNB2|PTK2B|ITGA2|MATN2|TIAM1|VEGFB|VAV3|STK39
GO:0042401	GO Biological Processes	cellular biogenic amine biosynthetic process	-3.80573	-0.9996	3	AANAT|DDC|SRM
GO:0009309	GO Biological Processes	amine biosynthetic process	-3.74919	-0.976351	3	AANAT|DDC|SRM
GO:0006576	GO Biological Processes	cellular biogenic amine metabolic process	-2.65896	-0.447251	3	AANAT|DDC|SRM
GO:1901137	GO Biological Processes	carbohydrate derivative biosynthetic process	-3.62188	-0.912615	12	ENO2|GCNT2|ST6GAL1|STAT3|VEGFB|PIGQ|ACOT7|SDF2L1|NECAB2|UGGT1|MPPE1|PIGU
GO:0009101	GO Biological Processes	glycoprotein biosynthetic process	-2.2443	-0.226979	6	GCNT2|ST6GAL1|VEGFB|SDF2L1|NECAB2|UGGT1
GO:0006486	GO Biological Processes	protein glycosylation	-2.14398	-0.166775	5	GCNT2|ST6GAL1|VEGFB|SDF2L1|UGGT1
GO:0043413	GO Biological Processes	macromolecule glycosylation	-2.14398	-0.166775	5	GCNT2|ST6GAL1|VEGFB|SDF2L1|UGGT1
GO:0070085	GO Biological Processes	glycosylation	-2.07078	-0.129494	5	GCNT2|ST6GAL1|VEGFB|SDF2L1|UGGT1
GO:0003006	GO Biological Processes	developmental process involved in reproduction	-3.53897	-0.861887	11	AFP|BAX|CDKN1C|EGFR|PTK2B|SFRP1|SPP1|EIF2B2|ADGRG1|CHD5|SLIRP
GO:0048608	GO Biological Processes	reproductive structure development	-3.0602	-0.634696	8	AFP|BAX|CDKN1C|EGFR|SFRP1|SPP1|EIF2B2|ADGRG1
GO:0061458	GO Biological Processes	reproductive system development	-3.04087	-0.634696	8	AFP|BAX|CDKN1C|EGFR|SFRP1|SPP1|EIF2B2|ADGRG1
GO:0008585	GO Biological Processes	female gonad development	-2.99406	-0.617162	4	AFP|BAX|SFRP1|EIF2B2
GO:0046545	GO Biological Processes	development of primary female sexual characteristics	-2.91211	-0.599614	4	AFP|BAX|SFRP1|EIF2B2
GO:0046660	GO Biological Processes	female sex differentiation	-2.70471	-0.468867	4	AFP|BAX|SFRP1|EIF2B2
GO:0008406	GO Biological Processes	gonad development	-2.4796	-0.364286	5	AFP|BAX|SFRP1|EIF2B2|ADGRG1
GO:0045137	GO Biological Processes	development of primary sexual characteristics	-2.42922	-0.337921	5	AFP|BAX|SFRP1|EIF2B2|ADGRG1
GO:0007548	GO Biological Processes	sex differentiation	-2.08382	-0.136657	5	AFP|BAX|SFRP1|EIF2B2|ADGRG1
GO:0042755	GO Biological Processes	eating behavior	-3.3316	-0.772809	3	IAPP|STAT3|UCHL1
GO:0071901	GO Biological Processes	negative regulation of protein serine/threonine kinase activity	-2.3428	-0.28881	4	CDKN1C|SFRP1|UCHL1|DTNBP1
GO:0045936	GO Biological Processes	negative regulation of phosphate metabolic process	-2.24484	-0.226979	8	BAX|CDKN1C|IGFBP3|PPP1R1A|SFRP1|STAT3|UCHL1|DTNBP1
GO:0010563	GO Biological Processes	negative regulation of phosphorus metabolic process	-2.24051	-0.226979	8	BAX|CDKN1C|IGFBP3|PPP1R1A|SFRP1|STAT3|UCHL1|DTNBP1
GO:0042326	GO Biological Processes	negative regulation of phosphorylation	-2.22794	-0.221313	7	BAX|CDKN1C|IGFBP3|SFRP1|STAT3|UCHL1|DTNBP1
GO:0006506	GO Biological Processes	GPI anchor biosynthetic process	-3.41284	-0.799662	3	PIGQ|MPPE1|PIGU
GO:0006505	GO Biological Processes	GPI anchor metabolic process	-3.37154	-0.795261	3	PIGQ|MPPE1|PIGU
GO:0006644	GO Biological Processes	phospholipid metabolic process	-3.06669	-0.634696	8	PTK2B|VAV2|PIGQ|FIG4|VAV3|AGPAT5|MPPE1|PIGU
GO:0006664	GO Biological Processes	glycolipid metabolic process	-2.77538	-0.514751	4	BAX|PIGQ|MPPE1|PIGU
GO:1903509	GO Biological Processes	liposaccharide metabolic process	-2.76096	-0.506049	4	BAX|PIGQ|MPPE1|PIGU
GO:0006661	GO Biological Processes	phosphatidylinositol biosynthetic process	-2.69099	-0.464051	4	PIGQ|FIG4|MPPE1|PIGU
GO:0006643	GO Biological Processes	membrane lipid metabolic process	-2.55838	-0.393802	5	BAX|TNFRSF1A|PIGQ|MPPE1|PIGU
GO:0042157	GO Biological Processes	lipoprotein metabolic process	-2.49991	-0.372001	4	APOD|PIGQ|MPPE1|PIGU
GO:0046474	GO Biological Processes	glycerophospholipid biosynthetic process	-2.4796	-0.364286	5	PIGQ|FIG4|AGPAT5|MPPE1|PIGU
GO:0009247	GO Biological Processes	glycolipid biosynthetic process	-2.47446	-0.363907	3	PIGQ|MPPE1|PIGU
GO:0046467	GO Biological Processes	membrane lipid biosynthetic process	-2.37496	-0.306429	4	TNFRSF1A|PIGQ|MPPE1|PIGU
GO:0090407	GO Biological Processes	organophosphate biosynthetic process	-2.30327	-0.26423	9	ENO2|PTK2B|STAT3|PIGQ|FIG4|ACOT7|AGPAT5|MPPE1|PIGU
GO:0045017	GO Biological Processes	glycerolipid biosynthetic process	-2.2139	-0.215204	5	PIGQ|FIG4|AGPAT5|MPPE1|PIGU
GO:0008654	GO Biological Processes	phospholipid biosynthetic process	-2.15082	-0.170612	5	PIGQ|FIG4|AGPAT5|MPPE1|PIGU
GO:0006497	GO Biological Processes	protein lipidation	-2.08071	-0.136657	3	PIGQ|MPPE1|PIGU
GO:0046488	GO Biological Processes	phosphatidylinositol metabolic process	-2.06689	-0.12907	4	PIGQ|FIG4|MPPE1|PIGU
GO:0042158	GO Biological Processes	lipoprotein biosynthetic process	-2.01666	-0.0954779	3	PIGQ|MPPE1|PIGU
GO:0042063	GO Biological Processes	gliogenesis	-3.40675	-0.799662	7	EGFR|PTK2B|MATN2|STAT3|TIAM1|EIF2B2|ADGRG1
GO:0008347	GO Biological Processes	glial cell migration	-2.82626	-0.545021	3	MATN2|TIAM1|ADGRG1
GO:0001764	GO Biological Processes	neuron migration	-2.22145	-0.2196	4	BAX|MATN2|STAT3|ADGRG1
GO:0048678	GO Biological Processes	response to axon injury	-3.35506	-0.790522	4	APOD|BAX|MATN2|SPP1
GO:0031102	GO Biological Processes	neuron projection regeneration	-2.59408	-0.414555	3	APOD|MATN2|SPP1
GO:0071407	GO Biological Processes	cellular response to organic cyclic compound	-3.04612	-0.634696	9	AANAT|EGFR|ID1|ITGA2|ND3|SFRP1|SPP1|STAT3|NCOR2
GO:0048545	GO Biological Processes	response to steroid hormone	-2.69157	-0.464051	7	AANAT|CDO1|EGFR|ND3|SFRP1|SPP1|NCOR2
GO:0009416	GO Biological Processes	response to light stimulus	-2.47107	-0.363907	6	AANAT|BAX|CACNA1F|EGFR|ND3|CEP250
GO:0097305	GO Biological Processes	response to alcohol	-2.34093	-0.288714	5	AANAT|CDO1|PTK2B|SFRP1|STAT3
GO:0051384	GO Biological Processes	response to glucocorticoid	-2.33226	-0.287106	4	AANAT|CDO1|EGFR|ND3
GO:0009314	GO Biological Processes	response to radiation	-2.32412	-0.28072	7	AANAT|BAX|CACNA1F|EGFR|ND3|SFRP1|CEP250
GO:0001101	GO Biological Processes	response to acid chemical	-2.28603	-0.253953	6	AANAT|CDO1|EGFR|PTK2B|ITGA2|SFRP1
GO:0031960	GO Biological Processes	response to corticosteroid	-2.17403	-0.187747	4	AANAT|CDO1|EGFR|ND3
GO:0030336	GO Biological Processes	negative regulation of cell migration	-3.04457	-0.634696	7	APOD|IGFBP3|PTPRG|SFRP1|STAT3|ADGRG1|SRGAP3
GO:2000146	GO Biological Processes	negative regulation of cell motility	-2.93416	-0.60992	7	APOD|IGFBP3|PTPRG|SFRP1|STAT3|ADGRG1|SRGAP3
GO:0051271	GO Biological Processes	negative regulation of cellular component movement	-2.69792	-0.465147	7	APOD|IGFBP3|PTPRG|SFRP1|STAT3|ADGRG1|SRGAP3
GO:0040013	GO Biological Processes	negative regulation of locomotion	-2.62307	-0.424018	7	APOD|IGFBP3|PTPRG|SFRP1|STAT3|ADGRG1|SRGAP3
GO:0007420	GO Biological Processes	brain development	-2.1686	-0.183847	9	APOD|BAX|EGFR|EML1|ID1|PTPRG|SFRP1|ADGRG1|CHD5
GO:0060322	GO Biological Processes	head development	-2.01531	-0.0954779	9	APOD|BAX|EGFR|EML1|ID1|PTPRG|SFRP1|ADGRG1|CHD5
GO:0043473	GO Biological Processes	pigmentation	-2.96073	-0.614548	4	BAX|FIG4|MLPH|DTNBP1
GO:0035196	GO Biological Processes	production of miRNAs involved in gene silencing by miRNA	-2.90603	-0.598368	3	EGFR|NCOR2|DROSHA
GO:0031050	GO Biological Processes	dsRNA processing	-2.77595	-0.514751	3	EGFR|NCOR2|DROSHA
GO:0070918	GO Biological Processes	production of small RNA involved in gene silencing by RNA	-2.77595	-0.514751	3	EGFR|NCOR2|DROSHA
GO:0048511	GO Biological Processes	rhythmic process	-2.6042	-0.417158	6	AANAT|AFP|DDC|EGFR|ID1|NCOR2
GO:0042698	GO Biological Processes	ovulation cycle	-2.38364	-0.311394	3	AFP|EGFR|NCOR2
GO:0046425	GO Biological Processes	regulation of JAK-STAT cascade	-2.41908	-0.331819	4	PTK2B|STAT3|TNFRSF1A|PIGU
GO:1904892	GO Biological Processes	regulation of STAT cascade	-2.32179	-0.280128	4	PTK2B|STAT3|TNFRSF1A|PIGU
GO:0050730	GO Biological Processes	regulation of peptidyl-tyrosine phosphorylation	-2.17852	-0.189166	5	EGFR|PTK2B|SFRP1|STAT3|TNFRSF1A
GO:0046427	GO Biological Processes	positive regulation of JAK-STAT cascade	-2.08071	-0.136657	3	PTK2B|STAT3|TNFRSF1A
GO:1904894	GO Biological Processes	positive regulation of STAT cascade	-2.04182	-0.111418	3	PTK2B|STAT3|TNFRSF1A
GO:0030100	GO Biological Processes	regulation of endocytosis	-2.68617	-0.464051	6	DNM1|EFNB2|ITGA2|TSPAN1|PACSIN2|NECAB2
GO:0005975	GO Biological Processes	carbohydrate metabolic process	-2.61718	-0.423096	9	APOD|CTBS|ENO2|PTK2B|IGFBP3|PPP1R1A|STAT3|PIGQ|SIAE
GO:0009636	GO Biological Processes	response to toxic substance	-2.52975	-0.380179	8	BAX|CDO1|DDC|PTK2B|GPX2|STAT3|RDH11|PRXL2B
GO:0034754	GO Biological Processes	cellular hormone metabolic process	-2.52392	-0.377744	4	AANAT|AFP|SPP1|RDH11
GO:0010817	GO Biological Processes	regulation of hormone levels	-2.49484	-0.372001	8	AANAT|AFP|EGFR|SFRP1|SPP1|ABCC8|TIAM1|RDH11
GO:0046883	GO Biological Processes	regulation of hormone secretion	-2.09038	-0.139327	5	EGFR|SFRP1|SPP1|ABCC8|TIAM1
GO:0001885	GO Biological Processes	endothelial cell development	-2.49354	-0.372001	3	COL4A4|ID1|TNFRSF1A
GO:0007601	GO Biological Processes	visual perception	-2.47109	-0.363907	5	CACNA1F|CRYBA2|IMPG1|RP2|CEP250
GO:0050953	GO Biological Processes	sensory perception of light stimulus	-2.4375	-0.343994	5	CACNA1F|CRYBA2|IMPG1|RP2|CEP250
GO:0030879	GO Biological Processes	mammary gland development	-2.36416	-0.302954	4	BAX|CDO1|ITGA2|NCOR2
GO:0007589	GO Biological Processes	body fluid secretion	-2.01666	-0.0954779	3	CDO1|NCOR2|STK39
GO:0008610	GO Biological Processes	lipid biosynthetic process	-2.26774	-0.239757	9	TNFRSF1A|PIGQ|FIG4|SLC27A5|ACOT7|AGPAT5|MPPE1|PRXL2B|PIGU
GO:0046394	GO Biological Processes	carboxylic acid biosynthetic process	-2.24776	-0.226979	7	CDO1|ENO2|STAT3|SLC27A5|ACOT7|BHMT2|PRXL2B
GO:0016053	GO Biological Processes	organic acid biosynthetic process	-2.24278	-0.226979	7	CDO1|ENO2|STAT3|SLC27A5|ACOT7|BHMT2|PRXL2B
GO:1901568	GO Biological Processes	fatty acid derivative metabolic process	-2.11044	-0.147964	4	TNFRSF1A|SLC27A5|ACOT7|PRXL2B
GO:0005788	GO Cellular Components	endoplasmic reticulum lumen	-8.72855	-4.28895	13	AFP|CHGB|COL4A3|COL4A4|COL19A1|F5|F10|IGFBP3|SERPINA1|SPP1|SDF2L1|UGGT1|ADAMTSL1
GO:0005604	GO Cellular Components	basement membrane	-3.01102	-0.62064	4	COL4A3|COL4A4|MATN2|EGFL6
GO:0062023	GO Cellular Components	collagen-containing extracellular matrix	-2.55694	-0.393802	7	COL4A3|COL4A4|COL19A1|MATN2|SERPINA1|SFRP1|EGFL6
GO:0031012	GO Cellular Components	extracellular matrix	-2.51971	-0.376774	8	COL4A3|COL4A4|COL19A1|IMPG1|MATN2|SERPINA1|SFRP1|EGFL6
GO:0005581	GO Cellular Components	collagen trimer	-2.12109	-0.154246	3	COL4A3|COL4A4|COL19A1
GO:0005793	GO Cellular Components	endoplasmic reticulum-Golgi intermediate compartment	-2.56073	-0.393802	4	F5|SERPINA1|UGGT1|MPPE1
GO:0031093	GO Cellular Components	platelet alpha granule lumen	-2.43724	-0.343994	3	F5|SERPINA1|VEGFB
GO:0033116	GO Cellular Components	endoplasmic reticulum-Golgi intermediate compartment membrane	-2.36633	-0.302954	3	F5|SERPINA1|MPPE1
GO:0031091	GO Cellular Components	platelet alpha granule	-2.06759	-0.12907	3	F5|SERPINA1|VEGFB
GO:0048471	GO Cellular Components	perinuclear region of cytoplasm	-4.62515	-1.36652	13	AANAT|APOD|EGFR|EML1|PTK2B|ITGA2|SPP1|TSPAN1|SEPTIN9|CEP250|COBL|MLPH|SLIRP
GO:0033267	GO Cellular Components	axon part	-3.40941	-0.799662	8	DNM1|PTK2B|ITGA2|TIAM1|UCHL1|COBL|ORAI2|DTNBP1
GO:0030424	GO Cellular Components	axon	-3.30586	-0.758939	10	DDC|DNM1|PTK2B|ITGA2|TIAM1|UCHL1|COBL|NECAB2|ORAI2|DTNBP1
GO:0014069	GO Cellular Components	postsynaptic density	-3.12161	-0.655133	7	DNM1|EFNB2|PTK2B|STAT3|TIAM1|DROSHA|DTNBP1
GO:0032279	GO Cellular Components	asymmetric synapse	-3.09045	-0.634696	7	DNM1|EFNB2|PTK2B|STAT3|TIAM1|DROSHA|DTNBP1
GO:0099572	GO Cellular Components	postsynaptic specialization	-2.94134	-0.60992	7	DNM1|EFNB2|PTK2B|STAT3|TIAM1|DROSHA|DTNBP1
GO:0098978	GO Cellular Components	glutamatergic synapse	-2.93416	-0.60992	7	DNM1|EFNB2|PTK2B|STAT3|TIAM1|PACSIN2|DTNBP1
GO:0030426	GO Cellular Components	growth cone	-2.93028	-0.60992	5	PTK2B|TIAM1|COBL|ORAI2|DTNBP1
GO:0098984	GO Cellular Components	neuron to neuron synapse	-2.92701	-0.60992	7	DNM1|EFNB2|PTK2B|STAT3|TIAM1|DROSHA|DTNBP1
GO:0030427	GO Cellular Components	site of polarized growth	-2.87481	-0.578225	5	PTK2B|TIAM1|COBL|ORAI2|DTNBP1
GO:0150034	GO Cellular Components	distal axon	-2.68617	-0.464051	6	PTK2B|ITGA2|TIAM1|COBL|ORAI2|DTNBP1
GO:0043197	GO Cellular Components	dendritic spine	-2.11044	-0.147964	4	DNM1|PTK2B|TIAM1|DTNBP1
GO:0030425	GO Cellular Components	dendrite	-2.10306	-0.143471	8	APOD|DNM1|PTK2B|TIAM1|COBL|NECAB2|MLPH|DTNBP1
GO:0097447	GO Cellular Components	dendritic tree	-2.09506	-0.139686	8	APOD|DNM1|PTK2B|TIAM1|COBL|NECAB2|MLPH|DTNBP1
GO:0044309	GO Cellular Components	neuron spine	-2.09284	-0.139686	4	DNM1|PTK2B|TIAM1|DTNBP1
GO:0045178	GO Cellular Components	basal part of cell	-4.04887	-1.17747	4	EGFR|FAP|ITGA2|SLC27A5
GO:0005925	GO Cellular Components	focal adhesion	-2.55104	-0.390196	7	EFNB2|EGFR|PTK2B|FAP|ITGA2|TSPAN4|PACSIN2
GO:0005924	GO Cellular Components	cell-substrate adherens junction	-2.53346	-0.380895	7	EFNB2|EGFR|PTK2B|FAP|ITGA2|TSPAN4|PACSIN2
GO:0030055	GO Cellular Components	cell-substrate junction	-2.51027	-0.373861	7	EFNB2|EGFR|PTK2B|FAP|ITGA2|TSPAN4|PACSIN2
GO:0043025	GO Cellular Components	neuronal cell body	-3.31344	-0.760333	9	APOD|CACNA1F|DDC|ENO2|PTK2B|IAPP|TIAM1|UCHL1|COBL
GO:0044297	GO Cellular Components	cell body	-2.92567	-0.60992	9	APOD|CACNA1F|DDC|ENO2|PTK2B|IAPP|TIAM1|UCHL1|COBL
GO:0001917	GO Cellular Components	photoreceptor inner segment	-2.82626	-0.545021	3	DNM1|ENO2|CEP250
GO:0016323	GO Cellular Components	basolateral plasma membrane	-2.47109	-0.363907	5	AQP4|EGFR|SLC27A5|STK39|SLC2A9
GO:0098685	GO Cellular Components	Schaffer collateral - CA1 synapse	-2.19196	-0.197964	3	EFNB2|STAT3|DTNBP1
GO:0000139	GO Cellular Components	Golgi membrane	-2.09215	-0.139686	9	EGFR|F5|GCNT2|SERPINA1|ST6GAL1|TNFRSF1A|FIG4|ERC1|SCAMP4
GO:0001726	GO Cellular Components	ruffle	-2.07548	-0.132813	4	FAP|TIAM1|PACSIN2|COBL
GO:0032587	GO Cellular Components	ruffle membrane	-2.01666	-0.0954779	3	FAP|TIAM1|PACSIN2
GO:0005178	GO Molecular Functions	integrin binding	-6.75235	-2.61511	8	COL4A3|EGFR|FAP|IBSP|ITGA2|SPP1|TSPAN4|EGFL6
GO:0050839	GO Molecular Functions	cell adhesion molecule binding	-4.70599	-1.38034	11	COL4A3|EGFR|FAP|IBSP|ITGA2|SPP1|TSPAN4|SEPTIN9|PACSIN2|ERC1|EGFL6
GO:0030020	GO Molecular Functions	extracellular matrix structural constituent conferring tensile strength	-3.05231	-0.634696	3	COL4A3|COL4A4|COL19A1
GO:0005201	GO Molecular Functions	extracellular matrix structural constituent	-3.02301	-0.628737	5	COL4A3|COL4A4|COL19A1|IMPG1|MATN2
GO:0048365	GO Molecular Functions	Rac GTPase binding	-2.38364	-0.311394	3	TIAM1|SRGAP3|VAV3
GO:0005089	GO Molecular Functions	Rho guanyl-nucleotide exchange factor activity	-2.22167	-0.2196	3	TIAM1|VAV2|VAV3
GO:0017048	GO Molecular Functions	Rho GTPase binding	-2.0331	-0.104048	4	TIAM1|VAV2|SRGAP3|VAV3
GO:0001618	GO Molecular Functions	virus receptor activity	-2.28362	-0.253953	3	EFNB2|EGFR|ITGA2
GO:0104005	GO Molecular Functions	hijacked molecular function	-2.28362	-0.253953	3	EFNB2|EGFR|ITGA2
GO:0005179	GO Molecular Functions	hormone activity	-3.59674	-0.905325	5	CALCB|CHGB|IAPP|PPY|RETNLB
GO:0048018	GO Molecular Functions	receptor ligand activity	-2.16033	-0.178613	7	CALCB|CHGB|IAPP|PPY|SPP1|VEGFB|RETNLB
GO:0001664	GO Molecular Functions	G protein-coupled receptor binding	-3.49832	-0.829567	7	CALCB|DNM1|PPY|SFRP1|STAT3|UCHL1|NECAB2
GO:0050840	GO Molecular Functions	extracellular matrix binding	-2.63693	-0.432855	3	ITGA2|SPP1|ADGRG1
GO:1901681	GO Molecular Functions	sulfur compound binding	-2.20675	-0.209631	5	ITGA2|SFRP1|VEGFB|ADGRG1|ACOT7

## Sheet: β-cell information
Cell	PC score (PC4)	Age of correspoding inviduals	Age of cells
YM2_I_sc.28	-10.6786	Y	Y
YM2_I_sc.98	-10.5415	Y	Y
YM2_I_sc.54	-10.4347	Y	Y
YM2_I_sc.168	-10.2975	Y	Y
YM2_I_sc.22	-10.0111	Y	Y
YM2_I_sc.292	-9.99122	Y	Y
YM2_I_sc.231	-9.95922	Y	Y
YM2_I_sc.150	-9.91924	Y	Y
YM2_I_sc.24	-9.91449	Y	Y
YM2_I_sc.41	-9.6958	Y	Y
YM2_I_sc.58	-9.67028	Y	Y
YM2_I_sc.200	-9.62895	Y	Y
YM2_I_sc.177	-9.59653	Y	Y
YM2_I_sc.211	-9.56399	Y	Y
YM2_I_sc.105	-9.51574	Y	Y
YM2_I_sc.2	-9.46788	Y	Y
YM2_I_sc.291	-9.44682	Y	Y
YM2_I_sc.306	-9.35324	Y	Y
YM2_I_sc.26	-9.35038	Y	Y
YM2_I_sc.361	-9.17457	Y	Y
YM2_I_sc.166	-9.01652	Y	Y
YM2_I_sc.40	-8.96404	Y	Y
YM2_I_sc.342	-8.84276	Y	Y
YM2_I_sc.184	-8.8355	Y	Y
YM2_I_sc.21	-8.82729	Y	Y
YM2_I_sc.164	-8.75596	Y	Y
YM2_I_sc.316	-8.70533	Y	Y
YM2_I_sc.338	-8.65415	Y	Y
YM2_I_sc.198	-8.5784	Y	Y
YF3_I_sc.187	-8.44034	Y	Y
YM2_I_sc.219	-8.27298	Y	Y
YM2_I_sc.12	-8.25272	Y	Y
YM2_I_sc.175	-8.2478	Y	Y
YM2_I_sc.15	-8.22255	Y	Y
YF3_I_sc.132	-8.21142	Y	Y
YM2_I_sc.302	-8.18907	Y	Y
YM2_I_sc.195	-8.15211	Y	Y
YM2_I_sc.357	-8.14485	Y	Y
YM2_I_sc.300	-8.1265	Y	Y
OF4_I_sc.211	-8.10402	O	NA
YM2_I_sc.233	-8.08869	Y	Y
YM2_I_sc.207	-8.07201	Y	Y
YM2_I_sc.134	-8.02247	Y	Y
YM2_I_sc.279	-7.94581	Y	Y
YM2_I_sc.258	-7.92898	Y	Y
YM2_I_sc.239	-7.91845	Y	Y
YM2_I_sc.318	-7.91637	Y	Y
YF3_I_sc.147	-7.91447	Y	Y
YM2_I_sc.120	-7.88657	Y	Y
YM2_I_sc.362	-7.84686	Y	Y
YM2_I_sc.18	-7.80421	Y	Y
YM2_I_sc.256	-7.80324	Y	Y
YF3_I_sc.38	-7.79152	Y	Y
YM2_I_sc.4	-7.76546	Y	Y
YM2_I_sc.257	-7.72116	Y	Y
YM2_I_sc.116	-7.71928	Y	Y
YM2_I_sc.143	-7.71287	Y	Y
YM2_I_sc.135	-7.66507	Y	Y
YM2_I_sc.155	-7.64814	Y	Y
YM2_I_sc.29	-7.59419	Y	Y
YM2_I_sc.9	-7.57312	Y	Y
YM2_I_sc.187	-7.40574	Y	Y
YM2_I_sc.148	-7.29732	Y	Y
YM2_I_sc.173	-7.24269	Y	Y
YM2_I_sc.167	-7.12793	Y	Y
YM1_I_sc.337	-7.09498	Y	Y
YF1_I_sc.7	-7.06978	Y	Y
YM2_I_sc.273	-7.02527	Y	Y
OF4_I_sc.222	-7.02326	O	NA
YM2_I_sc.88	-6.99888	Y	Y
YM2_I_sc.142	-6.89344	Y	Y
YM2_I_sc.314	-6.79015	Y	Y
YM2_I_sc.236	-6.71932	Y	Y
YM2_I_sc.343	-6.69989	Y	Y
YM2_I_sc.154	-6.64256	Y	Y
YM3_I_sc.113	-6.6379	Y	Y
YF4_I_sc.263	-6.62159	Y	Y
YM2_I_sc.3	-6.59702	Y	Y
YF3_I_sc.341	-6.57817	Y	Y
YM2_I_sc.78	-6.54713	Y	Y
YM2_I_sc.218	-6.44426	Y	Y
YF3_I_sc.137	-6.35395	Y	Y
YF3_I_sc.67	-6.3415	Y	Y
YM2_I_sc.299	-6.32866	Y	Y
YM2_I_sc.329	-6.22251	Y	Y
YM2_I_sc.353	-6.20764	Y	Y
YM2_I_sc.208	-6.17453	Y	Y
YM2_I_sc.305	-6.16109	Y	Y
YF2_I_sc.232	-6.15241	Y	Y
YM2_I_sc.224	-6.11682	Y	Y
YM2_I_sc.123	-6.10283	Y	Y
YF1_I_sc.249	-6.09006	Y	Y
OF4_I_sc.244	-6.00997	O	NA
YM2_I_sc.331	-6.00448	Y	Y
YF1_I_sc.101	-5.98325	Y	Y
YM2_I_sc.156	-5.92102	Y	Y
YF3_I_sc.47	-5.91543	Y	Y
YM2_I_sc.349	-5.90865	Y	Y
YM2_I_sc.333	-5.89712	Y	Y
YF3_I_sc.359	-5.88553	Y	Y
YM2_I_sc.289	-5.85996	Y	Y
YM2_I_sc.151	-5.85869	Y	Y
YM2_I_sc.337	-5.83371	Y	Y
OF4_I_sc.256	-5.82023	O	NA
YF1_I_sc.3	-5.80665	Y	Y
YM2_I_sc.344	-5.78463	Y	Y
YM2_I_sc.59	-5.76762	Y	Y
YF3_I_sc.78	-5.72715	Y	Y
YF3_I_sc.43	-5.6554	Y	Y
YM2_I_sc.347	-5.63101	Y	Y
YM2_I_sc.276	-5.62944	Y	Y
YM2_I_sc.117	-5.62091	Y	Y
YM2_I_sc.325	-5.59006	Y	Y
YM2_I_sc.73	-5.5792	Y	Y
YM2_I_sc.304	-5.47522	Y	Y
YM2_I_sc.245	-5.44341	Y	Y
YF3_I_sc.135	-5.39277	Y	Y
OF4_I_sc.126	-5.29443	O	NA
YF1_I_sc.210	-5.29435	Y	Y
YM2_I_sc.228	-5.28566	Y	Y
YM2_I_sc.248	-5.27309	Y	Y
YM2_I_sc.81	-5.26983	Y	Y
YF4_I_sc.341	-5.254	Y	Y
OF4_I_sc.121	-5.24602	O	NA
YM2_I_sc.132	-5.22299	Y	Y
YF3_I_sc.234	-5.22079	Y	Y
YF4_I_sc.198	-5.19283	Y	Y
YM2_I_sc.108	-5.18535	Y	Y
OF4_I_sc.234	-5.15482	O	NA
YM2_I_sc.294	-5.1394	Y	Y
YF1_I_sc.113	-5.13587	Y	Y
YM3_I_sc.43	-5.13105	Y	Y
YF2_I_sc.269	-5.09756	Y	Y
YF4_I_sc.274	-5.09353	Y	Y
YF4_I_sc.33	-5.09171	Y	Y
YF1_I_sc.143	-5.08999	Y	Y
YF4_I_sc.370	-5.07858	Y	Y
YF3_I_sc.272	-5.06385	Y	Y
YF3_I_sc.204	-5.05351	Y	Y
YM2_I_sc.87	-5.0356	Y	Y
YF4_I_sc.161	-4.98433	Y	Y
OF2_I_sc.40	-4.97876	O	NA
YF3_I_sc.226	-4.97172	Y	Y
YF3_I_sc.83	-4.94307	Y	Y
YF1_I_sc.6	-4.93133	Y	Y
OF4_I_sc.204	-4.90407	O	NA
YM2_I_sc.336	-4.89451	Y	Y
YF4_I_sc.166	-4.88764	Y	Y
YM3_I_sc.123	-4.88143	Y	Y
YM3_I_sc.340	-4.87694	Y	Y
OF4_I_sc.263	-4.82359	O	NA
YF1_I_sc.353	-4.70174	Y	Y
YF1_I_sc.228	-4.68684	Y	Y
YF4_I_sc.251	-4.67819	Y	Y
YF1_I_sc.242	-4.67562	Y	Y
YF2_I_sc.336	-4.62771	Y	Y
YM2_I_sc.203	-4.62127	Y	Y
YF3_I_sc.162	-4.54502	Y	Y
YM1_I_sc.158	-4.53599	Y	Y
YM3_I_sc.193	-4.53003	Y	Y
YF1_I_sc.108	-4.51444	Y	Y
YF2_I_sc.45	-4.50299	Y	Y
YM2_I_sc.220	-4.48209	Y	Y
YF1_I_sc.250	-4.46729	Y	Y
OF4_I_sc.29	-4.43208	O	NA
YF3_I_sc.287	-4.42267	Y	Y
OF4_I_sc.10	-4.41738	O	NA
YF3_I_sc.125	-4.40189	Y	Y
YM1_I_sc.236	-4.39928	Y	Y
YM1_I_sc.244	-4.39006	Y	Y
OF2_I_sc.117	-4.37761	O	NA
YF2_I_sc.335	-4.3747	Y	Y
OF4_I_sc.223	-4.36329	O	NA
OF2_I_sc.11	-4.35414	O	NA
OF4_I_sc.241	-4.32457	O	NA
YM2_I_sc.350	-4.29701	Y	Y
YM1_I_sc.201	-4.24849	Y	Y
YF1_I_sc.281	-4.24411	Y	Y
YF3_I_sc.70	-4.24228	Y	Y
YM2_I_sc.216	-4.24051	Y	Y
YF4_I_sc.329	-4.20115	Y	Y
YF1_I_sc.213	-4.19583	Y	Y
YM1_I_sc.382	-4.1814	Y	Y
YF4_I_sc.43	-4.1804	Y	Y
YM3_I_sc.263	-4.17675	Y	Y
YM1_I_sc.176	-4.17578	Y	Y
YM3_I_sc.294	-4.11529	Y	Y
YF3_I_sc.82	-4.08452	Y	Y
YF1_I_sc.149	-4.06334	Y	Y
OF4_I_sc.132	-4.0572	O	NA
YF1_I_sc.219	-4.05575	Y	Y
YF3_I_sc.110	-4.05306	Y	Y
YF1_I_sc.354	-4.01998	Y	Y
YF4_I_sc.142	-3.99875	Y	Y
YF4_I_sc.214	-3.99014	Y	Y
YF4_I_sc.349	-3.97361	Y	Y
YF4_I_sc.75	-3.96855	Y	Y
OF4_I_sc.292	-3.95382	O	NA
YF1_I_sc.65	-3.94991	Y	Y
YF1_I_sc.77	-3.93247	Y	Y
YF1_I_sc.180	-3.92776	Y	Y
YF4_I_sc.200	-3.92723	Y	Y
YF1_I_sc.102	-3.91684	Y	Y
OF4_I_sc.31	-3.90988	O	NA
OF2_I_sc.142	-3.90374	O	NA
YM2_I_sc.182	-3.89905	Y	Y
OF4_I_sc.22	-3.87744	O	NA
YF1_I_sc.83	-3.70169	Y	Y
YM2_I_sc.60	-3.70127	Y	Y
OF4_I_sc.272	-3.68742	O	NA
YM1_I_sc.139	-3.67302	Y	Y
YF4_I_sc.98	-3.65966	Y	Y
OF4_I_sc.113	-3.6384	O	NA
YF4_I_sc.56	-3.63741	Y	Y
YF4_I_sc.350	-3.63251	Y	Y
YM1_I_sc.192	-3.59548	Y	Y
OF4_I_sc.78	-3.59533	O	NA
YF1_I_sc.154	-3.5785	Y	Y
OF4_I_sc.59	-3.57337	O	NA
OF2_I_sc.16	-3.56342	O	NA
YM1_I_sc.259	-3.53993	Y	Y
OF4_I_sc.186	-3.53885	O	NA
OF2_I_sc.89	-3.51538	O	NA
OF4_I_sc.26	-3.50749	O	NA
YF1_I_sc.32	-3.50157	Y	Y
OF4_I_sc.64	-3.50096	O	NA
YF3_I_sc.2	-3.50063	Y	Y
OF4_I_sc.99	-3.47551	O	NA
YF1_I_sc.107	-3.4514	Y	Y
YM3_I_sc.88	-3.4336	Y	Y
OF4_I_sc.63	-3.43162	O	NA
OF4_I_sc.83	-3.39924	O	NA
OF4_I_sc.356	-3.35461	O	NA
OF4_I_sc.214	-3.33168	O	NA
YF3_I_sc.14	-3.32898	Y	Y
YM2_I_sc.113	-3.32144	Y	Y
OF4_I_sc.265	-3.30588	O	NA
YM1_I_sc.87	-3.30051	Y	Y
YF4_I_sc.300	-3.28841	Y	Y
YM2_I_sc.91	-3.28328	Y	Y
YF4_I_sc.346	-3.27278	Y	Y
OF4_I_sc.128	-3.26441	O	NA
YM2_I_sc.174	-3.26415	Y	Y
OF4_I_sc.117	-3.24632	O	NA
OF4_I_sc.235	-3.2329	O	NA
YF4_I_sc.205	-3.20965	Y	Y
YM2_I_sc.351	-3.19815	Y	Y
YF4_I_sc.347	-3.17306	Y	Y
OF4_I_sc.131	-3.16183	O	NA
OF4_I_sc.74	-3.16179	O	NA
OF4_I_sc.253	-3.15167	O	NA
YF1_I_sc.365	-3.12772	Y	Y
YM2_I_sc.240	-3.12722	Y	Y
OF4_I_sc.157	-3.11821	O	NA
YF2_I_sc.58	-3.10143	Y	Y
YM1_I_sc.64	-3.09766	Y	Y
YF1_I_sc.44	-3.09475	Y	Y
OF4_I_sc.139	-3.09091	O	NA
YF4_I_sc.284	-3.07835	Y	Y
OF4_I_sc.58	-3.04575	O	NA
YM1_I_sc.82	-3.04192	Y	Y
OF4_I_sc.98	-3.04103	O	NA
OF4_I_sc.278	-3.03621	O	NA
OF4_I_sc.283	-3.02907	O	NA
YF4_I_sc.338	-2.99615	Y	Y
OF4_I_sc.166	-2.96912	O	NA
YM2_I_sc.274	-2.94015	Y	Y
OF4_I_sc.32	-2.9158	O	NA
OF4_I_sc.287	-2.90935	O	NA
YF1_I_sc.174	-2.90683	Y	Y
YM1_I_sc.308	-2.89875	Y	Y
OF4_I_sc.230	-2.89781	O	NA
OF4_I_sc.288	-2.89449	O	NA
YF4_I_sc.242	-2.88478	Y	Y
YF2_I_sc.11	-2.86157	Y	Y
OF4_I_sc.116	-2.85909	O	NA
YF4_I_sc.24	-2.85371	Y	Y
YF1_I_sc.276	-2.83009	Y	Y
YF2_I_sc.359	-2.82941	Y	Y
YF4_I_sc.144	-2.82381	Y	Y
YF1_I_sc.125	-2.82237	Y	Y
YF1_I_sc.115	-2.81463	Y	Y
OF2_I_sc.10	-2.814	O	NA
OF2_I_sc.113	-2.80774	O	NA
YM1_I_sc.72	-2.80261	Y	Y
OF4_I_sc.54	-2.7998	O	NA
YF4_I_sc.337	-2.79233	Y	Y
OF4_I_sc.218	-2.78809	O	NA
YM1_I_sc.126	-2.78065	Y	Y
YM3_I_sc.131	-2.77888	Y	Y
OF4_I_sc.148	-2.77403	O	NA
YM3_I_sc.314	-2.70051	Y	Y
OF4_I_sc.39	-2.68669	O	NA
OF4_I_sc.25	-2.66261	O	NA
OF4_I_sc.151	-2.64991	O	NA
OF2_I_sc.124	-2.64164	O	NA
YF4_I_sc.221	-2.63549	Y	Y
OF4_I_sc.240	-2.61245	O	NA
OF4_I_sc.252	-2.61096	O	NA
YM1_I_sc.161	-2.60946	Y	Y
YF1_I_sc.212	-2.57509	Y	Y
YF4_I_sc.261	-2.56914	Y	Y
OF4_I_sc.193	-2.55896	O	NA
YF1_I_sc.231	-2.5354	Y	Y
OF4_I_sc.56	-2.53126	O	NA
YF4_I_sc.28	-2.52123	Y	Y
YF4_I_sc.82	-2.50813	Y	Y
YF1_I_sc.261	-2.50487	Y	Y
YF3_I_sc.158	-2.48642	Y	Y
YM3_I_sc.115	-2.46844	Y	Y
OF2_I_sc.134	-2.45213	O	NA
YM3_I_sc.365	-2.44525	Y	Y
YM1_I_sc.335	-2.44044	Y	Y
YF3_I_sc.280	-2.43736	Y	Y
OF4_I_sc.194	-2.40389	O	NA
YM1_I_sc.103	-2.37421	Y	Y
YF4_I_sc.223	-2.37007	Y	Y
YF4_I_sc.308	-2.36359	Y	Y
OF4_I_sc.105	-2.362	O	NA
OF1_I_sc.101	-2.35316	O	NA
OF4_I_sc.246	-2.34887	O	NA
OM4_I_sc.178	-2.3443	O	NA
YF1_I_sc.171	-2.32973	Y	Y
OF4_I_sc.68	-2.30398	O	NA
OF4_I_sc.38	-2.29523	O	NA
OF4_I_sc.329	-2.29439	O	NA
OF4_I_sc.359	-2.29325	O	NA
YF4_I_sc.104	-2.27673	Y	Y
YF4_I_sc.47	-2.27507	Y	Y
OF4_I_sc.111	-2.27051	O	NA
YM1_I_sc.146	-2.19867	Y	Y
YF1_I_sc.200	-2.19322	Y	Y
YF1_I_sc.211	-2.19084	Y	Y
OF4_I_sc.107	-2.18691	O	NA
OF4_I_sc.384	-2.17476	O	NA
YF1_I_sc.175	-2.15977	Y	Y
OF4_I_sc.271	-2.15822	O	NA
YF1_I_sc.359	-2.15592	Y	Y
YF1_I_sc.13	-2.1533	Y	Y
OF1_I_sc.371	-2.10279	O	NA
OF4_I_sc.13	-2.09355	O	NA
YM1_I_sc.33	-2.09325	Y	Y
YF1_I_sc.202	-2.08382	Y	Y
YF4_I_sc.243	-2.06837	Y	Y
OF4_I_sc.122	-2.06269	O	NA
YF4_I_sc.241	-2.0483	Y	Y
OF2_I_sc.37	-2.03863	O	NA
YF3_I_sc.288	-2.03189	Y	Y
OF4_I_sc.115	-2.02714	O	NA
OF4_I_sc.352	-2.01702	O	NA
OF4_I_sc.137	-2.00361	O	NA
OF4_I_sc.57	-2.0019	O	NA
YF4_I_sc.301	-2.00056	Y	Y
YF2_I_sc.104	-1.9988	Y	Y
OF2_I_sc.1	-1.97667	O	NA
OF4_I_sc.341	-1.96647	O	NA
OF4_I_sc.237	-1.96539	O	NA
YF4_I_sc.264	-1.95861	Y	Y
OF4_I_sc.87	-1.9562	O	NA
YF2_I_sc.143	-1.95075	Y	Y
OF4_I_sc.127	-1.9452	O	NA
YF4_I_sc.38	-1.94247	Y	Y
OF4_I_sc.141	-1.92803	O	NA
YF4_I_sc.45	-1.90772	Y	Y
YF4_I_sc.352	-1.90122	Y	Y
OF4_I_sc.136	-1.88625	O	NA
YF1_I_sc.109	-1.87757	Y	Y
OF2_I_sc.78	-1.87491	O	NA
YF4_I_sc.179	-1.86497	Y	Y
YF1_I_sc.248	-1.85425	Y	Y
OF2_I_sc.143	-1.84967	O	NA
YF3_I_sc.139	-1.84616	Y	Y
OF4_I_sc.145	-1.82485	O	NA
OF2_I_sc.62	-1.81529	O	NA
OF4_I_sc.142	-1.81408	O	NA
YM1_I_sc.237	-1.8129	Y	Y
OF4_I_sc.37	-1.81129	O	NA
YM1_I_sc.322	-1.80691	Y	Y
OF4_I_sc.249	-1.80363	O	NA
YM1_I_sc.369	-1.7949	Y	Y
YM1_I_sc.209	-1.78228	Y	Y
YF1_I_sc.130	-1.77492	Y	Y
OF2_I_sc.24	-1.75607	O	NA
OF2_I_sc.116	-1.75486	O	NA
OF4_I_sc.97	-1.71113	O	NA
OF4_I_sc.102	-1.69381	O	NA
OF4_I_sc.12	-1.68707	O	NA
YM1_I_sc.282	-1.6868	Y	Y
OF2_I_sc.68	-1.68185	O	NA
YF1_I_sc.105	-1.66792	Y	Y
YF1_I_sc.367	-1.66211	Y	Y
YM1_I_sc.88	-1.6608	Y	Y
OF4_I_sc.144	-1.66042	O	NA
YF4_I_sc.63	-1.6597	Y	Y
OF4_I_sc.294	-1.61573	O	NA
OF2_I_sc.80	-1.61542	O	NA
YF1_I_sc.263	-1.61512	Y	Y
OF4_I_sc.192	-1.6148	O	NA
YF1_I_sc.148	-1.59692	Y	Y
OF2_I_sc.52	-1.59323	O	NA
OF4_I_sc.207	-1.58476	O	NA
YF4_I_sc.381	-1.57961	Y	Y
YF4_I_sc.335	-1.57424	Y	Y
YF1_I_sc.194	-1.55533	Y	Y
YM1_I_sc.287	-1.55152	Y	Y
OF4_I_sc.3	-1.54615	O	NA
OF4_I_sc.255	-1.53988	O	NA
YM1_I_sc.260	-1.53031	Y	Y
YF4_I_sc.93	-1.5269	Y	Y
OF2_I_sc.63	-1.50281	O	NA
YF4_I_sc.267	-1.49154	Y	Y
YF4_I_sc.109	-1.4805	Y	Y
YM1_I_sc.97	-1.4661	Y	Y
OF2_I_sc.6	-1.44215	O	NA
YF1_I_sc.52	-1.42982	Y	Y
OF4_I_sc.96	-1.40734	O	NA
OF1_I_sc.131	-1.39668	O	NA
YM1_I_sc.253	-1.39646	Y	Y
OF4_I_sc.210	-1.37203	O	NA
OF4_I_sc.379	-1.32761	O	NA
YM1_I_sc.204	-1.31653	Y	Y
YM3_I_sc.17	-1.31523	Y	Y
YF4_I_sc.182	-1.31059	Y	Y
OF2_I_sc.128	-1.31006	O	NA
YF4_I_sc.72	-1.27358	Y	Y
OF2_I_sc.49	-1.25821	O	NA
OF4_I_sc.11	-1.25441	O	NA
YF1_I_sc.164	-1.25188	Y	Y
OF4_I_sc.160	-1.25157	O	NA
OF4_I_sc.24	-1.25128	O	NA
OF4_I_sc.182	-1.24204	O	NA
YM3_I_sc.219	-1.23694	Y	Y
YF4_I_sc.204	-1.23522	Y	Y
YM1_I_sc.375	-1.23391	Y	Y
OM4_I_sc.94	-1.20926	O	NA
YF1_I_sc.191	-1.20767	Y	Y
YM1_I_sc.171	-1.19879	Y	Y
YF4_I_sc.163	-1.19769	Y	Y
YM1_I_sc.135	-1.1841	Y	Y
YM1_I_sc.11	-1.16474	Y	Y
YF1_I_sc.183	-1.16312	Y	Y
YM1_I_sc.333	-1.15151	Y	Y
YM3_I_sc.20	-1.11131	Y	Y
YM3_I_sc.241	-1.08969	Y	Y
YM1_I_sc.174	-1.08343	Y	Y
YF4_I_sc.303	-1.07641	Y	Y
OF2_I_sc.17	-1.07194	O	NA
OF4_I_sc.70	-1.06572	O	NA
OF4_I_sc.19	-1.0656	O	NA
YF4_I_sc.189	-1.06307	Y	Y
OF4_I_sc.9	-1.05609	O	NA
OF4_I_sc.343	-1.05324	O	NA
YM1_I_sc.142	-1.04676	Y	Y
YF4_I_sc.295	-1.02127	Y	Y
OF4_I_sc.363	-1.01771	O	NA
YM3_I_sc.225	-1.01155	Y	Y
YF4_I_sc.111	-1.00751	Y	Y
YM1_I_sc.194	-0.995084	Y	Y
YF4_I_sc.286	-0.994017	Y	Y
YF4_I_sc.112	-0.983947	Y	Y
OF4_I_sc.191	-0.980601	O	NA
OF4_I_sc.209	-0.965426	O	NA
YM3_I_sc.167	-0.962019	Y	Y
YF4_I_sc.206	-0.961757	Y	Y
OF4_I_sc.100	-0.957162	O	NA
OF4_I_sc.129	-0.956195	O	NA
OF4_I_sc.231	-0.954386	O	NA
OF4_I_sc.219	-0.926544	O	NA
OF4_I_sc.266	-0.914958	O	NA
OF2_I_sc.60	-0.897734	O	NA
YF4_I_sc.218	-0.886621	Y	Y
OF4_I_sc.103	-0.877328	O	NA
YM1_I_sc.96	-0.851897	Y	Y
OF4_I_sc.42	-0.851265	O	NA
YF4_I_sc.103	-0.844842	Y	Y
OM4_I_sc.145	-0.830874	O	NA
YM1_I_sc.294	-0.829821	Y	Y
OF4_I_sc.251	-0.807648	O	NA
YM3_I_sc.203	-0.794243	Y	Y
OF2_I_sc.72	-0.766508	O	NA
YM3_I_sc.26	-0.763489	Y	Y
OF4_I_sc.147	-0.725479	O	NA
OF4_I_sc.190	-0.721817	O	NA
YF1_I_sc.300	-0.720338	Y	Y
YF1_I_sc.173	-0.7161	Y	Y
YF4_I_sc.209	-0.712848	Y	Y
OM4_I_sc.337	-0.70953	O	NA
YM1_I_sc.358	-0.696683	Y	Y
OF4_I_sc.2	-0.690824	O	NA
OF2_I_sc.96	-0.677665	O	NA
OF2_I_sc.133	-0.671819	O	NA
OM2_I_sc.338	-0.658545	O	NA
OM2_I_sc.150	-0.643382	O	NA
OF4_I_sc.159	-0.634414	O	NA
YM1_I_sc.13	-0.614036	Y	Y
YF4_I_sc.270	-0.591986	Y	Y
YM3_I_sc.134	-0.586398	Y	Y
YM1_I_sc.280	-0.580973	Y	Y
OF4_I_sc.236	-0.580931	O	NA
YF4_I_sc.334	-0.572381	Y	Y
YF4_I_sc.324	-0.571864	Y	Y
OF4_I_sc.167	-0.570326	O	NA
OF4_I_sc.112	-0.56869	O	NA
OF4_I_sc.36	-0.56243	O	NA
OF4_I_sc.109	-0.554271	O	NA
YM3_I_sc.321	-0.534397	Y	Y
YM3_I_sc.202	-0.532168	Y	Y
OM2_I_sc.243	-0.513086	O	NA
OF4_I_sc.317	-0.50971	O	NA
OF4_I_sc.124	-0.504942	O	NA
YM1_I_sc.305	-0.493304	Y	Y
YM1_I_sc.8	-0.492504	Y	Y
YM2_I_sc.345	-0.488625	Y	Y
YM3_I_sc.142	-0.486236	Y	Y
OF4_I_sc.325	-0.481056	O	NA
YM4_I_sc.89	-0.480643	Y	Y
YM1_I_sc.229	-0.47947	Y	Y
YF4_I_sc.307	-0.467121	Y	Y
YF4_I_sc.314	-0.464328	Y	Y
OF4_I_sc.274	-0.463577	O	NA
YM3_I_sc.71	-0.460184	Y	Y
OF4_I_sc.174	-0.451281	O	NA
OF4_I_sc.60	-0.432227	O	NA
YM3_I_sc.295	-0.426556	Y	Y
OF4_I_sc.154	-0.415547	O	NA
YM1_I_sc.80	-0.412444	Y	Y
OF2_I_sc.38	-0.408781	O	NA
OF4_I_sc.262	-0.387194	O	NA
YM1_I_sc.304	-0.35816	Y	Y
OF4_I_sc.47	-0.356255	O	NA
OF4_I_sc.254	-0.352918	O	NA
OF4_I_sc.270	-0.333911	O	NA
OF3_I_sc.22	-0.327457	O	NA
OF4_I_sc.354	-0.321331	O	NA
YF4_I_sc.84	-0.321284	Y	Y
OF4_I_sc.158	-0.313599	O	NA
OF2_I_sc.227	-0.29773	O	NA
OM2_I_sc.291	-0.296463	O	NA
YM4_I_sc.300	-0.292217	Y	Y
OF4_I_sc.377	-0.28254	O	NA
YF1_I_sc.78	-0.268852	Y	Y
OF2_I_sc.187	-0.267622	O	NA
OM2_I_sc.309	-0.25112	O	NA
YM1_I_sc.283	-0.247269	Y	Y
YF1_I_sc.221	-0.234224	Y	Y
OM4_I_sc.360	-0.232292	O	NA
OF2_I_sc.36	-0.230526	O	NA
OF2_I_sc.239	-0.215123	O	NA
OF4_I_sc.217	-0.208225	O	NA
OF2_I_sc.195	-0.205792	O	NA
YM4_I_sc.293	-0.193	Y	Y
OF4_I_sc.345	-0.18286	O	NA
YM3_I_sc.345	-0.169845	Y	Y
OF4_I_sc.233	-0.152324	O	NA
OF4_I_sc.282	-0.141419	O	NA
OM4_I_sc.345	-0.135933	O	NA
OF4_I_sc.134	-0.132569	O	NA
YF4_I_sc.130	-0.13106	Y	Y
YF4_I_sc.20	-0.12791	Y	Y
OM2_I_sc.148	-0.117255	O	NA
YM3_I_sc.234	-0.114738	Y	Y
YF4_I_sc.326	-0.105718	Y	Y
OM4_I_sc.30	-0.093238	O	NA
OF4_I_sc.75	-0.0706651	O	NA
OF4_I_sc.216	-0.0400283	O	NA
OF1_I_sc.330	-0.0256194	O	NA
YF1_I_sc.112	-0.0149989	Y	Y
YM1_I_sc.89	-0.00415934	Y	Y
YF1_I_sc.144	0.0017894	Y	NA
YM4_I_sc.304	0.00292548	Y	NA
YF1_I_sc.364	0.0200635	Y	NA
YF4_I_sc.83	0.0306652	Y	NA
OF1_I_sc.99	0.0344052	O	O
OF4_I_sc.258	0.0428357	O	O
OM4_I_sc.342	0.0439715	O	O
YM4_I_sc.4	0.0451506	Y	NA
YM4_I_sc.255	0.0454188	Y	NA
OF4_I_sc.184	0.0475538	O	O
YM1_I_sc.295	0.0519502	Y	NA
OF4_I_sc.279	0.053219	O	O
OF4_I_sc.138	0.086726	O	O
YF4_I_sc.229	0.117252	Y	NA
YM3_I_sc.19	0.117751	Y	NA
OF4_I_sc.155	0.132949	O	O
YF4_I_sc.213	0.136493	Y	NA
YM1_I_sc.297	0.137525	Y	NA
OF2_I_sc.64	0.139996	O	O
YF4_I_sc.367	0.142739	Y	NA
OF4_I_sc.183	0.163967	O	O
YF1_I_sc.369	0.181101	Y	NA
YM1_I_sc.307	0.182121	Y	NA
YM1_I_sc.114	0.182734	Y	NA
YF4_I_sc.248	0.20132	Y	NA
OF3_I_sc.252	0.211114	O	O
OF2_I_sc.22	0.213515	O	O
OF1_I_sc.383	0.218088	O	O
YM3_I_sc.67	0.222524	Y	NA
YM3_I_sc.284	0.224699	Y	NA
YM1_I_sc.40	0.268853	Y	NA
OF2_I_sc.44	0.281001	O	O
OF4_I_sc.143	0.322704	O	O
YM4_I_sc.278	0.332837	Y	NA
OF4_I_sc.86	0.332888	O	O
OF4_I_sc.243	0.334019	O	O
OF4_I_sc.93	0.341943	O	O
YM3_I_sc.317	0.350812	Y	NA
YF4_I_sc.183	0.353626	Y	NA
OM2_I_sc.99	0.362698	O	O
YM3_I_sc.366	0.367609	Y	NA
YM1_I_sc.279	0.36918	Y	NA
OF4_I_sc.238	0.388991	O	O
YF4_I_sc.62	0.395878	Y	NA
YF4_I_sc.34	0.409627	Y	NA
YM1_I_sc.79	0.42344	Y	NA
OF4_I_sc.281	0.427365	O	O
OF4_I_sc.44	0.430369	O	O
YM1_I_sc.292	0.440366	Y	NA
OF4_I_sc.338	0.489266	O	O
OM2_I_sc.16	0.522832	O	O
YM3_I_sc.305	0.549247	Y	NA
OF2_I_sc.186	0.560684	O	O
OM1_I_sc.164	0.581677	O	O
OF2_I_sc.139	0.58425	O	O
OF2_I_sc.58	0.587182	O	O
OF1_I_sc.137	0.601686	O	O
OM4_I_sc.325	0.638672	O	O
OF3_I_sc.28	0.652165	O	O
OM2_I_sc.335	0.657796	O	O
OF2_I_sc.191	0.673584	O	O
YM1_I_sc.233	0.67814	Y	NA
OF4_I_sc.114	0.693881	O	O
OF4_I_sc.380	0.723338	O	O
OF1_I_sc.335	0.727183	O	O
YM1_I_sc.12	0.738113	Y	NA
OF2_I_sc.245	0.750213	O	O
YM3_I_sc.235	0.755446	Y	NA
OM4_I_sc.322	0.768328	O	O
YM3_I_sc.380	0.791764	Y	NA
OF2_I_sc.258	0.794951	O	O
OF4_I_sc.106	0.819871	O	O
OM2_I_sc.42	0.826077	O	O
OF2_I_sc.226	0.836382	O	O
OF3_I_sc.67	0.887001	O	O
OM2_I_sc.192	0.891758	O	O
OF1_I_sc.372	0.902757	O	O
YF4_I_sc.78	0.903623	Y	NA
YM3_I_sc.188	0.912235	Y	NA
OF4_I_sc.371	0.928267	O	O
OF3_I_sc.97	0.929393	O	O
OM2_I_sc.115	0.955842	O	O
OM2_I_sc.31	0.976776	O	O
OF3_I_sc.185	0.981622	O	O
YM1_I_sc.29	0.994819	Y	NA
OF1_I_sc.148	0.995834	O	O
OF1_I_sc.54	0.99807	O	O
YM4_I_sc.312	0.998347	Y	NA
OF2_I_sc.8	1.0086	O	O
OF4_I_sc.91	1.03487	O	O
YF4_I_sc.340	1.04314	Y	NA
OF4_I_sc.228	1.04494	O	O
OM1_I_sc.250	1.05111	O	O
YM4_I_sc.295	1.07978	Y	NA
OM2_I_sc.195	1.12219	O	O
OF4_I_sc.178	1.12272	O	O
OF1_I_sc.275	1.13595	O	O
OF4_I_sc.92	1.13722	O	O
OF1_I_sc.342	1.15729	O	O
OF2_I_sc.81	1.18691	O	O
OF2_I_sc.47	1.19104	O	O
YM3_I_sc.369	1.2028	Y	NA
OM2_I_sc.231	1.2104	O	O
OF1_I_sc.340	1.21244	O	O
OM2_I_sc.47	1.22704	O	O
YF1_I_sc.106	1.2291	Y	NA
OF1_I_sc.160	1.23932	O	O
OF4_I_sc.82	1.2693	O	O
OM2_I_sc.96	1.27398	O	O
OF4_I_sc.324	1.28724	O	O
YM4_I_sc.355	1.28793	Y	NA
OF1_I_sc.319	1.29911	O	O
OF1_I_sc.269	1.29922	O	O
OF1_I_sc.359	1.31077	O	O
OM3_I_sc.236	1.32293	O	O
OF4_I_sc.381	1.33585	O	O
OM4_I_sc.63	1.34916	O	O
YM4_I_sc.24	1.35501	Y	NA
OF2_I_sc.275	1.36703	O	O
OM4_I_sc.317	1.37925	O	O
YM3_I_sc.183	1.37926	Y	NA
OF2_I_sc.159	1.39762	O	O
OM2_I_sc.22	1.43125	O	O
YM4_I_sc.42	1.43134	Y	NA
YM1_I_sc.323	1.44554	Y	NA
OF1_I_sc.179	1.45126	O	O
OF3_I_sc.71	1.45349	O	O
YM4_I_sc.229	1.47723	Y	NA
YF3_I_sc.368	1.49999	Y	NA
OM2_I_sc.98	1.50296	O	O
OF4_I_sc.296	1.51567	O	O
OF4_I_sc.46	1.53102	O	O
OM3_I_sc.54	1.54534	O	O
OF4_I_sc.80	1.55514	O	O
OM2_I_sc.264	1.5655	O	O
OM3_I_sc.60	1.57198	O	O
OF4_I_sc.65	1.57456	O	O
OM1_I_sc.6	1.57492	O	O
OF3_I_sc.166	1.5765	O	O
OM3_I_sc.62	1.58344	O	O
OM2_I_sc.314	1.59403	O	O
OF2_I_sc.46	1.59458	O	O
OF3_I_sc.91	1.61868	O	O
YM4_I_sc.280	1.64406	Y	NA
YM4_I_sc.36	1.65153	Y	NA
OM1_I_sc.4	1.65266	O	O
OM2_I_sc.110	1.6528	O	O
OM2_I_sc.312	1.65883	O	O
YM1_I_sc.157	1.66114	Y	NA
YF1_I_sc.326	1.66662	Y	NA
OF3_I_sc.213	1.66773	O	O
OM2_I_sc.189	1.67053	O	O
YM4_I_sc.248	1.68494	Y	NA
OF1_I_sc.339	1.6928	O	O
YM4_I_sc.250	1.70292	Y	NA
OF4_I_sc.286	1.72886	O	O
OM3_I_sc.4	1.73468	O	O
OM4_I_sc.315	1.74307	O	O
YM4_I_sc.299	1.74383	Y	NA
YM4_I_sc.349	1.75144	Y	NA
OF1_I_sc.158	1.76179	O	O
OF1_I_sc.346	1.77185	O	O
YM4_I_sc.309	1.80281	Y	NA
OF3_I_sc.226	1.82234	O	O
OF4_I_sc.196	1.82672	O	O
OF1_I_sc.348	1.83317	O	O
OF1_I_sc.163	1.8382	O	O
YM4_I_sc.137	1.84249	Y	NA
OF3_I_sc.53	1.84278	O	O
OF1_I_sc.132	1.84824	O	O
YM4_I_sc.34	1.85353	Y	NA
YM1_I_sc.124	1.8674	Y	NA
YM4_I_sc.296	1.87716	Y	NA
OM3_I_sc.41	1.87926	O	O
OM1_I_sc.354	1.88924	O	O
YM4_I_sc.263	1.90789	Y	NA
YM1_I_sc.197	1.91572	Y	NA
OF3_I_sc.120	1.91624	O	O
YM1_I_sc.238	1.92356	Y	NA
OM2_I_sc.11	1.92905	O	O
OF1_I_sc.116	1.94594	O	O
OM1_I_sc.230	1.9463	O	O
YM4_I_sc.324	1.94688	Y	NA
OM2_I_sc.49	1.95377	O	O
OM2_I_sc.297	1.97649	O	O
OF3_I_sc.62	1.9961	O	O
OM2_I_sc.347	2.00339	O	O
OM2_I_sc.138	2.0045	O	O
OF3_I_sc.39	2.00682	O	O
OM3_I_sc.38	2.01307	O	O
OF1_I_sc.331	2.04292	O	O
OM2_I_sc.154	2.06529	O	O
OF2_I_sc.4	2.06629	O	O
OF1_I_sc.378	2.06693	O	O
OM2_I_sc.282	2.09005	O	O
YM4_I_sc.257	2.09532	Y	NA
OM3_I_sc.346	2.10471	O	O
OF4_I_sc.201	2.12958	O	O
YM3_I_sc.300	2.13759	Y	NA
OM3_I_sc.9	2.1414	O	O
YM1_I_sc.372	2.15226	Y	NA
OM3_I_sc.33	2.1653	O	O
OF2_I_sc.59	2.17349	O	O
OF1_I_sc.302	2.17689	O	O
YM4_I_sc.347	2.19179	Y	NA
OF4_I_sc.1	2.20575	O	O
YM4_I_sc.14	2.20678	Y	NA
OF4_I_sc.88	2.2228	O	O
OM2_I_sc.135	2.22794	O	O
OF1_I_sc.155	2.23005	O	O
OM2_I_sc.45	2.23075	O	O
OM1_I_sc.133	2.24275	O	O
OF1_I_sc.286	2.25469	O	O
OF1_I_sc.312	2.26644	O	O
OF4_I_sc.8	2.26925	O	O
OF1_I_sc.106	2.29222	O	O
OM1_I_sc.288	2.30754	O	O
OM2_I_sc.58	2.33957	O	O
OM2_I_sc.55	2.3397	O	O
OM3_I_sc.84	2.34698	O	O
OM3_I_sc.17	2.35823	O	O
OM3_I_sc.191	2.36544	O	O
OM2_I_sc.80	2.39573	O	O
OM2_I_sc.75	2.40125	O	O
OM2_I_sc.24	2.43079	O	O
OF2_I_sc.266	2.43262	O	O
OM2_I_sc.59	2.43277	O	O
YM4_I_sc.236	2.45629	Y	NA
OM2_I_sc.113	2.45966	O	O
OM2_I_sc.83	2.46257	O	O
OF1_I_sc.309	2.48943	O	O
OF2_I_sc.188	2.49039	O	O
OM3_I_sc.69	2.50721	O	O
OF1_I_sc.172	2.51047	O	O
OF1_I_sc.9	2.53405	O	O
YM4_I_sc.359	2.54284	Y	NA
OF3_I_sc.303	2.54463	O	O
YM4_I_sc.210	2.55509	Y	NA
YM4_I_sc.225	2.5624	Y	NA
OF1_I_sc.375	2.57337	O	O
OF1_I_sc.140	2.57345	O	O
OF1_I_sc.284	2.57566	O	O
OF1_I_sc.293	2.57951	O	O
OM4_I_sc.260	2.58806	O	O
OM4_I_sc.67	2.5892	O	O
OM3_I_sc.59	2.59271	O	O
OM2_I_sc.32	2.60317	O	O
OM2_I_sc.81	2.60383	O	O
OM2_I_sc.18	2.61788	O	O
OF1_I_sc.10	2.64322	O	O
YM4_I_sc.364	2.64327	Y	NA
OM1_I_sc.33	2.65738	O	O
OF4_I_sc.336	2.66551	O	O
OM2_I_sc.193	2.69298	O	O
OM1_I_sc.121	2.69923	O	O
OM3_I_sc.86	2.70362	O	O
OM3_I_sc.261	2.70636	O	O
OM1_I_sc.247	2.7069	O	O
YM4_I_sc.363	2.71511	Y	NA
OF1_I_sc.244	2.74567	O	O
OF1_I_sc.47	2.76701	O	O
OM3_I_sc.128	2.77001	O	O
YM4_I_sc.261	2.80028	Y	NA
OM3_I_sc.64	2.80298	O	O
OF4_I_sc.375	2.83637	O	O
OF1_I_sc.42	2.83989	O	O
OM1_I_sc.337	2.85723	O	O
OF3_I_sc.154	2.85926	O	O
OM3_I_sc.67	2.87568	O	O
YF4_I_sc.302	2.8815	Y	NA
YM4_I_sc.319	2.89312	Y	NA
YM4_I_sc.366	2.91405	Y	NA
OM3_I_sc.81	2.93157	O	O
OM3_I_sc.131	2.94291	O	O
OM3_I_sc.91	2.94374	O	O
OF1_I_sc.351	2.9592	O	O
OM2_I_sc.155	2.96189	O	O
OM3_I_sc.314	2.9706	O	O
OF3_I_sc.328	3.00476	O	O
YM4_I_sc.313	3.01423	Y	NA
OF1_I_sc.307	3.01588	O	O
OM4_I_sc.326	3.01642	O	O
YM4_I_sc.45	3.02717	Y	NA
OM2_I_sc.353	3.04097	O	O
OM1_I_sc.48	3.04601	O	O
OM2_I_sc.36	3.05606	O	O
OF1_I_sc.113	3.07024	O	O
OM3_I_sc.230	3.07074	O	O
OM2_I_sc.328	3.07229	O	O
YM4_I_sc.289	3.07732	Y	NA
OF1_I_sc.98	3.07782	O	O
OM2_I_sc.14	3.08319	O	O
YM3_I_sc.279	3.0881	Y	NA
OM1_I_sc.308	3.09463	O	O
YM4_I_sc.266	3.09691	Y	NA
YM4_I_sc.260	3.10232	Y	NA
OM1_I_sc.142	3.10679	O	O
OM2_I_sc.327	3.10954	O	O
OM3_I_sc.99	3.11332	O	O
OM1_I_sc.106	3.11691	O	O
OF2_I_sc.190	3.12759	O	O
OM4_I_sc.375	3.14192	O	O
OF3_I_sc.131	3.15588	O	O
YM4_I_sc.264	3.15683	Y	NA
OF1_I_sc.100	3.16099	O	O
OM3_I_sc.154	3.16153	O	O
OM4_I_sc.85	3.17088	O	O
OM1_I_sc.118	3.17957	O	O
YM4_I_sc.371	3.19676	Y	NA
OF1_I_sc.44	3.19957	O	O
OF4_I_sc.79	3.20784	O	O
OM3_I_sc.49	3.21144	O	O
YM4_I_sc.91	3.21749	Y	NA
YM4_I_sc.286	3.22598	Y	NA
OM3_I_sc.149	3.23762	O	O
YM4_I_sc.292	3.26816	Y	NA
OM3_I_sc.18	3.27719	O	O
YM4_I_sc.288	3.29531	Y	NA
YM4_I_sc.184	3.31258	Y	NA
YM4_I_sc.302	3.35332	Y	NA
YM4_I_sc.358	3.35837	Y	NA
OM1_I_sc.64	3.36011	O	O
OF1_I_sc.3	3.36405	O	O
OF1_I_sc.37	3.38128	O	O
OM2_I_sc.37	3.38624	O	O
OM3_I_sc.158	3.4021	O	O
OF1_I_sc.68	3.42946	O	O
OM1_I_sc.43	3.43087	O	O
YM4_I_sc.249	3.43345	Y	NA
OF1_I_sc.125	3.45061	O	O
YM4_I_sc.118	3.45523	Y	NA
OM1_I_sc.200	3.47367	O	O
OF1_I_sc.336	3.47664	O	O
OM1_I_sc.72	3.47689	O	O
YM4_I_sc.301	3.47877	Y	NA
OM3_I_sc.20	3.48292	O	O
OF1_I_sc.315	3.4868	O	O
OM1_I_sc.271	3.49084	O	O
OM3_I_sc.234	3.5079	O	O
OM2_I_sc.157	3.51879	O	O
OF3_I_sc.151	3.53655	O	O
YM4_I_sc.7	3.54574	Y	NA
OM3_I_sc.221	3.56048	O	O
OM2_I_sc.315	3.56354	O	O
OM3_I_sc.19	3.56368	O	O
YF1_I_sc.158	3.56508	Y	NA
YM4_I_sc.246	3.56789	Y	NA
OM2_I_sc.107	3.57256	O	O
YM4_I_sc.186	3.57869	Y	NA
OM2_I_sc.159	3.5947	O	O
OM2_I_sc.289	3.60016	O	O
OM1_I_sc.341	3.61044	O	O
OM3_I_sc.177	3.61863	O	O
OF1_I_sc.161	3.61928	O	O
OM3_I_sc.139	3.62308	O	O
OF1_I_sc.142	3.6233	O	O
OF1_I_sc.182	3.62436	O	O
YM4_I_sc.57	3.62655	Y	NA
OM1_I_sc.20	3.62749	O	O
OF3_I_sc.192	3.62786	O	O
OM2_I_sc.35	3.63361	O	O
OM1_I_sc.219	3.64086	O	O
OM1_I_sc.293	3.64433	O	O
OM2_I_sc.136	3.66557	O	O
OM3_I_sc.361	3.67616	O	O
OM3_I_sc.161	3.69408	O	O
OF3_I_sc.84	3.70904	O	O
OM1_I_sc.169	3.73075	O	O
YM4_I_sc.314	3.74887	Y	NA
YM4_I_sc.241	3.76778	Y	NA
OM3_I_sc.52	3.79525	O	O
YM3_I_sc.326	3.79664	Y	NA
YM4_I_sc.13	3.8151	Y	NA
OM3_I_sc.5	3.81598	O	O
OF2_I_sc.284	3.82106	O	O
YM4_I_sc.143	3.82404	Y	NA
OM3_I_sc.255	3.83694	O	O
OF1_I_sc.143	3.84005	O	O
OF1_I_sc.60	3.84436	O	O
OM3_I_sc.127	3.88386	O	O
OM2_I_sc.77	3.89937	O	O
OM1_I_sc.111	3.89944	O	O
OM1_I_sc.318	3.90982	O	O
OF1_I_sc.219	3.91193	O	O
YM4_I_sc.252	3.92699	Y	NA
YM4_I_sc.187	3.92919	Y	NA
OM4_I_sc.75	3.94009	O	O
YM4_I_sc.262	3.94872	Y	NA
OF1_I_sc.53	3.96189	O	O
YM1_I_sc.225	3.96458	Y	NA
OM2_I_sc.33	3.97304	O	O
YM4_I_sc.209	3.99101	Y	NA
OM1_I_sc.90	3.99105	O	O
YM4_I_sc.338	4.02236	Y	NA
OM1_I_sc.348	4.02766	O	O
YM4_I_sc.306	4.0282	Y	NA
OM1_I_sc.256	4.03472	O	O
YM4_I_sc.316	4.03949	Y	NA
OF1_I_sc.373	4.05106	O	O
OF3_I_sc.245	4.07525	O	O
OM1_I_sc.34	4.10024	O	O
OF3_I_sc.302	4.10508	O	O
OM1_I_sc.277	4.10515	O	O
YM4_I_sc.206	4.11298	Y	NA
OF1_I_sc.318	4.12625	O	O
OF1_I_sc.201	4.12625	O	O
OM1_I_sc.218	4.12816	O	O
OM1_I_sc.270	4.13879	O	O
OM3_I_sc.10	4.14358	O	O
OF1_I_sc.58	4.14444	O	O
OF1_I_sc.63	4.16808	O	O
OM3_I_sc.40	4.17666	O	O
OF1_I_sc.19	4.1805	O	O
OM3_I_sc.243	4.18365	O	O
YM4_I_sc.362	4.18814	Y	NA
OM1_I_sc.102	4.19582	O	O
OM1_I_sc.201	4.19619	O	O
YM4_I_sc.381	4.20921	Y	NA
OF2_I_sc.192	4.22468	O	O
OF1_I_sc.177	4.22854	O	O
OF1_I_sc.57	4.23101	O	O
OF1_I_sc.91	4.24969	O	O
YM4_I_sc.282	4.26968	Y	NA
OM1_I_sc.251	4.28004	O	O
OF1_I_sc.246	4.32464	O	O
OF1_I_sc.43	4.34332	O	O
OF1_I_sc.231	4.3534	O	O
YM4_I_sc.294	4.3564	Y	NA
OM1_I_sc.344	4.37002	O	O
OM3_I_sc.294	4.3719	O	O
YM4_I_sc.111	4.38509	Y	NA
OM3_I_sc.24	4.38898	O	O
OF1_I_sc.14	4.39565	O	O
OM3_I_sc.89	4.39829	O	O
YM4_I_sc.39	4.39923	Y	NA
OF1_I_sc.40	4.42434	O	O
YM4_I_sc.332	4.42881	Y	NA
OM1_I_sc.225	4.43152	O	O
OM3_I_sc.71	4.4342	O	O
OM1_I_sc.286	4.47441	O	O
OM3_I_sc.6	4.47675	O	O
YM4_I_sc.384	4.49529	Y	NA
OM3_I_sc.102	4.49542	O	O
OF3_I_sc.194	4.51276	O	O
YM4_I_sc.276	4.51774	Y	NA
OF1_I_sc.29	4.52434	O	O
OM3_I_sc.3	4.53184	O	O
OF1_I_sc.18	4.53847	O	O
OM3_I_sc.145	4.53871	O	O
OF1_I_sc.162	4.53884	O	O
OF1_I_sc.218	4.55396	O	O
OM1_I_sc.19	4.56102	O	O
OM3_I_sc.16	4.56747	O	O
OM1_I_sc.383	4.57099	O	O
OM1_I_sc.221	4.57319	O	O
YM4_I_sc.253	4.57953	Y	NA
YM4_I_sc.273	4.59338	Y	NA
YM4_I_sc.285	4.59822	Y	NA
OF3_I_sc.36	4.60216	O	O
OF1_I_sc.56	4.60643	O	O
OM1_I_sc.99	4.62069	O	O
OF1_I_sc.189	4.62994	O	O
OF1_I_sc.167	4.63023	O	O
OF1_I_sc.283	4.6716	O	O
OF3_I_sc.157	4.67316	O	O
OF1_I_sc.186	4.70312	O	O
OM3_I_sc.143	4.70742	O	O
OF1_I_sc.38	4.71344	O	O
OM1_I_sc.287	4.71521	O	O
OM1_I_sc.154	4.72474	O	O
YM4_I_sc.305	4.73113	Y	NA
OM1_I_sc.235	4.74679	O	O
YM4_I_sc.369	4.75072	Y	NA
OM1_I_sc.113	4.77267	O	O
OF1_I_sc.128	4.80137	O	O
YM4_I_sc.214	4.80969	Y	NA
OF1_I_sc.107	4.81038	O	O
OM3_I_sc.168	4.8434	O	O
YM3_I_sc.92	4.84459	Y	NA
OM3_I_sc.65	4.84484	O	O
OF1_I_sc.223	4.84811	O	O
OM1_I_sc.138	4.85034	O	O
YM4_I_sc.208	4.85406	Y	NA
OM2_I_sc.334	4.87295	O	O
OM1_I_sc.257	4.88527	O	O
OM3_I_sc.300	4.89131	O	O
OF1_I_sc.124	4.89546	O	O
OF1_I_sc.12	4.8956	O	O
OM3_I_sc.324	4.91024	O	O
YM4_I_sc.244	4.91082	Y	NA
YM4_I_sc.315	4.92571	Y	NA
OM1_I_sc.243	4.95014	O	O
OM1_I_sc.330	4.96006	O	O
OF1_I_sc.213	4.98579	O	O
YM4_I_sc.335	4.98638	Y	NA
OM3_I_sc.50	4.99144	O	O
OF2_I_sc.384	5.00056	O	O
OM1_I_sc.246	5.00958	O	O
OM1_I_sc.156	5.01278	O	O
OF1_I_sc.11	5.06633	O	O
OM1_I_sc.101	5.08555	O	O
OF1_I_sc.147	5.10745	O	O
OM1_I_sc.175	5.11841	O	O
OM3_I_sc.39	5.13094	O	O
OF1_I_sc.239	5.13681	O	O
OM1_I_sc.215	5.15079	O	O
OM4_I_sc.81	5.15934	O	O
OF1_I_sc.5	5.16649	O	O
OF1_I_sc.46	5.19739	O	O
YM4_I_sc.336	5.19941	Y	NA
OM1_I_sc.222	5.20837	O	O
OF1_I_sc.109	5.23181	O	O
OF1_I_sc.4	5.23662	O	O
OM1_I_sc.27	5.24133	O	O
OM1_I_sc.261	5.27553	O	O
OM1_I_sc.233	5.28537	O	O
OF1_I_sc.298	5.3051	O	O
OF1_I_sc.243	5.32985	O	O
OF1_I_sc.204	5.34235	O	O
YM4_I_sc.256	5.34818	Y	NA
OF1_I_sc.205	5.35093	O	O
OF1_I_sc.22	5.37336	O	O
OF1_I_sc.33	5.38201	O	O
YM1_I_sc.198	5.41705	Y	NA
OF1_I_sc.27	5.44636	O	O
OF1_I_sc.221	5.45553	O	O
OM3_I_sc.32	5.45643	O	O
YM4_I_sc.346	5.5467	Y	NA
OM1_I_sc.141	5.55928	O	O
OM1_I_sc.11	5.56208	O	O
OF1_I_sc.64	5.58158	O	O
OM3_I_sc.150	5.58478	O	O
OM1_I_sc.264	5.58617	O	O
OF1_I_sc.32	5.59843	O	O
OM1_I_sc.88	5.61158	O	O
YM4_I_sc.350	5.67031	Y	NA
OM3_I_sc.220	5.68459	O	O
OM3_I_sc.82	5.68562	O	O
OF1_I_sc.59	5.68572	O	O
OM4_I_sc.175	5.68593	O	O
OM3_I_sc.26	5.69847	O	O
OM3_I_sc.163	5.74425	O	O
YM4_I_sc.183	5.74724	Y	NA
OM3_I_sc.1	5.75418	O	O
OM1_I_sc.2	5.76358	O	O
OM1_I_sc.150	5.82269	O	O
OF1_I_sc.62	5.85438	O	O
YM4_I_sc.212	5.87915	Y	NA
OF1_I_sc.70	5.88177	O	O
YM4_I_sc.234	5.88413	Y	NA
YM4_I_sc.298	5.90275	Y	NA
OM3_I_sc.63	5.90585	O	O
OM1_I_sc.153	5.97734	O	O
OF1_I_sc.111	6.0089	O	O
OF1_I_sc.41	6.00992	O	O
OF1_I_sc.51	6.04433	O	O
OM1_I_sc.186	6.0763	O	O
OF1_I_sc.208	6.08592	O	O
YM4_I_sc.267	6.10785	Y	NA
YM4_I_sc.258	6.11247	Y	NA
OF1_I_sc.184	6.1239	O	O
YM4_I_sc.291	6.12712	Y	NA
OF1_I_sc.20	6.14924	O	O
OF1_I_sc.183	6.16146	O	O
OM1_I_sc.253	6.16198	O	O
YM4_I_sc.38	6.16324	Y	NA
OM4_I_sc.48	6.2084	O	O
OF1_I_sc.78	6.24226	O	O
YM4_I_sc.237	6.2835	Y	NA
OF2_I_sc.317	6.29744	O	O
OF1_I_sc.267	6.33853	O	O
OF1_I_sc.26	6.35825	O	O
OM3_I_sc.153	6.35966	O	O
OF1_I_sc.65	6.3709	O	O
OM3_I_sc.208	6.39052	O	O
YM4_I_sc.382	6.42448	Y	NA
OM1_I_sc.91	6.5584	O	O
OF1_I_sc.238	6.57294	O	O
OF1_I_sc.263	6.59317	O	O
OM1_I_sc.112	6.61942	O	O
YM4_I_sc.177	6.70268	Y	NA
OF1_I_sc.222	6.77566	O	O
OF1_I_sc.66	6.79212	O	O
OM1_I_sc.109	6.83909	O	O
OM1_I_sc.136	6.92538	O	O
OM1_I_sc.315	6.93334	O	O
OM1_I_sc.214	6.96182	O	O
YM4_I_sc.283	7.06861	Y	NA
OF1_I_sc.75	7.07529	O	O
OM1_I_sc.303	7.15352	O	O
OM3_I_sc.170	7.18261	O	O
OF1_I_sc.36	7.18586	O	O
OM1_I_sc.316	7.21463	O	O
YM4_I_sc.297	7.26297	Y	NA
OM1_I_sc.254	7.32273	O	O
OF1_I_sc.274	7.34322	O	O
OM1_I_sc.367	7.36961	O	O
OF1_I_sc.281	7.96655	O	O
OF2_I_sc.351	7.99572	O	O
OM2_I_sc.346	8.47998	O	O
OF1_I_sc.253	9.41331	O	O

## Sheet: β-cell DEGs
Gene	p_val	avg_diff	pct.1	pct.2	Type	Manual annotation
SPP1	8.94634e-119	2.86761	0.971	0.509	upregulated DEG
CHGB	3.34766e-57	1.72626	0.998	1	upregulated DEG
IGFBP4	3.92513e-46	1.80895	0.531	0.065	upregulated DEG
ACLY	2.2921e-45	1.18098	1	0.997	upregulated DEG
HSP90B1	9.69818e-45	1.28091	1	0.992	upregulated DEG
SERPINA1	2.22267e-44	1.93714	0.892	0.659	upregulated DEG
ENSMFAG00000030794	3.34295e-40	1.26191	0.839	0.556	upregulated DEG
CPE	1.76744e-32	0.658463	1	1	upregulated DEG
TMEM255B	6.74592e-32	1.90992	0.601	0.209	upregulated DEG
CRELD2	3.21084e-30	2.27845	0.478	0.176	upregulated DEG
PDIA4	4.65745e-30	1.91199	0.845	0.656	upregulated DEG
MLPH	1.53447e-29	2.38737	0.428	0.108	upregulated DEG
SERPINE2	1.92724e-29	1.11524	0.957	0.821	upregulated DEG
SLC39A10	4.46332e-26	1.54427	0.552	0.225	upregulated DEG
AFP	1.14647e-24	1.03348	0.899	0.718	upregulated DEG
SCG2	1.44663e-23	0.918388	0.993	0.973	upregulated DEG
SDF2L1	3.02779e-23	1.8732	0.771	0.496	upregulated DEG
TFF3	6.41846e-23	2.87372	0.399	0.103	upregulated DEG
PPP1R1A	6.91252e-23	1.11818	0.946	0.797	upregulated DEG
PCSK1	1.34266e-22	1.18931	0.892	0.759	upregulated DEG
ERO1B	1.54844e-22	0.549875	1	0.992	upregulated DEG
NEFM	2.05234e-22	1.48813	0.816	0.547	upregulated DEG
NUCB2	2.14194e-22	0.864869	0.973	0.921	upregulated DEG
HYOU1	9.78439e-22	1.1263	0.814	0.645	upregulated DEG
FAP	1.28362e-21	0.514534	0.798	0.48	upregulated DEG
SYT13	1.61395e-21	0.966873	0.971	0.889	upregulated DEG
EGFR	5.34691e-21	0.815974	0.601	0.222	upregulated DEG
TNFRSF11B	1.2605e-20	1.4159	0.462	0.176	upregulated DEG
SUSD3	2.97628e-20	2.21516	0.305	0.057	upregulated DEG
HSPA5	3.36574e-20	1.21832	0.987	0.959	upregulated DEG
TMEM45A	4.95487e-20	0.864689	0.702	0.409	upregulated DEG
FYB2	1.31871e-19	2.40873	0.276	0.057	upregulated DEG
GPX2	1.3431e-19	1.00471	0.769	0.442	upregulated DEG
ENSMFAG00000044507	2.58714e-19	0.718706	0.989	0.989	upregulated DEG
IAPP	3.12967e-19	0.667968	1	0.997	upregulated DEG
HSP90AA1	2.14831e-18	0.57268	0.998	0.997	upregulated DEG
LSAMP	4.63512e-18	1.23008	0.632	0.374	upregulated DEG
EDIL3	1.33846e-17	0.99963	0.915	0.743	upregulated DEG
UCHL1	2.83566e-17	0.711385	0.964	0.921	upregulated DEG
APOD	3.6978e-17	2.29479	0.41	0.152	upregulated DEG
ASB9	1.87736e-16	0.636129	0.989	0.978	upregulated DEG
RGS16	6.41113e-16	0.871852	0.917	0.702	upregulated DEG
SLPI	6.7833e-16	1.6144	0.321	0.098	upregulated DEG
C7	7.65605e-16	1.85261	0.361	0.106	upregulated DEG
TMEM159	8.28499e-16	1.31295	0.276	0.054	upregulated DEG
PRKACB	4.58801e-15	1.18212	0.917	0.772	upregulated DEG
PAM	4.59395e-15	0.816245	0.982	0.959	upregulated DEG
SSR4	5.05599e-15	0.528242	1	1	upregulated DEG
SULT1C4	5.23875e-15	1.40966	0.419	0.217	upregulated DEG
GAD2	7.04418e-15	0.502767	0.996	0.978	upregulated DEG
COL4A3	7.81775e-15	1.11866	0.274	0.051	upregulated DEG
AGR2	7.95937e-15	2.18694	0.256	0.035	upregulated DEG
SEPT9	8.45358e-15	1.36461	0.612	0.36	upregulated DEG
C14orf132	1.04298e-14	0.981617	0.825	0.621	upregulated DEG
ACOX2	2.38199e-14	1.07745	0.446	0.211	upregulated DEG
SCD	2.99597e-14	0.876403	0.857	0.678	upregulated DEG
PTGS2	3.16855e-14	0.779033	0.987	0.989	upregulated DEG
FKBP11	4.51794e-14	0.836939	0.776	0.583	upregulated DEG
MYO3A	4.85179e-14	0.982933	0.626	0.36	upregulated DEG
MYOM1	5.46051e-14	1.62116	0.274	0.07	upregulated DEG
INSC	6.38626e-14	1.31021	0.455	0.209	upregulated DEG
SEC23B	9.71705e-14	1.59645	0.803	0.645	upregulated DEG
SLC2A13	1.07703e-13	0.838625	0.901	0.696	upregulated DEG
SFRP1	1.13636e-13	1.43991	0.321	0.127	upregulated DEG
SLC38A8	1.2068e-13	0.566038	0.695	0.434	upregulated DEG
ADAMTSL1	1.27013e-13	0.988545	0.516	0.241	upregulated DEG
PTPRN	1.5631e-13	0.674111	0.993	0.976	upregulated DEG
DNAJC3	1.98906e-13	1.08122	0.91	0.791	upregulated DEG
SLC25A45	3.84305e-13	1.99627	0.256	0.06	upregulated DEG
FUCA1	5.80157e-13	0.739861	0.771	0.493	upregulated DEG
XK	6.66728e-13	1.12973	0.269	0.073	upregulated DEG
ENSMFAG00000039146	7.59852e-13	0.813282	0.608	0.366	upregulated DEG
UNC5B	1.23024e-12	1.07558	0.807	0.64	upregulated DEG
DNAJB9	1.26834e-12	0.974187	0.729	0.591	upregulated DEG
MANF	1.36993e-12	1.16377	0.825	0.724	upregulated DEG
ACADSB	1.66969e-12	0.618508	0.935	0.859	upregulated DEG
RRBP1	1.68313e-12	0.690676	0.957	0.867	upregulated DEG
TSPAN13	2.0512e-12	0.761284	0.971	0.94	upregulated DEG
SMOC1	2.14653e-12	0.530034	0.677	0.463	upregulated DEG
GPX3	2.42268e-12	0.881285	0.379	0.173	upregulated DEG
MAGT1	2.69562e-12	0.871858	0.868	0.751	upregulated DEG
SEC61A1	4.00339e-12	0.664137	0.879	0.77	upregulated DEG
RGS14	5.05759e-12	0.890109	0.518	0.276	upregulated DEG
MS4A8	5.73241e-12	0.868635	0.852	0.783	upregulated DEG
HPN	7.33482e-12	0.525632	0.924	0.81	upregulated DEG
SPCS3	7.4991e-12	0.768042	0.917	0.859	upregulated DEG
EIF4G2	7.5151e-12	0.524192	0.998	0.989	upregulated DEG
ENSMFAG00000002495	9.7348e-12	1.21211	0.35	0.114	upregulated DEG
PFKFB2	9.77206e-12	0.80936	0.975	0.951	upregulated DEG
PRDX1	1.09198e-11	0.745995	0.798	0.615	upregulated DEG
TMED5	1.17548e-11	0.790159	0.776	0.602	upregulated DEG
CTBS	1.1771e-11	0.943998	0.657	0.431	upregulated DEG
TXNIP	1.65253e-11	1.10487	0.85	0.691	upregulated DEG
COL27A1	1.67972e-11	1.0798	0.85	0.737	upregulated DEG
ERLEC1	1.95717e-11	0.573295	0.962	0.919	upregulated DEG
SPR	3.12399e-11	0.874412	0.623	0.377	upregulated DEG
KCNH2	4.30108e-11	1.01385	0.852	0.729	upregulated DEG
GCNT2	4.61204e-11	0.961394	0.397	0.176	upregulated DEG
SDC4	5.12472e-11	1.21299	0.509	0.23	upregulated DEG
SEC61G	5.61621e-11	0.608027	0.975	0.959	upregulated DEG
SCP2	5.62288e-11	0.569591	0.982	0.973	upregulated DEG
CYB561	7.46885e-11	0.941868	0.547	0.325	upregulated DEG
HM13	9.76592e-11	0.691518	0.919	0.878	upregulated DEG
F5	1.3816e-10	0.869041	0.818	0.64	upregulated DEG
RNF6	1.59269e-10	0.923121	0.861	0.753	upregulated DEG
ANK1	1.67942e-10	1.19123	0.448	0.233	upregulated DEG
CSNK1A1	2.88495e-10	0.565724	0.984	0.959	upregulated DEG
STT3A	3.19258e-10	0.600412	0.881	0.786	upregulated DEG
ENSMFAG00000043037	3.94861e-10	0.673663	0.901	0.783	upregulated DEG
ENSMFAG00000002899	4.02482e-10	0.796652	0.65	0.417	upregulated DEG
SLC38A10	4.13105e-10	0.893823	0.67	0.488	upregulated DEG
RERG	5.16718e-10	0.807223	0.267	0.092	upregulated DEG
VCP	6.40969e-10	0.711031	0.944	0.881	upregulated DEG
MYO1B	7.947e-10	0.881783	0.538	0.363	upregulated DEG
PEX2	8.23142e-10	0.575817	0.605	0.369	upregulated DEG
TNFRSF1A	1.17786e-09	0.941101	0.357	0.136	upregulated DEG
CACNA1E	1.47286e-09	1.00378	0.352	0.152	upregulated DEG
PBXIP1	1.53303e-09	0.759474	0.825	0.699	upregulated DEG
SERP1	1.96632e-09	0.679715	0.951	0.908	upregulated DEG
RETNLB	1.97468e-09	0.519636	0.345	0.13	upregulated DEG
WARS	2.22833e-09	0.585973	0.807	0.656	upregulated DEG
DOCK2	2.82347e-09	0.937139	0.675	0.499	upregulated DEG
FUCA2	4.07638e-09	0.706033	0.704	0.499	upregulated DEG
SSR1	4.33842e-09	0.533321	0.939	0.881	upregulated DEG
TMEM167A	4.65231e-09	0.509396	0.93	0.878	upregulated DEG
SEC11C	4.69807e-09	0.506234	0.987	0.981	upregulated DEG
FNDC3B	6.01616e-09	0.666575	0.733	0.558	upregulated DEG
DDO	7.43658e-09	1.01619	0.368	0.144	upregulated DEG
RPN2	1.03415e-08	0.547784	0.924	0.81	upregulated DEG
STARD4	1.08626e-08	0.770745	0.729	0.558	upregulated DEG
ENSMFAG00000045023	1.25243e-08	0.561254	0.991	0.992	upregulated DEG
ADGRG1	1.655e-08	0.68632	0.789	0.596	upregulated DEG
PREPL	1.71004e-08	0.530491	0.939	0.897	upregulated DEG
USO1	1.71416e-08	0.750868	0.895	0.77	upregulated DEG
GSTM5	1.84494e-08	0.525402	0.917	0.808	upregulated DEG
TES	1.90433e-08	0.680018	0.433	0.217	upregulated DEG
PDIA3	1.98307e-08	0.614458	0.966	0.951	upregulated DEG
SEMA6D	2.45618e-08	0.862286	0.256	0.084	upregulated DEG
TMEM184B	5.36674e-08	0.628422	0.787	0.591	upregulated DEG
RAPGEFL1	5.67567e-08	0.709289	0.922	0.851	upregulated DEG
MSMO1	6.00137e-08	0.587323	0.596	0.409	upregulated DEG
NOSTRIN	6.68282e-08	0.847328	0.406	0.23	upregulated DEG
ST8SIA6	7.06615e-08	0.608503	0.294	0.114	upregulated DEG
TUBA1B	7.60995e-08	0.599642	0.991	0.997	upregulated DEG
ENSMFAG00000022490	8.19914e-08	0.614239	0.848	0.729	upregulated DEG
CALD1	8.2583e-08	0.766235	0.3	0.127	upregulated DEG
C11orf52	8.40085e-08	0.624383	0.639	0.447	upregulated DEG
EFNA1	9.32497e-08	1.13912	0.471	0.304	upregulated DEG
ENSMFAG00000037763	9.54276e-08	1.24649	0.388	0.192	upregulated DEG
DLG1	1.05615e-07	0.874081	0.646	0.469	upregulated DEG
ENSMFAG00000036456	1.33617e-07	0.557212	0.962	0.919	upregulated DEG
PDLIM1	1.44022e-07	1.06597	0.303	0.171	upregulated DEG
ACTN1	1.60827e-07	0.723783	0.455	0.257	upregulated DEG
ENSMFAG00000040662	1.83108e-07	0.888978	0.765	0.648	upregulated DEG
GALNT12	2.12884e-07	0.860445	0.5	0.293	upregulated DEG
GOLGB1	2.52767e-07	0.503831	0.973	0.943	upregulated DEG
B9D1	2.58747e-07	0.54618	0.818	0.653	upregulated DEG
RPN1	2.6266e-07	0.592489	0.913	0.854	upregulated DEG
GOLGA4	2.83985e-07	0.67229	0.978	0.967	upregulated DEG
GLOD5	2.88262e-07	0.878996	0.388	0.192	upregulated DEG
MUT	3.65098e-07	0.556711	0.652	0.469	upregulated DEG
GUCY1B3	3.91804e-07	0.586071	0.787	0.661	upregulated DEG
RGS4	4.00168e-07	0.754999	0.863	0.748	upregulated DEG
ENSMFAG00000040097	4.15647e-07	0.609099	0.978	0.946	upregulated DEG
GFPT1	4.28937e-07	0.647567	0.688	0.588	upregulated DEG
SLC35D3	4.31022e-07	0.725974	0.774	0.637	upregulated DEG
AFM	4.55759e-07	0.618893	0.883	0.829	upregulated DEG
PODN	4.96511e-07	0.923764	0.267	0.138	upregulated DEG
DIAPH1	5.10568e-07	0.914087	0.659	0.472	upregulated DEG
FICD	6.16142e-07	1.03222	0.41	0.26	upregulated DEG
CREM	6.16194e-07	0.937414	0.471	0.347	upregulated DEG
RIOX2	6.22468e-07	0.796494	0.572	0.398	upregulated DEG
TSPAN1	6.54315e-07	0.757463	0.336	0.173	upregulated DEG
CALCB	6.94829e-07	3.64979	0.37	0.247	upregulated DEG
BHLHE40	7.87832e-07	0.906767	0.435	0.266	upregulated DEG
PLCB4	9.02135e-07	1.12965	0.895	0.818	upregulated DEG
LMAN1	9.67037e-07	0.567602	0.942	0.892	upregulated DEG
KCNK16	9.87948e-07	0.69737	0.975	0.946	upregulated DEG
VAT1L	1.01082e-06	0.76775	0.388	0.249	upregulated DEG
HSPA13	1.03812e-06	0.88041	0.747	0.621	upregulated DEG
EPDR1	1.0634e-06	0.656357	0.691	0.534	upregulated DEG
PTPRG	1.07147e-06	0.720552	0.309	0.136	upregulated DEG
MAP6	1.14926e-06	1.42489	0.738	0.661	upregulated DEG
ENSMFAG00000007624	1.22686e-06	0.850034	0.641	0.469	upregulated DEG
PPM1K	1.24673e-06	0.868767	0.684	0.512	upregulated DEG
GALNTL6	1.28238e-06	0.542637	0.327	0.157	upregulated DEG
TGFBR3	1.28963e-06	0.584417	0.834	0.705	upregulated DEG
OSTC	1.36805e-06	0.594845	0.924	0.924	upregulated DEG
IQGAP1	1.39139e-06	0.63652	0.904	0.84	upregulated DEG
EFHD2	1.50796e-06	0.528003	0.303	0.157	upregulated DEG
RTN1	1.54885e-06	0.778416	0.928	0.862	upregulated DEG
PPIC	1.97527e-06	0.556007	0.359	0.176	upregulated DEG
MYH9	2.18289e-06	0.592412	0.628	0.469	upregulated DEG
ZC3H3	2.46053e-06	0.536796	0.339	0.192	upregulated DEG
ENSMFAG00000035858	2.54335e-06	0.809504	0.688	0.491	upregulated DEG
PDGFRL	2.70292e-06	0.803998	0.545	0.363	upregulated DEG
FXYD5	2.72973e-06	0.555105	0.805	0.678	upregulated DEG
PDIA6	2.85099e-06	0.687675	0.666	0.523	upregulated DEG
SEL1L	3.47255e-06	0.79086	0.892	0.802	upregulated DEG
PLD1	3.51537e-06	0.956499	0.291	0.141	upregulated DEG
SLC31A1	3.52772e-06	0.69019	0.594	0.415	upregulated DEG
ENSMFAG00000001340	4.35705e-06	0.668907	0.888	0.818	upregulated DEG
KLF10	4.78102e-06	0.795104	0.65	0.442	upregulated DEG
ENSMFAG00000026656	4.89519e-06	0.626765	0.796	0.65	upregulated DEG
AKAP9	5.07465e-06	0.539747	1	0.989	upregulated DEG
GADD45A	6.11588e-06	0.685696	0.61	0.439	upregulated DEG
CABP7	6.12413e-06	0.984575	0.767	0.694	upregulated DEG
ENSMFAG00000032614	6.9378e-06	0.629409	0.646	0.585	upregulated DEG
CDK2AP2	6.99907e-06	0.642745	0.735	0.626	upregulated DEG
PLBD1	7.26121e-06	0.684291	0.251	0.106	upregulated DEG
PCYT1A	7.66905e-06	0.527147	0.619	0.461	upregulated DEG
TMF1	7.6713e-06	0.572967	0.913	0.829	upregulated DEG
FAM3C	7.67762e-06	0.653245	0.72	0.542	upregulated DEG
ENSMFAG00000041011	7.7381e-06	0.610217	0.646	0.461	upregulated DEG
RNF11	8.38423e-06	0.906967	0.89	0.791	upregulated DEG
SCFD1	9.40766e-06	0.591604	0.877	0.783	upregulated DEG
CPQ	9.78987e-06	0.551356	0.594	0.415	upregulated DEG
ENSMFAG00000043452	1.10037e-05	0.780195	0.774	0.602	upregulated DEG
TP53INP1	1.13235e-05	0.71163	0.872	0.751	upregulated DEG
GUCY1A3	1.23128e-05	0.735758	0.554	0.425	upregulated DEG
CD164L2	1.24889e-05	0.844516	0.37	0.206	upregulated DEG
GMPPA	1.33998e-05	0.602696	0.473	0.328	upregulated DEG
PPP2R3C	1.3898e-05	0.552577	0.583	0.412	upregulated DEG
PLPP5	1.45454e-05	0.54981	0.823	0.715	upregulated DEG
ENSMFAG00000002115	1.5109e-05	0.644501	0.422	0.268	upregulated DEG
PNPLA8	1.57971e-05	0.882981	0.706	0.572	upregulated DEG
SUSD4	1.78094e-05	0.643571	0.567	0.417	upregulated DEG
ECE2	1.78988e-05	0.509064	0.422	0.263	upregulated DEG
ZNF189	1.84073e-05	0.516087	0.596	0.447	upregulated DEG
DERL1	1.93846e-05	0.686933	0.522	0.363	upregulated DEG
ENSMFAG00000043832	2.05333e-05	0.616661	0.87	0.748	upregulated DEG
HTATIP2	2.06141e-05	0.536575	0.874	0.78	upregulated DEG
OGDHL	2.20506e-05	0.558934	0.937	0.897	upregulated DEG
DBI	2.45183e-05	0.514862	0.834	0.707	upregulated DEG
ENSMFAG00000042866	2.59433e-05	0.669862	0.464	0.358	upregulated DEG
G6PC3	2.64105e-05	0.506218	0.63	0.482	upregulated DEG
CALR	2.65075e-05	0.591582	0.962	0.967	upregulated DEG
VPS26B	2.99663e-05	0.72932	0.54	0.388	upregulated DEG
CACNA1F	3.37649e-05	0.656084	0.262	0.144	upregulated DEG
PPP2R2C	3.43514e-05	0.651918	0.258	0.117	upregulated DEG
MCFD2	3.549e-05	0.586156	0.527	0.358	upregulated DEG
NR2F2	4.06407e-05	0.625867	0.383	0.209	upregulated DEG
TENM3	4.32547e-05	0.525422	0.83	0.729	upregulated DEG
ERP44	4.87039e-05	0.561367	0.874	0.856	upregulated DEG
PHTF1	5.2657e-05	0.929864	0.426	0.293	upregulated DEG
SYT4	5.48086e-05	0.641755	0.948	0.919	upregulated DEG
CD99L2	5.96467e-05	0.843805	0.442	0.285	upregulated DEG
PLPP4	6.16522e-05	0.828155	0.33	0.195	upregulated DEG
DNAJB11	6.31281e-05	0.807053	0.76	0.664	upregulated DEG
MRPS11	6.33349e-05	0.511725	0.765	0.618	upregulated DEG
NAAA	6.37374e-05	1.13633	0.529	0.355	upregulated DEG
ARMC12	6.97959e-05	0.564684	0.52	0.322	upregulated DEG
JAZF1	7.2237e-05	0.713139	0.659	0.496	upregulated DEG
PPIB	7.53972e-05	0.502362	0.975	0.986	upregulated DEG
GBE1	7.98925e-05	0.574693	0.641	0.507	upregulated DEG
ENSMFAG00000043717	8.08526e-05	1.37676	0.632	0.501	upregulated DEG
NECAB2	8.32606e-05	0.664753	0.704	0.585	upregulated DEG
APLP2	8.69622e-05	0.587774	0.785	0.715	upregulated DEG
ITPR3	8.76903e-05	0.735559	0.348	0.209	upregulated DEG
GALNT14	0.000103845	0.936434	0.285	0.171	upregulated DEG
YME1L1	0.000117906	0.561058	0.691	0.539	upregulated DEG
AHCYL2	0.000123297	0.578806	0.655	0.512	upregulated DEG
STXBP3	0.000131427	0.703057	0.724	0.577	upregulated DEG
CPNE3	0.000131574	0.523234	0.899	0.84	upregulated DEG
ARFGAP1	0.000135816	0.563367	0.556	0.428	upregulated DEG
ENSMFAG00000030001	0.000135915	0.50295	0.709	0.661	upregulated DEG
GCLM	0.000137907	0.660596	0.46	0.301	upregulated DEG
TMEM167B	0.000141964	0.62979	0.635	0.518	upregulated DEG
ATPAF2	0.000151462	0.579335	0.482	0.317	upregulated DEG
PHTF2	0.000165333	0.726926	0.765	0.683	upregulated DEG
TRAK2	0.000167004	0.615608	0.464	0.339	upregulated DEG
UGGT1	0.000179297	0.676378	0.415	0.287	upregulated DEG
ENSMFAG00000043753	0.000179403	0.508117	0.787	0.694	upregulated DEG
MTUS2	0.000181589	0.679981	0.74	0.604	upregulated DEG
AIFM1	0.000182049	0.634974	0.778	0.691	upregulated DEG
ENSMFAG00000043045	0.000184168	0.547507	0.484	0.385	upregulated DEG
PLCH1	0.000188	0.519259	0.251	0.133	upregulated DEG
SERPINI1	0.000204773	0.522798	0.8	0.713	upregulated DEG
CADM1	0.000213511	0.59101	0.668	0.501	upregulated DEG
COPG1	0.000215444	0.931397	0.818	0.74	upregulated DEG
HHAT	0.000221771	0.969011	0.28	0.136	upregulated DEG
SMIM5	0.000231159	0.501421	0.583	0.412	upregulated DEG
PIK3R4	0.000247807	0.586071	0.534	0.382	upregulated DEG
AAK1	0.000248135	0.679331	0.668	0.637	upregulated DEG
SCN3A	0.000255049	0.876233	0.372	0.252	upregulated DEG
ELMOD2	0.000270368	0.678518	0.59	0.463	upregulated DEG
TTC39B	0.000273581	0.617988	0.442	0.304	upregulated DEG
ZDHHC20	0.000287084	0.692717	0.531	0.379	upregulated DEG
TXNDC12	0.000296796	0.61242	0.753	0.637	upregulated DEG
NSF	0.000305885	0.53594	0.836	0.77	upregulated DEG
ITGA2	0.000307626	0.574848	0.612	0.485	upregulated DEG
CFAP43	0.000313365	0.638568	0.359	0.249	upregulated DEG
HBP1	0.000335534	0.513411	0.706	0.561	upregulated DEG
FMN1	0.000345211	1.00316	0.291	0.141	upregulated DEG
SEL1L3	0.000348786	0.521536	0.312	0.176	upregulated DEG
GSTZ1	0.000359446	0.535891	0.7	0.585	upregulated DEG
C2orf15	0.000373654	0.839304	0.343	0.201	upregulated DEG
NAGA	0.000377308	0.799003	0.388	0.271	upregulated DEG
LXN	0.000380205	0.541294	0.372	0.217	upregulated DEG
IDE	0.000384547	0.761404	0.413	0.271	upregulated DEG
SPTAN1	0.000431388	0.599434	0.74	0.648	upregulated DEG
TM7SF3	0.000454187	0.953507	0.399	0.244	upregulated DEG
SNAPC1	0.000454203	0.573358	0.661	0.531	upregulated DEG
BCAM	0.000466406	0.698937	0.397	0.295	upregulated DEG
GRIA4	0.000471643	0.755334	0.567	0.42	upregulated DEG
SLC12A9	0.000484342	0.557969	0.278	0.163	upregulated DEG
DNM1	0.000501847	0.541097	0.702	0.572	upregulated DEG
PXYLP1	0.000509094	0.655052	0.381	0.268	upregulated DEG
ENSMFAG00000008844	0.000515331	0.809638	0.256	0.146	upregulated DEG
SRPRB	0.000569216	0.510941	0.839	0.759	upregulated DEG
TLCD2	0.000581355	0.726115	0.415	0.322	upregulated DEG
ENSMFAG00000006204	0.000619254	0.557808	0.886	0.886	upregulated DEG
DNAJC25	0.000629488	0.641744	0.619	0.509	upregulated DEG
ALG14	0.000641352	0.500928	0.531	0.398	upregulated DEG
LSR	0.000642772	0.715308	0.372	0.247	upregulated DEG
VAPB	0.000663003	0.516938	0.897	0.843	upregulated DEG
SLC25A29	0.000703235	0.716944	0.357	0.209	upregulated DEG
ITGBL1	0.000716116	0.884182	0.484	0.344	upregulated DEG
CCNC	0.000722405	0.703739	0.798	0.707	upregulated DEG
MYBPHL	0.000734937	0.89778	0.422	0.282	upregulated DEG
PM20D1	0.000747935	0.961885	0.251	0.168	upregulated DEG
NHLRC3	0.000770897	0.568537	0.39	0.266	upregulated DEG
CDK12	0.000935031	0.543853	0.498	0.352	upregulated DEG
ADAM9	0.00094096	0.552398	0.587	0.447	upregulated DEG
GSR	0.000942478	0.777141	0.469	0.333	upregulated DEG
DNER	0.000957952	0.558669	0.354	0.222	upregulated DEG
TMEM248	0.00101399	0.541905	0.807	0.74	upregulated DEG
ZBTB41	0.0010163	0.55472	0.35	0.211	upregulated DEG
BCAR1	0.00106155	0.670208	0.305	0.187	upregulated DEG
GCH1	0.00107946	1.00612	0.794	0.688	upregulated DEG
FGD4	0.00108278	0.534004	0.446	0.325	upregulated DEG
DOCK3	0.00120136	0.845023	0.448	0.336	upregulated DEG
FAM107A	0.00124243	0.570266	0.702	0.596	upregulated DEG
ARL1	0.00124578	0.500193	0.906	0.837	upregulated DEG
SLC38A11	0.00129743	0.538622	0.599	0.512	upregulated DEG
PDIA5	0.0013405	0.634831	0.561	0.472	upregulated DEG
TMC6	0.00146102	0.826419	0.242	0.347	upregulated DEG
EML1	0.00154885	0.569172	0.287	0.168	upregulated DEG
SLC35D2	0.00155392	0.590816	0.359	0.238	upregulated DEG
DMTF1	0.00161196	0.527143	0.509	0.398	upregulated DEG
SP100	0.00163324	0.856848	0.509	0.377	upregulated DEG
ING3	0.00168506	1.2306	0.395	0.295	upregulated DEG
VMP1	0.00180615	0.673889	0.605	0.458	upregulated DEG
ENSMFAG00000033200	0.00181671	0.888271	0.614	0.48	upregulated DEG
FAM120A	0.00183404	0.577496	0.874	0.808	upregulated DEG
ST6GAL1	0.00187066	1.36585	0.365	0.301	upregulated DEG
HERPUD1	0.0019371	0.50742	0.939	0.935	upregulated DEG
STIM2	0.00196602	0.80516	0.464	0.363	upregulated DEG
BRAP	0.00212868	0.586453	0.54	0.434	upregulated DEG
FEM1C	0.00216891	0.709407	0.453	0.301	upregulated DEG
AGGF1	0.00222776	0.897348	0.641	0.558	upregulated DEG
DNAJC10	0.00223187	0.538327	0.872	0.816	upregulated DEG
ZMPSTE24	0.00224543	0.855223	0.726	0.661	upregulated DEG
CEP41	0.00224623	0.663387	0.599	0.485	upregulated DEG
ENSMFAG00000037655	0.00227151	1.16588	0.466	0.377	upregulated DEG
ERN1	0.00229739	0.746081	0.309	0.217	upregulated DEG
MB	0.00236377	0.523363	0.372	0.287	upregulated DEG
MOB3B	0.00237527	0.707492	0.296	0.206	upregulated DEG
CMIP	0.00239367	0.678097	0.365	0.282	upregulated DEG
SLC26A2	0.00249268	0.816909	0.341	0.241	upregulated DEG
TMEM41B	0.00251138	0.837998	0.677	0.572	upregulated DEG
ENSMFAG00000033137	0.00257829	0.593617	0.904	0.924	upregulated DEG
MAP1A	0.0026515	0.550643	0.729	0.664	upregulated DEG
MAD1L1	0.00267503	0.659458	0.253	0.146	upregulated DEG
RARS	0.00271414	0.758211	0.776	0.669	upregulated DEG
SPTSSA	0.00287051	0.652706	0.767	0.68	upregulated DEG
SEPHS1	0.00292543	0.553894	0.635	0.55	upregulated DEG
DHRS13	0.0029969	0.865828	0.374	0.249	upregulated DEG
UPF3A	0.00301209	0.555676	0.702	0.588	upregulated DEG
TP53BP1	0.00305125	0.539454	0.865	0.851	upregulated DEG
PPM1B	0.00319205	0.691442	0.612	0.518	upregulated DEG
MKNK2	0.00324704	0.620552	0.54	0.415	upregulated DEG
C17orf75	0.00325424	0.739186	0.287	0.19	upregulated DEG
SQOR	0.00345275	0.57089	0.561	0.482	upregulated DEG
ATP8B2	0.00364813	0.82286	0.321	0.225	upregulated DEG
ESYT1	0.00374607	0.635471	0.693	0.585	upregulated DEG
SMAD9	0.00379874	0.533362	0.439	0.325	upregulated DEG
LMO7	0.00381739	0.576104	0.816	0.726	upregulated DEG
TIAM1	0.00404138	0.551747	0.561	0.417	upregulated DEG
STX5	0.00413703	0.782941	0.455	0.328	upregulated DEG
TMEM184A	0.00442752	0.500198	0.312	0.23	upregulated DEG
DAP3	0.00470969	0.732848	0.603	0.447	upregulated DEG
PPP1CC	0.00494024	0.633657	0.774	0.667	upregulated DEG
SYN1	0.00496706	1.25803	0.283	0.209	upregulated DEG
ERC1	0.00497474	0.537901	0.536	0.409	upregulated DEG
UGDH	0.00504722	1.02293	0.596	0.428	upregulated DEG
DUSP16	0.00515137	1.6588	0.343	0.203	upregulated DEG
PLCD4	0.00519728	0.68621	0.379	0.282	upregulated DEG
DESI1	0.00537128	0.938845	0.442	0.325	upregulated DEG
STT3B	0.00549634	0.646927	0.682	0.585	upregulated DEG
ENSMFAG00000002298	0.00560537	0.503783	0.83	0.721	upregulated DEG
TM9SF4	0.00574889	0.641755	0.729	0.653	upregulated DEG
MYO5C	0.00617274	0.767215	0.453	0.341	upregulated DEG
NRCAM	0.00624351	0.505926	0.948	0.962	upregulated DEG
CPVL	0.00660257	0.548998	0.3	0.206	upregulated DEG
HSPH1	0.00728604	0.689183	0.74	0.637	upregulated DEG
FAM13A	0.0076207	0.879985	0.305	0.211	upregulated DEG
PARP3	0.00775133	0.502397	0.502	0.388	upregulated DEG
AANAT	0.00792774	0.625214	0.343	0.257	upregulated DEG
SLC9A6	0.00809866	0.520746	0.3	0.214	upregulated DEG
MXRA7	0.00815825	0.777463	0.377	0.282	upregulated DEG
EPAS1	0.00833177	0.953512	0.296	0.206	upregulated DEG
CLIP1	0.00861447	0.884266	0.749	0.691	upregulated DEG
TSPYL2	0.00867273	0.58568	0.733	0.675	upregulated DEG
MFSD4A	0.00868692	0.660693	0.372	0.255	upregulated DEG
GAS2	0.00876683	0.536332	0.419	0.336	upregulated DEG
NADSYN1	0.00896256	1.16147	0.419	0.309	upregulated DEG
AKAP11	0.00899207	0.529249	0.791	0.688	upregulated DEG
SSPN	0.00905432	0.698548	0.325	0.206	upregulated DEG
FAM167A	0.00925253	0.633838	0.605	0.491	upregulated DEG
DPYD	0.00929854	0.581229	0.639	0.539	upregulated DEG
HIVEP2	0.0093909	0.763605	0.576	0.507	upregulated DEG
ATP7A	0.00953356	0.843064	0.327	0.249	upregulated DEG
EVI5	0.00975783	0.766538	0.599	0.501	upregulated DEG
EMC10	0.0102228	0.672796	0.715	0.664	upregulated DEG
YTHDF3	0.0104306	0.786793	0.697	0.593	upregulated DEG
NT5C2	0.0105797	0.616271	0.608	0.52	upregulated DEG
ENSMFAG00000045648	0.0106581	0.532934	0.256	0.179	upregulated DEG
DLAT	0.0109753	0.52536	0.464	0.369	upregulated DEG
FMNL2	0.0111495	0.511412	0.276	0.209	upregulated DEG
FASTKD2	0.0116609	0.552198	0.545	0.447	upregulated DEG
NEURL4	0.0119665	0.54327	0.446	0.333	upregulated DEG
UBE4B	0.0121473	0.775046	0.574	0.493	upregulated DEG
TMEM60	0.0124527	0.638574	0.664	0.566	upregulated DEG
LRRC42	0.0129259	0.555229	0.661	0.545	upregulated DEG
LIN7C	0.0132547	0.583705	0.863	0.832	upregulated DEG
PRPF19	0.0133194	0.846635	0.388	0.309	upregulated DEG
FBXW2	0.0133995	0.592378	0.332	0.233	upregulated DEG
LZTFL1	0.0134429	0.503569	0.751	0.694	upregulated DEG
RINT1	0.0134471	0.671909	0.422	0.325	upregulated DEG
UBFD1	0.0134904	0.785859	0.543	0.477	upregulated DEG
THUMPD3	0.0141796	0.58002	0.592	0.512	upregulated DEG
SMURF2	0.0143969	1.09367	0.3	0.304	upregulated DEG
GOSR1	0.0148037	0.702547	0.695	0.547	upregulated DEG
TOP2B	0.0149413	0.629328	0.814	0.78	upregulated DEG
TIPRL	0.0149913	0.733461	0.554	0.442	upregulated DEG
ATP2A2	0.014999	0.500596	0.776	0.71	upregulated DEG
CDC14B	0.0151039	0.634208	0.388	0.301	upregulated DEG
CFP	0.0152863	0.560277	0.354	0.271	upregulated DEG
IRAK1BP1	0.0159548	0.767125	0.386	0.268	upregulated DEG
NFASC	0.0174309	0.545518	0.652	0.569	upregulated DEG
SLC5A1	0.0174939	0.697757	0.464	0.366	upregulated DEG
ACSL6	0.0176854	0.769055	0.518	0.401	upregulated DEG
RSAD1	0.0181776	0.532751	0.357	0.214	upregulated DEG
TNIP1	0.018457	1.32706	0.379	0.312	upregulated DEG
PPP1R12B	0.0185605	0.871443	0.464	0.352	upregulated DEG
NIPSNAP3B	0.0191983	0.598705	0.451	0.36	upregulated DEG
ND3	0.0200417	1.07891	0.987	0.995	upregulated DEG
NUP133	0.0202123	0.816073	0.54	0.423	upregulated DEG
ENSMFAG00000039865	0.0202253	0.529029	0.771	0.688	upregulated DEG
CAB39L	0.0202686	1.08095	0.39	0.312	upregulated DEG
ENSMFAG00000030465	0.0216019	0.992865	0.408	0.339	upregulated DEG
BLZF1	0.0219864	0.521461	0.354	0.238	upregulated DEG
DHX15	0.0222816	0.782207	0.675	0.596	upregulated DEG
ENSMFAG00000003072	0.0223324	0.586295	0.89	0.832	upregulated DEG
BCHE	0.023576	0.549639	0.327	0.249	upregulated DEG
PARD3	0.0243678	0.805194	0.493	0.39	upregulated DEG
PPP3CC	0.0262658	0.744595	0.229	0.263	upregulated DEG
MFHAS1	0.0267583	0.61635	0.372	0.282	upregulated DEG
SLC17A5	0.0269127	0.601335	0.637	0.52	upregulated DEG
CTBP1	0.0272465	0.596038	0.845	0.786	upregulated DEG
SNX10	0.0277095	0.644081	0.635	0.55	upregulated DEG
PPHLN1	0.0280022	0.594559	0.767	0.699	upregulated DEG
NCDN	0.0288831	0.734208	0.48	0.393	upregulated DEG
NRDC	0.0291749	0.704778	0.742	0.661	upregulated DEG
C5orf34	0.0298385	0.570848	0.359	0.304	upregulated DEG
FAM98A	0.0300423	0.591193	0.695	0.612	upregulated DEG
DCAF6	0.0306879	0.580328	0.608	0.493	upregulated DEG
TSC22D2	0.0309657	0.978873	0.242	0.279	upregulated DEG
FAM208B	0.0312093	0.626353	0.621	0.539	upregulated DEG
RABGAP1L	0.033161	0.542846	0.464	0.39	upregulated DEG
TMTC4	0.0334026	0.628705	0.478	0.379	upregulated DEG
EIF4G1	0.0339297	0.735838	0.852	0.802	upregulated DEG
MYO5A	0.0341135	1.10896	0.377	0.312	upregulated DEG
XRCC4	0.0352976	0.690951	0.265	0.211	upregulated DEG
PPY	0.0368945	0.619869	0.848	0.87	upregulated DEG
ENSMFAG00000028505	0.0373447	0.836501	0.359	0.268	upregulated DEG
DR1	0.0373496	0.580593	0.522	0.388	upregulated DEG
INTS7	0.0386681	0.80308	0.28	0.19	upregulated DEG
PAF1	0.0389505	0.569526	0.72	0.585	upregulated DEG
DNAJC1	0.0396663	0.537976	0.843	0.778	upregulated DEG
TSHZ1	0.0399368	0.641394	0.626	0.537	upregulated DEG
BCKDHB	0.0401708	0.528864	0.594	0.501	upregulated DEG
POC5	0.0403219	0.515151	0.379	0.32	upregulated DEG
SATB1	0.040772	0.6814	0.547	0.453	upregulated DEG
PHF14	0.0410377	0.51241	0.836	0.751	upregulated DEG
STAT4	0.0413974	0.576142	0.314	0.236	upregulated DEG
EIF2A	0.0431026	0.677376	0.78	0.715	upregulated DEG
CDYL	0.0434074	0.552359	0.251	0.182	upregulated DEG
ADGRV1	0.0438061	0.995127	0.581	0.501	upregulated DEG
PCCB	0.0442761	0.987651	0.543	0.447	upregulated DEG
TTC39A	0.0444808	0.531472	0.646	0.566	upregulated DEG
HCFC2	0.0448648	0.746927	0.507	0.566	upregulated DEG
AKIP1	0.0453856	0.645251	0.581	0.515	upregulated DEG
ESRRG	0.0462753	0.742218	0.395	0.322	upregulated DEG
SFPQ	0.0473019	0.606175	0.933	0.897	upregulated DEG
ARHGEF37	0.0473608	0.877655	0.251	0.163	upregulated DEG
METTL18	0.0482972	0.508186	0.318	0.26	upregulated DEG
TCIRG1	0.0488358	0.572597	0.585	0.531	upregulated DEG
COL5A2	0.0492369	0.514704	0.374	0.279	upregulated DEG
MT2	3.81038e-68	-1.93945	0.798	0.959	downregulated DEG
ENSMFAG00000030485	6.24078e-66	-1.86672	0.513	0.924	downregulated DEG
ENSMFAG00000032548	5.24473e-62	-1.82564	0.599	0.943	downregulated DEG
SAT1	2.82428e-61	-2.60165	0.845	0.965	downregulated DEG
ENSMFAG00000005679	4.68398e-60	-2.36089	0.417	0.867	downregulated DEG
SST	3.22696e-48	-0.88599	0.65	0.965	downregulated DEG
SCGN	9.02891e-39	-0.610115	0.998	1	downregulated DEG
TPM3	5.94073e-36	-0.947337	0.978	0.989	downregulated DEG
ENSMFAG00000043733	1.41244e-33	-1.22065	0.386	0.74	downregulated DEG
TAGLN3	1.00222e-30	-0.706138	0.953	0.984	downregulated DEG
ENSMFAG00000000984	2.93988e-28	-0.928197	0.641	0.873	downregulated DEG
LYPD8	1.57551e-26	-3.07335	0.132	0.499	downregulated DEG
ENSMFAG00000003105	4.05694e-26	-4.23151	0.052	0.407	downregulated DEG
FABP5	2.69659e-24	-1.10633	0.545	0.77	downregulated DEG
IGSF1	3.80978e-23	-0.81699	0.543	0.783	downregulated DEG
ATP5G2	6.91292e-23	-0.6284	0.982	0.995	downregulated DEG
ENPP2	6.15237e-22	-0.868563	0.861	0.935	downregulated DEG
FTH1	7.83559e-22	-0.576939	0.996	0.997	downregulated DEG
GPX4	5.46243e-21	-0.783141	0.926	0.97	downregulated DEG
ENSMFAG00000029991	5.93326e-21	-0.501823	0.978	0.997	downregulated DEG
FTL	6.04869e-21	-0.591249	0.98	0.997	downregulated DEG
HIST3H2A	7.46168e-21	-0.835495	0.291	0.583	downregulated DEG
ENSMFAG00000028792	3.12476e-20	-2.92922	0.206	0.39	downregulated DEG
PAPPA2	1.63624e-18	-1.1564	0.451	0.626	downregulated DEG
CLIP4	6.10427e-18	-1.0623	0.892	0.932	downregulated DEG
ENSMFAG00000002674	1.49469e-17	-0.706533	0.673	0.829	downregulated DEG
ENSMFAG00000003296	3.88504e-17	-0.549138	0.879	0.959	downregulated DEG
PGAP3	4.12131e-17	-0.543429	0.296	0.547	downregulated DEG
ENSMFAG00000043579	7.05321e-16	-0.605006	0.834	0.932	downregulated DEG
CNBP	3.80982e-15	-0.634608	0.98	0.992	downregulated DEG
CYB5R3	5.33105e-15	-0.54554	0.944	0.981	downregulated DEG
CHGA	1.08452e-14	-0.743419	0.951	0.978	downregulated DEG
CSTB	2.50557e-14	-0.57005	0.895	0.932	downregulated DEG
ENSMFAG00000032127	2.00619e-13	-1.13715	0.078	0.279	downregulated DEG
TMEM59L	5.7488e-13	-1.2743	0.399	0.545	downregulated DEG
NTF3	6.31768e-13	-1.01343	0.374	0.58	downregulated DEG
MT1X	2.21359e-12	-0.724816	0.202	0.431	downregulated DEG
NR0B1	3.33023e-12	-0.640041	0.933	0.957	downregulated DEG
PPP2R1A	3.56687e-12	-0.53868	0.859	0.951	downregulated DEG
LRRK2	4.64072e-12	-1.58105	0.076	0.268	downregulated DEG
CALM3	1.27497e-11	-0.517508	0.904	0.938	downregulated DEG
CTSH	1.70767e-11	-1.22944	0.253	0.404	downregulated DEG
SLC25A1	4.97985e-11	-0.812125	0.74	0.824	downregulated DEG
GC	1.63537e-10	-1.25758	0.805	0.873	downregulated DEG
SRD5A1	1.92953e-10	-0.521926	0.684	0.786	downregulated DEG
VAMP5	2.47452e-10	-0.990066	0.343	0.488	downregulated DEG
RBP4	3.58131e-10	-1.15446	0.285	0.491	downregulated DEG
C1QTNF4	2.24967e-09	-1.33413	0.159	0.339	downregulated DEG
EIF3G	4.72368e-09	-0.577546	0.659	0.775	downregulated DEG
DBNDD2	4.81366e-09	-0.540142	0.859	0.921	downregulated DEG
LMO1	5.18075e-09	-0.612971	0.787	0.854	downregulated DEG
MT1A	5.28715e-09	-0.771701	0.123	0.266	downregulated DEG
TUBB2A	5.57075e-09	-0.629859	0.269	0.45	downregulated DEG	TUBB2A
KCNIP1	6.19265e-09	-1.21967	0.2	0.309	downregulated DEG
TNFSF10	8.94135e-09	-0.654037	0.39	0.545	downregulated DEG
TEC	1.06501e-08	-0.881446	0.242	0.409	downregulated DEG
ENSMFAG00000032281	1.43595e-08	-1.04206	0.339	0.434	downregulated DEG
SARS	1.51683e-08	-0.829883	0.578	0.68	downregulated DEG
SNTG2	1.51834e-08	-1.05527	0.168	0.282	downregulated DEG
EIF3F	1.66441e-08	-0.522168	0.908	0.924	downregulated DEG
ENSMFAG00000036954	1.9588e-08	-0.512209	0.729	0.816	downregulated DEG
NFKBIA	3.50547e-08	-0.584346	0.516	0.615	downregulated DEG
AARS	7.43144e-08	-0.564559	0.733	0.818	downregulated DEG
SIVA1	9.64924e-08	-0.660671	0.603	0.713	downregulated DEG
DLK1	1.01101e-07	-0.797002	0.137	0.352	downregulated DEG
GCGR	1.18765e-07	-0.760169	0.222	0.374	downregulated DEG
SSBP4	1.23377e-07	-0.568838	0.816	0.878	downregulated DEG
ENSMFAG00000030006	1.36219e-07	-0.636339	0.57	0.659	downregulated DEG
LGALS3BP	1.48591e-07	-0.568714	0.26	0.431	downregulated DEG
GGA2	2.63621e-07	-0.575519	0.74	0.802	downregulated DEG
TBC1D10A	3.8217e-07	-0.634469	0.276	0.409	downregulated DEG
ENSMFAG00000020465	4.13368e-07	-4.70362	0.265	0.214	downregulated DEG
FOSB	4.80256e-07	-0.613571	0.392	0.542	downregulated DEG
PPDPF	5.2548e-07	-0.556402	0.823	0.87	downregulated DEG
HDHD3	5.29732e-07	-0.946995	0.164	0.285	downregulated DEG
LAMP2	5.67448e-07	-0.536052	0.919	0.93	downregulated DEG
HMGCLL1	6.10357e-07	-0.693715	0.504	0.602	downregulated DEG
VIM	7.15382e-07	-1.28027	0.336	0.42	downregulated DEG
GPCPD1	9.4661e-07	-0.623476	0.516	0.615	downregulated DEG
BCKDHA	1.15398e-06	-0.724791	0.527	0.596	downregulated DEG
IRF3	1.37354e-06	-0.643132	0.612	0.686	downregulated DEG
SNCB	1.44068e-06	-0.570445	0.155	0.298	downregulated DEG
ENSMFAG00000022188	1.61923e-06	-0.745793	0.188	0.306	downregulated DEG
CEP295	1.89404e-06	-0.659476	0.664	0.737	downregulated DEG
ENSMFAG00000038508	1.98452e-06	-0.539237	0.747	0.775	downregulated DEG
LIMD2	2.12663e-06	-0.54987	0.269	0.417	downregulated DEG
PGF	2.63999e-06	-0.901966	0.37	0.455	downregulated DEG
C3orf52	3.91565e-06	-0.882397	0.238	0.331	downregulated DEG
RNF2	4.27585e-06	-0.513725	0.563	0.675	downregulated DEG
LRRC41	4.85942e-06	-0.524038	0.215	0.35	downregulated DEG
C2CD4B	5.56926e-06	-0.624279	0.424	0.55	downregulated DEG
SORBS3	6.00603e-06	-0.599085	0.26	0.369	downregulated DEG
NSUN5	6.64572e-06	-0.904397	0.159	0.252	downregulated DEG
SEZ6L	6.73398e-06	-0.777456	0.453	0.488	downregulated DEG
HMGB2	8.54505e-06	-0.891821	0.262	0.382	downregulated DEG
C8orf82	1.02243e-05	-1.11718	0.348	0.458	downregulated DEG
TTLL10	1.03162e-05	-0.860954	0.294	0.401	downregulated DEG
HMGXB4	1.05221e-05	-0.753524	0.41	0.496	downregulated DEG
CCDC22	1.1829e-05	-0.623969	0.168	0.29	downregulated DEG
CD83	1.20113e-05	-0.760879	0.2	0.276	downregulated DEG
PER1	1.26457e-05	-0.557423	0.628	0.664	downregulated DEG
EGR4	1.45911e-05	-0.59644	0.269	0.35	downregulated DEG
CMTM8	1.52154e-05	-0.624119	0.182	0.301	downregulated DEG
DPYSL5	1.89394e-05	-0.742234	0.186	0.271	downregulated DEG
CCDC86	2.22087e-05	-0.745371	0.314	0.42	downregulated DEG
MFN2	2.30579e-05	-0.689623	0.318	0.434	downregulated DEG
RCC1	2.48392e-05	-0.684443	0.54	0.653	downregulated DEG
ST3GAL5	3.26102e-05	-0.945544	0.446	0.569	downregulated DEG
GIT1	4.7329e-05	-0.75012	0.442	0.504	downregulated DEG
MTERF4	4.85206e-05	-0.755363	0.309	0.401	downregulated DEG
ENSMFAG00000038040	5.27638e-05	-0.637455	0.195	0.274	downregulated DEG
MRPL44	6.31048e-05	-0.931485	0.395	0.455	downregulated DEG
PTRH1	6.44601e-05	-0.56515	0.576	0.656	downregulated DEG
CENPC	8.10476e-05	-0.684827	0.504	0.564	downregulated DEG
MZT1	8.44697e-05	-0.740852	0.641	0.667	downregulated DEG
ZHX3	9.76961e-05	-0.692822	0.585	0.621	downregulated DEG
HPCAL1	0.000100555	-0.574911	0.513	0.572	downregulated DEG
IGFBP6	0.000118486	-0.74695	0.256	0.13	downregulated DEG
SUMO1	0.000120544	-0.524897	0.825	0.881	downregulated DEG
ENSMFAG00000037720	0.00012594	-0.655549	0.605	0.675	downregulated DEG
TMEM42	0.00012732	-0.70615	0.744	0.772	downregulated DEG
YDJC	0.000135623	-0.614473	0.471	0.528	downregulated DEG
LY6H	0.000157626	-0.540575	0.715	0.737	downregulated DEG
CD302	0.000177365	-0.599632	0.67	0.715	downregulated DEG
ITM2A	0.000189378	-0.599986	0.48	0.518	downregulated DEG
FEV	0.000262757	-0.55192	0.406	0.491	downregulated DEG
WDR90	0.00028168	-0.786107	0.204	0.287	downregulated DEG
PIBF1	0.000298822	-0.757402	0.365	0.45	downregulated DEG
RBCK1	0.000317661	-0.551358	0.565	0.64	downregulated DEG
PRMT3	0.000348804	-0.684436	0.26	0.333	downregulated DEG
FBXO6	0.000420796	-0.653494	0.224	0.301	downregulated DEG
PTPRZ1	0.000429382	-0.773702	0.206	0.293	downregulated DEG
NARF	0.000433679	-0.686612	0.314	0.371	downregulated DEG
ATAD2B	0.000488589	-0.745939	0.386	0.45	downregulated DEG
PTGR1	0.000550296	-0.505242	0.516	0.575	downregulated DEG
IGFBP5	0.000571637	-0.98792	0.242	0.312	downregulated DEG
PYY	0.000624881	-0.637245	0.332	0.401	downregulated DEG
ENSMFAG00000035044	0.000664423	-0.711248	0.224	0.295	downregulated DEG
ZSWIM7	0.000697627	-0.932923	0.578	0.629	downregulated DEG
SPOPL	0.000801322	-0.539315	0.386	0.444	downregulated DEG
PHF7	0.000811997	-0.556329	0.298	0.363	downregulated DEG
ATIC	0.00105572	-0.78223	0.22	0.276	downregulated DEG
COMMD5	0.00126249	-0.507484	0.287	0.358	downregulated DEG
PCIF1	0.00126529	-0.780066	0.186	0.263	downregulated DEG
ZNF24	0.00136827	-0.558582	0.41	0.472	downregulated DEG
POGLUT1	0.00148363	-0.627608	0.267	0.325	downregulated DEG
ENSMFAG00000002489	0.00150788	-1.06804	0.267	0.333	downregulated DEG
CACNB2	0.00162937	-0.555432	0.291	0.339	downregulated DEG
LRIG3	0.00201813	-0.696006	0.3	0.36	downregulated DEG
SPPL3	0.00207417	-0.60261	0.433	0.501	downregulated DEG
PCGF2	0.00224342	-1.13715	0.285	0.347	downregulated DEG
KAT8	0.00298424	-0.532496	0.379	0.412	downregulated DEG
PRPF31	0.00336216	-0.596424	0.462	0.466	downregulated DEG
RELA	0.0033784	-0.584753	0.404	0.434	downregulated DEG
PLA2G15	0.00368151	-0.60757	0.35	0.388	downregulated DEG
SMIM24	0.00408626	-0.639404	0.841	0.786	downregulated DEG
CEP85	0.00413514	-0.943517	0.28	0.336	downregulated DEG
NUP37	0.00419866	-0.743508	0.359	0.404	downregulated DEG
TRAF4	0.0043191	-0.538411	0.258	0.314	downregulated DEG
HSD11B1L	0.00439232	-0.642575	0.413	0.436	downregulated DEG
ENSMFAG00000042676	0.00442969	-0.527234	0.359	0.407	downregulated DEG
C19orf66	0.00476864	-0.545817	0.357	0.415	downregulated DEG
LDHB	0.00521864	-0.884656	0.307	0.322	downregulated DEG
ENSMFAG00000037558	0.0054592	-1.20224	0.417	0.431	downregulated DEG
SESN2	0.00558005	-0.522763	0.287	0.322	downregulated DEG
SLC25A26	0.00579456	-0.598282	0.365	0.382	downregulated DEG
PDF	0.00590631	-0.500392	0.379	0.404	downregulated DEG
TSPOAP1	0.00602066	-1.20361	0.238	0.268	downregulated DEG
EHMT1	0.00666069	-0.527917	0.406	0.444	downregulated DEG
SHMT2	0.00686471	-0.724766	0.182	0.26	downregulated DEG
RRAGB	0.00711215	-0.54701	0.509	0.528	downregulated DEG
RAB7A	0.00751451	-0.545223	0.706	0.745	downregulated DEG
IRF2	0.00867472	-0.684462	0.345	0.396	downregulated DEG
RBM17	0.00881057	-0.503585	0.767	0.778	downregulated DEG
AKT2	0.00929848	-0.516571	0.437	0.466	downregulated DEG
ZNF280C	0.00966664	-0.83781	0.204	0.266	downregulated DEG
MCM9	0.0107716	-0.959622	0.267	0.282	downregulated DEG
PMPCA	0.012283	-0.52662	0.464	0.501	downregulated DEG
RRP9	0.0123053	-0.564107	0.222	0.257	downregulated DEG
BCL11A	0.0129075	-0.54475	0.269	0.29	downregulated DEG
HECW2	0.0136812	-0.656971	0.323	0.347	downregulated DEG
TOX	0.0145072	-0.751024	0.37	0.415	downregulated DEG
TNFRSF19	0.01474	-0.573611	0.289	0.344	downregulated DEG
NTPCR	0.0154501	-0.570067	0.803	0.837	downregulated DEG
DNM2	0.0160261	-0.636918	0.433	0.453	downregulated DEG
METAP1	0.0175933	-1.09571	0.399	0.428	downregulated DEG
MSH2	0.0194526	-0.617301	0.231	0.271	downregulated DEG
TMUB1	0.0205756	-0.605209	0.46	0.466	downregulated DEG
CDA	0.0210828	-0.571179	0.231	0.271	downregulated DEG
PSD	0.0220094	-0.595779	0.278	0.301	downregulated DEG
FAM229B	0.0232156	-0.534505	0.226	0.274	downregulated DEG
KIT	0.0248202	-0.700536	0.401	0.379	downregulated DEG
PHRF1	0.0250957	-0.662273	0.392	0.238	downregulated DEG
ALDOC	0.0278958	-0.50487	0.554	0.528	downregulated DEG
S100A10	0.0296381	-0.633435	0.424	0.482	downregulated DEG
RALGDS	0.029711	-1.00138	0.381	0.409	downregulated DEG
ENSMFAG00000036951	0.0298021	-0.983356	0.314	0.266	downregulated DEG
CEP164	0.0313316	-0.508653	0.52	0.537	downregulated DEG
RAB34	0.0359546	-0.614119	0.24	0.266	downregulated DEG
PLEK	0.0368276	-0.573662	0.253	0.257	downregulated DEG
IRF1	0.0389357	-0.640043	0.285	0.29	downregulated DEG
RGS9	0.0407	-0.504303	0.265	0.29	downregulated DEG
ZNF280D	0.0429534	-0.517538	0.249	0.266	downregulated DEG
ZNF211	0.0450702	-0.552199	0.475	0.469	downregulated DEG
PHF8	0.047355	-0.682977	0.267	0.268	downregulated DEG
CMTR1	0.0482997	-1.35067	0.312	0.336	downregulated DEG

## Sheet: β-cell down GO
GO	Category	Description	LogP	Log(q-value)	#GeneInGOAndHitList	Hits
GO:0046916	GO Biological Processes	cellular transition metal ion homeostasis	-2.87394	-0.239192	5	FTH1|FTL|MT1A|MT1X|CCDC22
GO:0030003	GO Biological Processes	cellular cation homeostasis	-2.87261	-0.239192	13	CACNB2|CALM3|FTH1|FTL|MT1A|MT1X|MTNR1B|RAB7A|TSPOAP1|SCGN|CCDC22|LRRK2|SPPL3
GO:0006873	GO Biological Processes	cellular ion homeostasis	-2.79672	-0.225207	13	CACNB2|CALM3|FTH1|FTL|MT1A|MT1X|MTNR1B|RAB7A|TSPOAP1|SCGN|CCDC22|LRRK2|SPPL3
GO:0055076	GO Biological Processes	transition metal ion homeostasis	-2.50724	-0.168108	5	FTH1|FTL|MT1A|MT1X|CCDC22
GO:0055080	GO Biological Processes	cation homeostasis	-2.44836	-0.160997	13	CACNB2|CALM3|FTH1|FTL|MT1A|MT1X|MTNR1B|RAB7A|TSPOAP1|SCGN|CCDC22|LRRK2|SPPL3
GO:0098771	GO Biological Processes	inorganic ion homeostasis	-2.3941	-0.14925	13	CACNB2|CALM3|FTH1|FTL|MT1A|MT1X|MTNR1B|RAB7A|TSPOAP1|SCGN|CCDC22|LRRK2|SPPL3
GO:0006875	GO Biological Processes	cellular metal ion homeostasis	-2.34925	-0.143803	11	CACNB2|CALM3|FTH1|FTL|MT1A|MT1X|MTNR1B|TSPOAP1|SCGN|CCDC22|SPPL3
GO:0007041	GO Biological Processes	lysosomal transport	-2.06303	-0.0483128	4	LAMP2|RAB7A|HMGXB4|LRRK2
GO:0045055	GO Biological Processes	regulated exocytosis	-4.49743	-0.534954	18	ALDOC|CACNB2|CALM3|CDA|CHGA|CSTB|CTSH|CYB5R3|FABP5|FTH1|FTL|KIT|LAMP2|LGALS3BP|PLEK|RAB7A|GIT1|LRRK2
GO:0043299	GO Biological Processes	leukocyte degranulation	-3.12104	-0.260744	12	ALDOC|CDA|CHGA|CSTB|CTSH|CYB5R3|FABP5|FTH1|FTL|KIT|LAMP2|RAB7A
GO:0002275	GO Biological Processes	myeloid cell activation involved in immune response	-3.05168	-0.260744	12	ALDOC|CDA|CHGA|CSTB|CTSH|CYB5R3|FABP5|FTH1|FTL|KIT|LAMP2|RAB7A
GO:0002366	GO Biological Processes	leukocyte activation involved in immune response	-3.02151	-0.256843	14	ALDOC|CDA|CHGA|CSTB|CTSH|CYB5R3|FABP5|FTH1|FTL|KIT|LAMP2|MSH2|RAB7A|ITM2A
GO:0002263	GO Biological Processes	cell activation involved in immune response	-2.99823	-0.256843	14	ALDOC|CDA|CHGA|CSTB|CTSH|CYB5R3|FABP5|FTH1|FTL|KIT|LAMP2|MSH2|RAB7A|ITM2A
GO:0002444	GO Biological Processes	myeloid leukocyte mediated immunity	-2.99747	-0.256843	12	ALDOC|CDA|CHGA|CSTB|CTSH|CYB5R3|FABP5|FTH1|FTL|KIT|LAMP2|RAB7A
GO:0002274	GO Biological Processes	myeloid leukocyte activation	-2.87261	-0.239192	13	ALDOC|CDA|CHGA|CSTB|CTSH|CYB5R3|FABP5|FTH1|FTL|KIT|LAMP2|RAB7A|LRRK2
GO:0043312	GO Biological Processes	neutrophil degranulation	-2.42308	-0.158916	10	ALDOC|CDA|CSTB|CTSH|CYB5R3|FABP5|FTH1|FTL|LAMP2|RAB7A
GO:0002283	GO Biological Processes	neutrophil activation involved in immune response	-2.40439	-0.150179	10	ALDOC|CDA|CSTB|CTSH|CYB5R3|FABP5|FTH1|FTL|LAMP2|RAB7A
GO:0042119	GO Biological Processes	neutrophil activation	-2.34326	-0.143803	10	ALDOC|CDA|CSTB|CTSH|CYB5R3|FABP5|FTH1|FTL|LAMP2|RAB7A
GO:0002446	GO Biological Processes	neutrophil mediated immunity	-2.33725	-0.143803	10	ALDOC|CDA|CSTB|CTSH|CYB5R3|FABP5|FTH1|FTL|LAMP2|RAB7A
GO:0036230	GO Biological Processes	granulocyte activation	-2.31336	-0.143803	10	ALDOC|CDA|CSTB|CTSH|CYB5R3|FABP5|FTH1|FTL|LAMP2|RAB7A
GO:0032495	GO Biological Processes	response to muramyl dipeptide	-3.36707	-0.285992	3	NFKBIA|RELA|VIM
GO:1901222	GO Biological Processes	regulation of NIK/NF-kappaB signaling	-2.67224	-0.191682	5	NFKBIA|RELA|TRAF4|RBCK1|C1QTNF4
GO:1901224	GO Biological Processes	positive regulation of NIK/NF-kappaB signaling	-2.56926	-0.175366	4	RELA|TRAF4|RBCK1|C1QTNF4
GO:0016925	GO Biological Processes	protein sumoylation	-2.47039	-0.160997	4	RELA|SUMO1|BCL11A|NUP37
GO:0019221	GO Biological Processes	cytokine-mediated signaling pathway	-2.13654	-0.0844773	13	IRF1|IRF2|IRF3|KIT|NFKBIA|PTPRZ1|RELA|TEC|SUMO1|VIM|RBCK1|TNFRSF19|C1QTNF4
GO:0002551	GO Biological Processes	mast cell chemotaxis	-4.06238	-0.467873	3	CHGA|KIT|PGF
GO:0097531	GO Biological Processes	mast cell migration	-4.06238	-0.467873	3	CHGA|KIT|PGF
GO:0006412	GO Biological Processes	translation	-3.99223	-0.461022	16	AARS1|AKT2|IGFBP5|PER1|SARS1|SHMT2|VIM|CNBP|EIF3F|EIF3G|METAP1|PCIF1|PDF|MRPL44|SESN2|MTERF4
GO:0043043	GO Biological Processes	peptide biosynthetic process	-3.82144	-0.461022	16	AARS1|AKT2|IGFBP5|PER1|SARS1|SHMT2|VIM|CNBP|EIF3F|EIF3G|METAP1|PCIF1|PDF|MRPL44|SESN2|MTERF4
GO:0006417	GO Biological Processes	regulation of translation	-2.84269	-0.225816	10	AARS1|AKT2|IGFBP5|PER1|SHMT2|VIM|CNBP|METAP1|PCIF1|SESN2
GO:0034248	GO Biological Processes	regulation of cellular amide metabolic process	-2.43563	-0.160487	10	AARS1|AKT2|IGFBP5|PER1|SHMT2|VIM|CNBP|METAP1|PCIF1|SESN2
GO:0002181	GO Biological Processes	cytoplasmic translation	-2.16484	-0.103096	4	AARS1|CNBP|EIF3F|EIF3G
GO:0006893	GO Biological Processes	Golgi to plasma membrane transport	-3.89174	-0.461022	5	DNM2|VAMP5|GGA2|CCDC22|RAB34
GO:0098876	GO Biological Processes	vesicle-mediated transport to the plasma membrane	-3.06309	-0.260744	5	DNM2|VAMP5|GGA2|CCDC22|RAB34
GO:0006892	GO Biological Processes	post-Golgi vesicle-mediated transport	-2.9101	-0.239192	5	DNM2|VAMP5|GGA2|CCDC22|RAB34
GO:0043001	GO Biological Processes	Golgi to plasma membrane protein transport	-2.4463	-0.160997	3	VAMP5|GGA2|RAB34
GO:0008277	GO Biological Processes	regulation of G protein-coupled receptor signaling pathway	-3.85025	-0.461022	7	CHGA|DNM2|PLEK|RGS9|METAP1|GIT1|LRRK2
GO:0009636	GO Biological Processes	response to toxic substance	-3.75802	-0.449149	13	CALM3|DNM2|GPX4|MT1A|MT1X|RBP4|RELA|SRD5A1|PCGF2|RGS9|EHMT1|SESN2|LRRK2
GO:0048488	GO Biological Processes	synaptic vesicle endocytosis	-3.08275	-0.260744	4	CALM3|DNM2|SNCB|LRRK2
GO:0140238	GO Biological Processes	presynaptic endocytosis	-3.08275	-0.260744	4	CALM3|DNM2|SNCB|LRRK2
GO:0051640	GO Biological Processes	organelle localization	-3.0391	-0.260744	14	CACNB2|CALM3|CENPC|CHGA|DNM2|KIT|PLEK|PPP2R1A|MFN2|PIBF1|CEP164|GIT1|RAB34|LRRK2
GO:0036465	GO Biological Processes	synaptic vesicle recycling	-2.74376	-0.215671	4	CALM3|DNM2|SNCB|LRRK2
GO:0071868	GO Biological Processes	cellular response to monoamine stimulus	-2.68041	-0.191682	3	DNM2|SRD5A1|LRRK2
GO:0071870	GO Biological Processes	cellular response to catecholamine stimulus	-2.68041	-0.191682	3	DNM2|SRD5A1|LRRK2
GO:2000300	GO Biological Processes	regulation of synaptic vesicle exocytosis	-2.54891	-0.175366	4	CACNB2|CALM3|GIT1|LRRK2
GO:0071867	GO Biological Processes	response to monoamine	-2.54079	-0.175366	3	DNM2|SRD5A1|LRRK2
GO:0071869	GO Biological Processes	response to catecholamine	-2.54079	-0.175366	3	DNM2|SRD5A1|LRRK2
GO:0099536	GO Biological Processes	synaptic signaling	-2.50391	-0.168108	13	CACNB2|CALM3|FABP5|KIT|MTNR1B|NTF3|RELA|SNCB|SST|TSPOAP1|SCGN|GIT1|LRRK2
GO:0060359	GO Biological Processes	response to ammonium ion	-2.45129	-0.160997	5	DNM2|FOSB|LY6H|RELA|LRRK2
GO:0099504	GO Biological Processes	synaptic vesicle cycle	-2.44526	-0.160997	6	CACNB2|CALM3|DNM2|SNCB|GIT1|LRRK2
GO:1902803	GO Biological Processes	regulation of synaptic vesicle transport	-2.43277	-0.160487	4	CACNB2|CALM3|GIT1|LRRK2
GO:0099003	GO Biological Processes	vesicle-mediated transport in synapse	-2.30937	-0.143803	6	CACNB2|CALM3|DNM2|SNCB|GIT1|LRRK2
GO:0001505	GO Biological Processes	regulation of neurotransmitter levels	-2.26202	-0.125945	8	CACNB2|CALM3|DNM2|SHMT2|SRD5A1|TSPOAP1|GIT1|LRRK2
GO:0048489	GO Biological Processes	synaptic vesicle transport	-2.22222	-0.112264	5	CACNB2|CALM3|DNM2|GIT1|LRRK2
GO:0097480	GO Biological Processes	establishment of synaptic vesicle localization	-2.22222	-0.112264	5	CACNB2|CALM3|DNM2|GIT1|LRRK2
GO:0035690	GO Biological Processes	cellular response to drug	-2.1643	-0.103096	8	DNM2|LY6H|RELA|SRD5A1|VIM|PCGF2|BCL11A|LRRK2
GO:0099537	GO Biological Processes	trans-synaptic signaling	-2.10968	-0.0743079	12	CACNB2|CALM3|FABP5|KIT|MTNR1B|NTF3|SNCB|SST|TSPOAP1|SCGN|GIT1|LRRK2
GO:0046928	GO Biological Processes	regulation of neurotransmitter secretion	-2.10567	-0.0743079	4	CACNB2|CALM3|GIT1|LRRK2
GO:0097479	GO Biological Processes	synaptic vesicle localization	-2.09791	-0.0682448	5	CACNB2|CALM3|DNM2|GIT1|LRRK2
GO:0007269	GO Biological Processes	neurotransmitter secretion	-2.0344	-0.0283444	5	CACNB2|CALM3|TSPOAP1|GIT1|LRRK2
GO:0099643	GO Biological Processes	signal release from synapse	-2.02409	-0.0253934	5	CACNB2|CALM3|TSPOAP1|GIT1|LRRK2
GO:0010035	GO Biological Processes	response to inorganic substance	-2.94437	-0.245136	12	ATIC|CALM3|DNM2|FOSB|KIT|MT1A|MT1X|RELA|SNCB|SUMO1|PCGF2|LRRK2
GO:0046686	GO Biological Processes	response to cadmium ion	-2.89041	-0.239192	4	KIT|MT1A|MT1X|SUMO1
GO:0071276	GO Biological Processes	cellular response to cadmium ion	-2.57412	-0.175366	3	MT1A|MT1X|SUMO1
GO:0071241	GO Biological Processes	cellular response to inorganic substance	-2.22145	-0.112264	6	DNM2|FOSB|MT1A|MT1X|SUMO1|LRRK2
GO:0010038	GO Biological Processes	response to metal ion	-2.1986	-0.108825	8	CALM3|FOSB|KIT|MT1A|MT1X|SNCB|SUMO1|LRRK2
GO:1901215	GO Biological Processes	negative regulation of neuron death	-3.74262	-0.449149	8	AARS1|CHGA|MSH2|MTNR1B|NTF3|PTPRZ1|SNCB|LRRK2
GO:0043524	GO Biological Processes	negative regulation of neuron apoptotic process	-3.06517	-0.260744	6	AARS1|MSH2|MTNR1B|NTF3|PTPRZ1|SNCB
GO:0070997	GO Biological Processes	neuron death	-2.88693	-0.239192	9	AARS1|AKT2|CHGA|MSH2|MTNR1B|NTF3|PTPRZ1|SNCB|LRRK2
GO:0051402	GO Biological Processes	neuron apoptotic process	-2.65185	-0.177401	7	AARS1|AKT2|MSH2|MTNR1B|NTF3|PTPRZ1|SNCB
GO:1901214	GO Biological Processes	regulation of neuron death	-2.58994	-0.175366	8	AARS1|CHGA|MSH2|MTNR1B|NTF3|PTPRZ1|SNCB|LRRK2
GO:0043523	GO Biological Processes	regulation of neuron apoptotic process	-2.28942	-0.13985	6	AARS1|MSH2|MTNR1B|NTF3|PTPRZ1|SNCB
GO:0051345	GO Biological Processes	positive regulation of hydrolase activity	-3.62085	-0.399952	16	AKT2|CALM3|CTSH|DNM2|HMGB2|KIT|MSH2|NTF3|PLEK|S100A10|SUMO1|TNFSF10|RGS9|GIT1|TBC1D10A|LRRK2
GO:0099509	GO Biological Processes	regulation of presynaptic cytosolic calcium ion concentration	-3.58428	-0.399952	3	CACNB2|TSPOAP1|SCGN
GO:0070050	GO Biological Processes	neuron cellular homeostasis	-2.68041	-0.191682	3	CACNB2|TSPOAP1|SCGN
GO:0043433	GO Biological Processes	negative regulation of DNA-binding transcription factor activity	-2.74146	-0.215671	6	NR0B1|NFKBIA|RNF2|SUMO1|RBCK1|CCDC22
GO:0070317	GO Biological Processes	negative regulation of G0 to G1 transition	-2.4463	-0.160997	3	RNF2|PCGF2|EHMT1
GO:0070316	GO Biological Processes	regulation of G0 to G1 transition	-2.33157	-0.143803	3	RNF2|PCGF2|EHMT1
GO:0045023	GO Biological Processes	G0 to G1 transition	-2.27838	-0.133242	3	RNF2|PCGF2|EHMT1
GO:1901699	GO Biological Processes	cellular response to nitrogen compound	-3.37577	-0.285992	14	AKT2|DNM2|GCGR|IGFBP5|IRF3|LY6H|RELA|SHMT2|SRD5A1|VIM|RRAGB|BCL11A|SESN2|LRRK2
GO:0043200	GO Biological Processes	response to amino acid	-2.78685	-0.225207	5	RELA|SST|RRAGB|BCL11A|SESN2
GO:0071417	GO Biological Processes	cellular response to organonitrogen compound	-2.7729	-0.225207	12	AKT2|DNM2|GCGR|IGFBP5|RELA|SHMT2|SRD5A1|VIM|RRAGB|BCL11A|SESN2|LRRK2
GO:0042594	GO Biological Processes	response to starvation	-2.48938	-0.167054	6	GCGR|LAMP2|SRD5A1|RRAGB|SESN2|LRRK2
GO:0001101	GO Biological Processes	response to acid chemical	-2.34261	-0.143803	8	CTSH|RBP4|RELA|SHMT2|SST|RRAGB|BCL11A|SESN2
GO:0009267	GO Biological Processes	cellular response to starvation	-2.27019	-0.12944	5	LAMP2|SRD5A1|RRAGB|SESN2|LRRK2
GO:0031669	GO Biological Processes	cellular response to nutrient levels	-2.04189	-0.0320409	6	LAMP2|SRD5A1|RRAGB|BCL11A|SESN2|LRRK2
GO:0034763	GO Biological Processes	negative regulation of transmembrane transport	-3.36387	-0.285992	6	AKT2|CALM3|FABP5|MTNR1B|SUMO1|HECW2
GO:0032414	GO Biological Processes	positive regulation of ion transmembrane transporter activity	-2.94706	-0.245136	5	CACNB2|CALM3|DNM2|SUMO1|RGS9
GO:0034766	GO Biological Processes	negative regulation of ion transmembrane transport	-2.94706	-0.245136	5	AKT2|CALM3|MTNR1B|SUMO1|HECW2
GO:0032411	GO Biological Processes	positive regulation of transporter activity	-2.80391	-0.225207	5	CACNB2|CALM3|DNM2|SUMO1|RGS9
GO:1901021	GO Biological Processes	positive regulation of calcium ion transmembrane transporter activity	-2.54079	-0.175366	3	CACNB2|CALM3|SUMO1
GO:0032413	GO Biological Processes	negative regulation of ion transmembrane transporter activity	-2.52885	-0.175366	4	CALM3|MTNR1B|SUMO1|HECW2
GO:0010959	GO Biological Processes	regulation of metal ion transport	-2.52283	-0.175366	9	CACNB2|CALM3|DNM2|MTNR1B|PER1|SUMO1|RGS9|KCNIP1|HECW2
GO:0032412	GO Biological Processes	regulation of ion transmembrane transporter activity	-2.44924	-0.160997	7	CACNB2|CALM3|DNM2|MTNR1B|SUMO1|RGS9|HECW2
GO:0022898	GO Biological Processes	regulation of transmembrane transporter activity	-2.37755	-0.147466	7	CACNB2|CALM3|DNM2|MTNR1B|SUMO1|RGS9|HECW2
GO:1904062	GO Biological Processes	regulation of cation transmembrane transport	-2.35765	-0.143803	8	CACNB2|CALM3|DNM2|MTNR1B|SUMO1|RGS9|KCNIP1|HECW2
GO:0034764	GO Biological Processes	positive regulation of transmembrane transport	-2.35001	-0.143803	6	AKT2|CACNB2|CALM3|DNM2|SUMO1|RGS9
GO:1904064	GO Biological Processes	positive regulation of cation transmembrane transport	-2.33241	-0.143803	5	CACNB2|CALM3|DNM2|SUMO1|RGS9
GO:0032410	GO Biological Processes	negative regulation of transporter activity	-2.32583	-0.143803	4	CALM3|MTNR1B|SUMO1|HECW2
GO:1901379	GO Biological Processes	regulation of potassium ion transmembrane transport	-2.32583	-0.143803	4	DNM2|MTNR1B|SUMO1|KCNIP1
GO:1904063	GO Biological Processes	negative regulation of cation transmembrane transport	-2.29201	-0.14021	4	CALM3|MTNR1B|SUMO1|HECW2
GO:0032409	GO Biological Processes	regulation of transporter activity	-2.25044	-0.122594	7	CACNB2|CALM3|DNM2|MTNR1B|SUMO1|RGS9|HECW2
GO:0034767	GO Biological Processes	positive regulation of ion transmembrane transport	-2.18725	-0.106151	5	CACNB2|CALM3|DNM2|SUMO1|RGS9
GO:0097366	GO Biological Processes	response to bronchodilator	-2.17918	-0.106151	3	CALM3|DNM2|RGS9
GO:0043271	GO Biological Processes	negative regulation of ion transport	-2.16439	-0.103096	5	AKT2|CALM3|MTNR1B|SUMO1|HECW2
GO:2001258	GO Biological Processes	negative regulation of cation channel activity	-2.15574	-0.0999578	3	CALM3|MTNR1B|SUMO1
GO:0043266	GO Biological Processes	regulation of potassium ion transport	-2.0913	-0.0649949	4	DNM2|MTNR1B|SUMO1|KCNIP1
GO:0045926	GO Biological Processes	negative regulation of growth	-3.22008	-0.260744	8	CDA|IGFBP5|MT1A|MT1X|PPP2R1A|RBP4|BCL11A|SESN2
GO:0008584	GO Biological Processes	male gonad development	-3.20877	-0.260744	6	NR0B1|HMGB2|KIT|MSH2|SRD5A1|TNFSF10
GO:0046546	GO Biological Processes	development of primary male sexual characteristics	-3.19227	-0.260744	6	NR0B1|HMGB2|KIT|MSH2|SRD5A1|TNFSF10
GO:0046661	GO Biological Processes	male sex differentiation	-2.87529	-0.239192	6	NR0B1|HMGB2|KIT|MSH2|SRD5A1|TNFSF10
GO:0007548	GO Biological Processes	sex differentiation	-2.36007	-0.143803	7	NR0B1|HMGB2|KIT|MSH2|RBP4|SRD5A1|TNFSF10
GO:0008406	GO Biological Processes	gonad development	-2.22145	-0.112264	6	NR0B1|HMGB2|KIT|MSH2|SRD5A1|TNFSF10
GO:0045137	GO Biological Processes	development of primary sexual characteristics	-2.1654	-0.103096	6	NR0B1|HMGB2|KIT|MSH2|SRD5A1|TNFSF10
GO:1903429	GO Biological Processes	regulation of cell maturation	-3.18293	-0.260744	3	PPP2R1A|BCL11A|LRRK2
GO:0042551	GO Biological Processes	neuron maturation	-2.27838	-0.133242	3	BCL11A|FEV|LRRK2
GO:0060688	GO Biological Processes	regulation of morphogenesis of a branching structure	-2.0668	-0.0488035	3	PGF|BCL11A|LRRK2
GO:0046475	GO Biological Processes	glycerophospholipid catabolic process	-3.12733	-0.260744	3	ENPP2|PLA2G15|GPCPD1
GO:0046503	GO Biological Processes	glycerolipid catabolic process	-2.8649	-0.238217	4	FABP5|ENPP2|PLA2G15|GPCPD1
GO:0009395	GO Biological Processes	phospholipid catabolic process	-2.4463	-0.160997	3	ENPP2|PLA2G15|GPCPD1
GO:0016042	GO Biological Processes	lipid catabolic process	-2.419	-0.158374	8	AKT2|FABP5|ENPP2|SRD5A1|RAB7A|PLA2G15|GPCPD1|SESN2
GO:0097164	GO Biological Processes	ammonium ion metabolic process	-2.31944	-0.143803	6	FABP5|ENPP2|SAT1|SNCB|SRD5A1|PLA2G15
GO:0044242	GO Biological Processes	cellular lipid catabolic process	-2.21197	-0.108825	6	AKT2|FABP5|ENPP2|PLA2G15|GPCPD1|SESN2
GO:0051591	GO Biological Processes	response to cAMP	-3.06309	-0.260744	5	FOSB|IGFBP5|PER1|RELA|SRD5A1
GO:0046683	GO Biological Processes	response to organophosphorus	-2.45129	-0.160997	5	FOSB|IGFBP5|PER1|RELA|SRD5A1
GO:0014074	GO Biological Processes	response to purine-containing compound	-2.25805	-0.125945	5	FOSB|IGFBP5|PER1|RELA|SRD5A1
GO:0009410	GO Biological Processes	response to xenobiotic stimulus	-2.1784	-0.106151	7	CALM3|CYB5R3|DNM2|FOSB|RELA|SRD5A1|RGS9
GO:0032870	GO Biological Processes	cellular response to hormone stimulus	-2.16064	-0.101248	12	NR0B1|AKT2|CTSH|FOSB|GCGR|KIT|LY6H|PER1|PGF|RELA|SRD5A1|SST
GO:0048545	GO Biological Processes	response to steroid hormone	-2.05879	-0.0459623	8	NR0B1|CALM3|FOSB|HMGB2|PER1|RELA|SRD5A1|SST
GO:0034340	GO Biological Processes	response to type I interferon	-3.04319	-0.260744	5	IRF1|IRF2|IRF3|SHMT2|SHFL
GO:0032728	GO Biological Processes	positive regulation of interferon-beta production	-2.83934	-0.225816	3	HMGB2|IRF1|IRF3
GO:0032481	GO Biological Processes	positive regulation of type I interferon production	-2.56926	-0.175366	4	HMGB2|IRF1|IRF3|RELA
GO:0034341	GO Biological Processes	response to interferon-gamma	-2.40226	-0.150179	6	IRF1|IRF2|IRF3|SUMO1|VIM|SHFL
GO:0060333	GO Biological Processes	interferon-gamma-mediated signaling pathway	-2.30881	-0.143803	4	IRF1|IRF2|IRF3|SUMO1
GO:0032648	GO Biological Processes	regulation of interferon-beta production	-2.25272	-0.122747	3	HMGB2|IRF1|IRF3
GO:0032608	GO Biological Processes	interferon-beta production	-2.20315	-0.108825	3	HMGB2|IRF1|IRF3
GO:0032655	GO Biological Processes	regulation of interleukin-12 production	-2.11034	-0.0743079	3	IRF1|RELA|PIBF1
GO:0032615	GO Biological Processes	interleukin-12 production	-2.0668	-0.0488035	3	IRF1|RELA|PIBF1
GO:0005975	GO Biological Processes	carbohydrate metabolic process	-3.03759	-0.260744	13	AKT2|ALDOC|CYB5R3|FABP5|GCGR|LDHB|PLEK|RBP4|SLC25A1|ST3GAL5|NUP37|SESN2|YDJC
GO:0006006	GO Biological Processes	glucose metabolic process	-2.98421	-0.252176	7	AKT2|ALDOC|FABP5|GCGR|RBP4|SLC25A1|SESN2
GO:0005996	GO Biological Processes	monosaccharide metabolic process	-2.77681	-0.225207	8	AKT2|ALDOC|CYB5R3|FABP5|GCGR|RBP4|SLC25A1|SESN2
GO:0019318	GO Biological Processes	hexose metabolic process	-2.55262	-0.175366	7	AKT2|ALDOC|FABP5|GCGR|RBP4|SLC25A1|SESN2
GO:0006094	GO Biological Processes	gluconeogenesis	-2.34307	-0.143803	4	ALDOC|RBP4|SLC25A1|SESN2
GO:0019319	GO Biological Processes	hexose biosynthetic process	-2.29201	-0.14021	4	ALDOC|RBP4|SLC25A1|SESN2
GO:0016051	GO Biological Processes	carbohydrate biosynthetic process	-2.24058	-0.114847	6	AKT2|ALDOC|PLEK|RBP4|SLC25A1|SESN2
GO:0046364	GO Biological Processes	monosaccharide biosynthetic process	-2.19548	-0.108825	4	ALDOC|RBP4|SLC25A1|SESN2
GO:0007249	GO Biological Processes	I-kappaB kinase/NF-kappaB signaling	-3.00267	-0.256843	8	IRF3|NFKBIA|PER1|RELA|TNFSF10|RBCK1|CCDC22|TNFRSF19
GO:0043122	GO Biological Processes	regulation of I-kappaB kinase/NF-kappaB signaling	-2.67233	-0.191682	7	IRF3|PER1|RELA|TNFSF10|RBCK1|CCDC22|TNFRSF19
GO:0043123	GO Biological Processes	positive regulation of I-kappaB kinase/NF-kappaB signaling	-2.58118	-0.175366	6	IRF3|RELA|TNFSF10|RBCK1|CCDC22|TNFRSF19
GO:0097190	GO Biological Processes	apoptotic signaling pathway	-2.23088	-0.112264	11	CTSH|HMGB2|MSH2|PPP2R1A|RELA|SST|PCGF2|TNFSF10|SIVA1|RBCK1|LRRK2
GO:2001238	GO Biological Processes	positive regulation of extrinsic apoptotic signaling pathway	-2.22765	-0.112264	3	PPP2R1A|TNFSF10|RBCK1
GO:2001236	GO Biological Processes	regulation of extrinsic apoptotic signaling pathway	-2.19881	-0.108825	5	HMGB2|PPP2R1A|RELA|TNFSF10|RBCK1
GO:0097191	GO Biological Processes	extrinsic apoptotic signaling pathway	-2.15625	-0.0999578	6	HMGB2|PPP2R1A|RELA|TNFSF10|SIVA1|RBCK1
GO:0033619	GO Biological Processes	membrane protein proteolysis	-2.00467	-0.0112428	3	CTSH|RELA|SPPL3
GO:0001510	GO Biological Processes	RNA methylation	-2.4896	-0.167054	4	CMTR1|NSUN5|PCIF1|MTERF4
GO:0009451	GO Biological Processes	RNA modification	-2.10878	-0.0743079	5	AARS1|CMTR1|NSUN5|PCIF1|MTERF4
GO:1901568	GO Biological Processes	fatty acid derivative metabolic process	-2.75441	-0.217894	6	FABP5|GPX4|SLC25A1|PIBF1|PTGR1|HMGCLL1
GO:0006692	GO Biological Processes	prostanoid metabolic process	-2.35916	-0.143803	3	FABP5|PIBF1|PTGR1
GO:0006693	GO Biological Processes	prostaglandin metabolic process	-2.35916	-0.143803	3	FABP5|PIBF1|PTGR1
GO:1901570	GO Biological Processes	fatty acid derivative biosynthetic process	-2.16484	-0.103096	4	FABP5|SLC25A1|PIBF1|HMGCLL1
GO:0051099	GO Biological Processes	positive regulation of binding	-2.62897	-0.175366	6	CALM3|HMGB2|S100A10|TRAF4|LRRK2|SPPL3
GO:0050848	GO Biological Processes	regulation of calcium-mediated signaling	-2.19548	-0.108825	4	CALM3|PLEK|LRRK2|SPPL3
GO:0051098	GO Biological Processes	regulation of binding	-2.13065	-0.0839519	8	CALM3|HMGB2|NFKBIA|S100A10|SUMO1|TRAF4|LRRK2|SPPL3
GO:0035306	GO Biological Processes	positive regulation of dephosphorylation	-2.02498	-0.0253934	3	CALM3|PLEK|SPPL3
GO:0062012	GO Biological Processes	regulation of small molecule metabolic process	-2.5991	-0.175366	10	AKT2|CDA|FABP5|GCGR|KIT|PLEK|SHMT2|PIBF1|NUP37|SESN2
GO:0009416	GO Biological Processes	response to light stimulus	-2.573	-0.175366	8	AKT2|DNM2|KIT|MSH2|PER1|RELA|METAP1|H2AW
GO:0140014	GO Biological Processes	mitotic nuclear division	-2.37755	-0.147466	7	CENPC|RCC1|PPP2R1A|PIBF1|HECW2|CEP85|MZT1
GO:0006936	GO Biological Processes	muscle contraction	-2.22651	-0.112264	8	CACNB2|CALM3|CHGA|KIT|TPM3|SUMO1|VIM|SORBS3
GO:0003012	GO Biological Processes	muscle system process	-2.06355	-0.0483128	9	CACNB2|CALM3|CHGA|IGFBP5|KIT|TPM3|SUMO1|VIM|SORBS3
GO:0072655	GO Biological Processes	establishment of protein localization to mitochondrion	-2.42406	-0.158916	5	CALM3|MFN2|PMPCA|LRRK2|MTERF4
GO:0070585	GO Biological Processes	protein localization to mitochondrion	-2.37101	-0.143803	5	CALM3|MFN2|PMPCA|LRRK2|MTERF4
GO:0006626	GO Biological Processes	protein targeting to mitochondrion	-2.19548	-0.108825	4	MFN2|PMPCA|LRRK2|MTERF4
GO:1902532	GO Biological Processes	negative regulation of intracellular signal transduction	-2.42243	-0.158916	11	CALM3|MTNR1B|PER1|PLEK|PPP2R1A|RELA|MFN2|PIBF1|CCDC22|SESN2|LRRK2
GO:0045936	GO Biological Processes	negative regulation of phosphate metabolic process	-2.3163	-0.143803	11	CALM3|CDA|NTF3|PER1|PLEK|PPP2R1A|PIBF1|DBNDD2|PCIF1|CEP85|LRRK2
GO:0010563	GO Biological Processes	negative regulation of phosphorus metabolic process	-2.31086	-0.143803	11	CALM3|CDA|NTF3|PER1|PLEK|PPP2R1A|PIBF1|DBNDD2|PCIF1|CEP85|LRRK2
GO:0031400	GO Biological Processes	negative regulation of protein modification process	-2.14885	-0.0948572	11	CALM3|NTF3|PER1|PPP2R1A|RELA|PRMT3|PIBF1|DBNDD2|CEP85|LRRK2|SPOPL
GO:0061912	GO Biological Processes	selective autophagy	-2.20315	-0.108825	3	RAB7A|MFN2|SESN2
GO:0050732	GO Biological Processes	negative regulation of peptidyl-tyrosine phosphorylation	-2.1328	-0.0841375	3	NTF3|PPP2R1A|PIBF1
GO:0008593	GO Biological Processes	regulation of Notch signaling pathway	-2.0913	-0.0649949	4	KIT|NFKBIA|DLK1|POGLUT1
GO:0044754	GO Cellular Components	autolysosome	-6.42809	-1.98849	4	FTH1|FTL|LAMP2|LRRK2
GO:0005767	GO Cellular Components	secondary lysosome	-5.54078	-1.4022	4	FTH1|FTL|LAMP2|LRRK2
GO:0005776	GO Cellular Components	autophagosome	-3.14509	-0.260744	5	FTH1|FTL|LAMP2|RAB7A|LRRK2
GO:1904724	GO Cellular Components	tertiary granule lumen	-4.24105	-0.467873	5	ALDOC|CDA|CSTB|CTSH|FTH1
GO:0070820	GO Cellular Components	tertiary granule	-2.82057	-0.225207	6	ALDOC|CDA|CSTB|CTSH|FTH1|LAMP2
GO:0005764	GO Cellular Components	lysosome	-2.68971	-0.191682	13	CHGA|CTSH|CYB5R3|FABP5|FTH1|FTL|GC|KIT|LAMP2|RAB7A|RRAGB|PLA2G15|LRRK2
GO:0000323	GO Cellular Components	lytic vacuole	-2.6842	-0.191682	13	CHGA|CTSH|CYB5R3|FABP5|FTH1|FTL|GC|KIT|LAMP2|RAB7A|RRAGB|PLA2G15|LRRK2
GO:1904813	GO Cellular Components	ficolin-1-rich granule lumen	-2.61024	-0.175366	5	ALDOC|CDA|CSTB|CTSH|FTH1
GO:0101002	GO Cellular Components	ficolin-1-rich granule	-2.55777	-0.175366	6	ALDOC|CDA|CSTB|CTSH|FTH1|LAMP2
GO:0034774	GO Cellular Components	secretory granule lumen	-2.52305	-0.175366	8	ALDOC|CDA|CSTB|CTSH|CYB5R3|FABP5|FTL|LGALS3BP
GO:0060205	GO Cellular Components	cytoplasmic vesicle lumen	-2.38808	-0.14925	8	ALDOC|CDA|CSTB|CTSH|CYB5R3|FABP5|FTL|LGALS3BP
GO:0031983	GO Cellular Components	vesicle lumen	-2.38042	-0.147466	8	ALDOC|CDA|CSTB|CTSH|CYB5R3|FABP5|FTL|LGALS3BP
GO:0005773	GO Cellular Components	vacuole	-2.21158	-0.108825	13	CHGA|CTSH|CYB5R3|FABP5|FTH1|FTL|GC|KIT|LAMP2|RAB7A|RRAGB|PLA2G15|LRRK2
GO:0005775	GO Cellular Components	vacuolar lumen	-2.01385	-0.016727	5	CYB5R3|FABP5|FTL|GC|LAMP2
GO:0032587	GO Cellular Components	ruffle membrane	-3.12422	-0.260744	5	AKT2|DNM2|PLEK|PSD|RAB34
GO:0030670	GO Cellular Components	phagocytic vesicle membrane	-2.58991	-0.175366	4	DNM2|LAMP2|RAB7A|RAB34
GO:0045335	GO Cellular Components	phagocytic vesicle	-2.49306	-0.167054	5	DNM2|LAMP2|VIM|RAB7A|RAB34
GO:0031256	GO Cellular Components	leading edge membrane	-2.02409	-0.0253934	5	AKT2|DNM2|PLEK|PSD|RAB34
GO:0001726	GO Cellular Components	ruffle	-2.00369	-0.0112428	5	AKT2|DNM2|PLEK|PSD|RAB34
GO:0000803	GO Cellular Components	sex chromosome	-2.79752	-0.225207	3	RNF2|SUMO1|PCGF2
GO:0005720	GO Cellular Components	nuclear heterochromatin	-2.64387	-0.177401	3	CENPC|RNF2|PCGF2
GO:0000792	GO Cellular Components	heterochromatin	-2.54891	-0.175366	4	CENPC|RNF2|SUMO1|PCGF2
GO:0000790	GO Cellular Components	nuclear chromatin	-3.22714	-0.260744	10	CENPC|RCC1|HMGB2|IRF1|RELA|RNF2|PCGF2|HMGXB4|KAT8|H2AW
GO:0000785	GO Cellular Components	chromatin	-2.43391	-0.160487	11	CENPC|RCC1|HMGB2|IRF1|RELA|RNF2|SUMO1|PCGF2|HMGXB4|KAT8|H2AW
GO:0044454	GO Cellular Components	nuclear chromosome part	-2.38834	-0.14925	11	CENPC|RCC1|HMGB2|IRF1|MSH2|RELA|RNF2|PCGF2|HMGXB4|KAT8|H2AW
GO:0000228	GO Cellular Components	nuclear chromosome	-2.19973	-0.108825	11	CENPC|RCC1|HMGB2|IRF1|MSH2|RELA|RNF2|PCGF2|HMGXB4|KAT8|H2AW
GO:0044665	GO Cellular Components	MLL1/2 complex	-2.88271	-0.239192	3	RNF2|PRPF31|KAT8
GO:0071339	GO Cellular Components	MLL1 complex	-2.88271	-0.239192	3	RNF2|PRPF31|KAT8
GO:0044450	GO Cellular Components	microtubule organizing center part	-2.55777	-0.175366	6	PIBF1|CEP164|CEP85|CEP295|WDR90|MZT1
GO:0001221	GO Molecular Functions	transcription cofactor binding	-2.38745	-0.14925	3	PER1|RELA|SUMO1
GO:0031625	GO Molecular Functions	ubiquitin protein ligase binding	-2.19415	-0.108825	7	NFKBIA|PER1|RELA|SUMO1|TRAF4|MFN2|SPOPL
GO:0044389	GO Molecular Functions	ubiquitin-like protein ligase binding	-2.05743	-0.0459623	7	NFKBIA|PER1|RELA|SUMO1|TRAF4|MFN2|SPOPL
GO:0003924	GO Molecular Functions	GTPase activity	-2.49854	-0.167054	8	DNM2|TUBB2A|RAB7A|RGS9|MFN2|RRAGB|RAB34|LRRK2
GO:0001882	GO Molecular Functions	nucleoside binding	-2.03338	-0.0283444	8	CDA|DNM2|TUBB2A|RAB7A|MFN2|RRAGB|RAB34|LRRK2
GO:0019904	GO Molecular Functions	protein domain specific binding	-3.51972	-0.35887	15	NR0B1|CALM3|DNM2|HMGB2|IRF3|KIT|LAMP2|RELA|RNF2|VIM|TRAF4|SNTG2|PHRF1|EHMT1|TBC1D10A
GO:0003682	GO Molecular Functions	chromatin binding	-2.07844	-0.055484	10	RCC1|MSH2|PER1|RELA|RNF2|SHMT2|PCGF2|PHF8|ATAD2B|MCM9
GO:0000217	GO Molecular Functions	DNA secondary structure binding	-3.12733	-0.260744	3	NR0B1|HMGB2|MSH2
GO:0003697	GO Molecular Functions	single-stranded DNA binding	-2.76998	-0.225207	5	HMGB2|MSH2|CNBP|SSBP4|MCM9
GO:0016830	GO Molecular Functions	carbon-carbon lyase activity	-3.17357	-0.260744	4	ALDOC|BCKDHA|SHMT2|HMGCLL1
GO:0005164	GO Molecular Functions	tumor necrosis factor receptor binding	-2.79752	-0.225207	3	TNFSF10|TRAF4|SIVA1
GO:0032813	GO Molecular Functions	tumor necrosis factor receptor superfamily binding	-2.30465	-0.143803	3	TNFSF10|TRAF4|SIVA1
GO:0016741	GO Molecular Functions	transferase activity, transferring one-carbon groups	-2.77814	-0.225207	7	ATIC|SHMT2|PRMT3|CMTR1|NSUN5|PCIF1|EHMT1
GO:0042056	GO Molecular Functions	chemoattractant activity	-2.54079	-0.175366	3	HMGB2|NTF3|PGF
GO:0030545	GO Molecular Functions	receptor regulator activity	-2.16465	-0.103096	10	HMGB2|IGSF1|LY6H|NTF3|PGF|PYY|SST|TNFSF10|C1QTNF4|CMTM8

## Sheet: β-cell up GO
GO	Category	Description	LogP	Log(q-value)	#GeneInGOAndHitList	Hits
GO:0034976	GO Biological Processes	response to endoplasmic reticulum stress	-20.3479	-16.2093	38	ATP2A2|CALR|ERN1|GFPT1|PDIA3|HSPA5|DNAJB9|DNAJC3|SEL1L|SSR1|HSPA13|HSP90B1|VCP|MANF|AIFM1|VAPB|PDIA4|HERPUD1|PDIA6|UBE4B|HYOU1|AGR2|PDIA5|FICD|ERP44|SDF2L1|SERP1|ERLEC1|TXNDC12|DNAJB11|DNAJC10|ARFGAP1|UGGT1|SRPRB|TSPYL2|DERL1|HM13|STT3B
GO:0035966	GO Biological Processes	response to topologically incorrect protein	-18.6787	-14.7162	31	CALR|ERN1|GFPT1|HSPA5|HSP90AA1|DNAJB9|DNAJC3|SSR1|HSPA13|HSP90B1|VCP|MANF|VAPB|HERPUD1|PDIA6|HYOU1|AGR2|HSPH1|PDIA5|FICD|ERP44|SDF2L1|SERP1|DNAJB11|TM7SF3|ARFGAP1|UGGT1|SRPRB|TSPYL2|DERL1|STT3B
GO:0006986	GO Biological Processes	response to unfolded protein	-18.1959	-14.4553	29	CALR|ERN1|GFPT1|HSPA5|HSP90AA1|DNAJB9|DNAJC3|SSR1|HSPA13|HSP90B1|VCP|MANF|VAPB|HERPUD1|PDIA6|HYOU1|AGR2|HSPH1|PDIA5|FICD|ERP44|SERP1|DNAJB11|TM7SF3|ARFGAP1|SRPRB|TSPYL2|DERL1|STT3B
GO:0035967	GO Biological Processes	cellular response to topologically incorrect protein	-16.1455	-12.4841	26	CALR|ERN1|GFPT1|HSPA5|DNAJB9|DNAJC3|SSR1|HSPA13|HSP90B1|VCP|VAPB|HERPUD1|PDIA6|HYOU1|AGR2|PDIA5|FICD|SDF2L1|SERP1|DNAJB11|TM7SF3|ARFGAP1|UGGT1|SRPRB|TSPYL2|DERL1
GO:0030968	GO Biological Processes	endoplasmic reticulum unfolded protein response	-15.9667	-12.3722	23	CALR|ERN1|GFPT1|HSPA5|DNAJB9|DNAJC3|SSR1|HSPA13|HSP90B1|VCP|VAPB|HERPUD1|PDIA6|HYOU1|AGR2|PDIA5|FICD|SERP1|DNAJB11|ARFGAP1|SRPRB|TSPYL2|DERL1
GO:0034620	GO Biological Processes	cellular response to unfolded protein	-15.559	-12.0224	24	CALR|ERN1|GFPT1|HSPA5|DNAJB9|DNAJC3|SSR1|HSPA13|HSP90B1|VCP|VAPB|HERPUD1|PDIA6|HYOU1|AGR2|PDIA5|FICD|SERP1|DNAJB11|TM7SF3|ARFGAP1|SRPRB|TSPYL2|DERL1
GO:0036498	GO Biological Processes	IRE1-mediated unfolded protein response	-14.5424	-11.0571	17	ERN1|GFPT1|HSPA5|DNAJB9|DNAJC3|SSR1|VAPB|PDIA6|HYOU1|AGR2|PDIA5|FICD|SERP1|DNAJB11|ARFGAP1|SRPRB|TSPYL2
GO:0006457	GO Biological Processes	protein folding	-9.94808	-6.7126	23	CALR|PDIA3|HSPA5|HSP90AA1|LMAN1|PPIB|PPIC|DNAJC3|HSPA13|HSP90B1|VCP|PDIA4|PDIA6|HSPH1|PDIA5|ERP44|DNAJB11|DNAJC10|ERO1B|UGGT1|DNAJC1|DERL1|DNAJC25
GO:0043687	GO Biological Processes	post-translational protein modification	-4.58486	-2.16645	20	AFP|APLP2|CHGB|EPAS1|F5|FUCA2|IGFBP4|LMO7|SERPINA1|PPIB|DNAJC3|SPP1|HSP90B1|SCG2|PDIA6|FBXW2|DCAF6|FEM1C|ASB9|STT3B
GO:0006888	GO Biological Processes	ER to Golgi vesicle-mediated transport	-8.04884	-5.0406	20	ANK1|F5|GOLGB1|LMAN1|NSF|SERPINA1|SPTAN1|STX5|VCP|USO1|VAPB|GOSR1|SEC23B|HYOU1|COPG1|SCFD1|TMED5|ARFGAP1|RINT1|MCFD2
GO:0048193	GO Biological Processes	Golgi vesicle transport	-7.71938	-4.78493	26	ANK1|ARL1|F5|GOLGA4|GOLGB1|LMAN1|MYO1B|MYO5A|NSF|SERPINA1|SPTAN1|STX5|VCP|BLZF1|USO1|VAPB|GOSR1|PREPL|SEC23B|HYOU1|COPG1|SCFD1|TMED5|ARFGAP1|RINT1|MCFD2
GO:0090114	GO Biological Processes	COPII-coated vesicle budding	-5.9482	-3.2714	10	F5|LMAN1|NSF|SERPINA1|STX5|USO1|VAPB|SEC23B|SCFD1|MCFD2
GO:0051640	GO Biological Processes	organelle localization	-5.56732	-2.96023	33	ATP2A2|DLG1|DNM1|F5|HSP90AA1|LMAN1|MAP6|MYH9|MYO5A|NSF|SERPINA1|STX5|STXBP3|SYN1|SYT4|UCHL1|MAD1L1|USO1|VAPB|GOSR1|PREPL|AKAP9|COPG1|SCFD1|ESYT1|FAM98A|B9D1|PARD3|C17orf75|TRAK2|MLPH|MCFD2|CEP41
GO:0048194	GO Biological Processes	Golgi vesicle budding	-5.52028	-2.93193	10	F5|LMAN1|NSF|SERPINA1|STX5|USO1|VAPB|SEC23B|SCFD1|MCFD2
GO:0006900	GO Biological Processes	vesicle budding from membrane	-5.37309	-2.8143	11	DNM1|F5|LMAN1|NSF|SERPINA1|STX5|USO1|VAPB|SEC23B|SCFD1|MCFD2
GO:0048199	GO Biological Processes	vesicle targeting, to, from or within Golgi	-4.92621	-2.42057	9	F5|LMAN1|NSF|SERPINA1|STX5|USO1|GOSR1|SCFD1|MCFD2
GO:0006903	GO Biological Processes	vesicle targeting	-4.92567	-2.42057	10	F5|LMAN1|NSF|SERPINA1|STX5|USO1|GOSR1|SCFD1|C17orf75|MCFD2
GO:0051650	GO Biological Processes	establishment of vesicle localization	-4.82917	-2.34381	18	ATP2A2|DNM1|F5|LMAN1|MYO5A|NSF|SERPINA1|STX5|SYN1|SYT4|USO1|GOSR1|PREPL|SCFD1|C17orf75|TRAK2|MLPH|MCFD2
GO:0016050	GO Biological Processes	vesicle organization	-4.72069	-2.26063	19	CALR|DNM1|F5|LMAN1|NSF|SERPINA1|SERPINE2|PTPRN|SDC4|STX5|SYT4|TMF1|USO1|VAPB|GOSR1|SEC23B|SCFD1|SNX10|MCFD2
GO:0051648	GO Biological Processes	vesicle localization	-4.51992	-2.10971	18	ATP2A2|DNM1|F5|LMAN1|MYO5A|NSF|SERPINA1|STX5|SYN1|SYT4|USO1|GOSR1|PREPL|SCFD1|C17orf75|TRAK2|MLPH|MCFD2
GO:0048207	GO Biological Processes	vesicle targeting, rough ER to cis-Golgi	-4.42931	-2.03941	8	F5|LMAN1|NSF|SERPINA1|STX5|USO1|SCFD1|MCFD2
GO:0048208	GO Biological Processes	COPII vesicle coating	-4.42931	-2.03941	8	F5|LMAN1|NSF|SERPINA1|STX5|USO1|SCFD1|MCFD2
GO:0051656	GO Biological Processes	establishment of organelle localization	-4.24791	-1.89109	24	ATP2A2|DLG1|DNM1|F5|LMAN1|MYH9|MYO5A|NSF|SERPINA1|STX5|SYN1|SYT4|UCHL1|MAD1L1|USO1|GOSR1|PREPL|COPG1|SCFD1|PARD3|C17orf75|TRAK2|MLPH|MCFD2
GO:0006901	GO Biological Processes	vesicle coating	-4.2425	-1.88926	8	F5|LMAN1|NSF|SERPINA1|STX5|USO1|SCFD1|MCFD2
GO:0140056	GO Biological Processes	organelle localization by membrane tethering	-3.35968	-1.17293	11	HSP90AA1|NSF|STX5|STXBP3|USO1|VAPB|AKAP9|SCFD1|ESYT1|B9D1|CEP41
GO:0022406	GO Biological Processes	membrane docking	-3.17078	-1.03221	11	HSP90AA1|NSF|STX5|STXBP3|USO1|VAPB|AKAP9|SCFD1|ESYT1|B9D1|CEP41
GO:0048278	GO Biological Processes	vesicle docking	-2.11692	-0.329563	5	NSF|STX5|STXBP3|USO1|SCFD1
GO:0018279	GO Biological Processes	protein N-linked glycosylation via asparagine	-10.8212	-7.52768	11	STT3A|LMAN1|RPN1|RPN2|ST6GAL1|VCP|UGGT1|OSTC|MAGT1|MCFD2|STT3B
GO:0018196	GO Biological Processes	peptidyl-asparagine modification	-10.6589	-7.3954	11	STT3A|LMAN1|RPN1|RPN2|ST6GAL1|VCP|UGGT1|OSTC|MAGT1|MCFD2|STT3B
GO:0009101	GO Biological Processes	glycoprotein biosynthetic process	-8.93831	-5.79974	27	ATP7A|GCNT2|GFPT1|STT3A|LMAN1|RPN1|RPN2|ST6GAL1|UGDH|VCP|TNIP1|SDF2L1|SERP1|NECAB2|UGGT1|OSTC|TRAK2|GALNT14|GALNT12|MAGT1|TMTC4|MCFD2|PXYLP1|ALG14|STT3B|ST8SIA6|GALNTL6
GO:0006487	GO Biological Processes	protein N-linked glycosylation	-8.54755	-5.43017	13	GFPT1|STT3A|LMAN1|RPN1|RPN2|ST6GAL1|VCP|UGGT1|OSTC|MAGT1|MCFD2|ALG14|STT3B
GO:0009100	GO Biological Processes	glycoprotein metabolic process	-8.43103	-5.33756	29	ATP7A|GCNT2|GFPT1|STT3A|LMAN1|RPN1|RPN2|SEL1L|ST6GAL1|UGDH|VCP|TNIP1|ERP44|SDF2L1|SERP1|NECAB2|UGGT1|OSTC|TRAK2|GALNT14|GALNT12|MAGT1|TMTC4|MCFD2|PXYLP1|ALG14|STT3B|ST8SIA6|GALNTL6
GO:0006486	GO Biological Processes	protein glycosylation	-8.11003	-5.07552	22	GCNT2|GFPT1|STT3A|LMAN1|RPN1|RPN2|ST6GAL1|VCP|SDF2L1|SERP1|UGGT1|OSTC|TRAK2|GALNT14|GALNT12|MAGT1|TMTC4|MCFD2|ALG14|STT3B|ST8SIA6|GALNTL6
GO:0043413	GO Biological Processes	macromolecule glycosylation	-8.11003	-5.07552	22	GCNT2|GFPT1|STT3A|LMAN1|RPN1|RPN2|ST6GAL1|VCP|SDF2L1|SERP1|UGGT1|OSTC|TRAK2|GALNT14|GALNT12|MAGT1|TMTC4|MCFD2|ALG14|STT3B|ST8SIA6|GALNTL6
GO:0070085	GO Biological Processes	glycosylation	-7.78339	-4.82314	22	GCNT2|GFPT1|STT3A|LMAN1|RPN1|RPN2|ST6GAL1|VCP|SDF2L1|SERP1|UGGT1|OSTC|TRAK2|GALNT14|GALNT12|MAGT1|TMTC4|MCFD2|ALG14|STT3B|ST8SIA6|GALNTL6
GO:1901137	GO Biological Processes	carbohydrate derivative biosynthetic process	-7.77138	-4.82314	40	ACLY|ATP7A|DLAT|SLC26A2|GCNT2|GFPT1|GSTZ1|GUCY1A1|GUCY1B1|STT3A|LMAN1|PFKFB2|RPN1|RPN2|SCD|SDC4|ST6GAL1|UGDH|VCP|TNIP1|SLC35D2|ACSL6|SDF2L1|SERP1|NECAB2|NUP133|OGDHL|UGGT1|OSTC|TRAK2|GALNT14|GALNT12|MAGT1|TMTC4|MCFD2|PXYLP1|ALG14|STT3B|ST8SIA6|GALNTL6
GO:0036503	GO Biological Processes	ERAD pathway	-9.10231	-5.94146	15	HSPA5|DNAJB9|SEL1L|HSPA13|HSP90B1|VCP|HERPUD1|UBE4B|SDF2L1|ERLEC1|DNAJC10|UGGT1|DERL1|HM13|STT3B
GO:0032527	GO Biological Processes	protein exit from endoplasmic reticulum	-7.59195	-4.69642	10	LMAN1|SEL1L|HSP90B1|VCP|HERPUD1|TM9SF4|ERLEC1|DERL1|HM13|SLC35D3
GO:0030433	GO Biological Processes	ubiquitin-dependent ERAD pathway	-7.52995	-4.64665	12	HSPA5|DNAJB9|SEL1L|HSPA13|HSP90B1|VCP|HERPUD1|UBE4B|ERLEC1|DNAJC10|DERL1|STT3B
GO:0030970	GO Biological Processes	retrograde protein transport, ER to cytosol	-6.00685	-3.31543	7	SEL1L|HSP90B1|VCP|HERPUD1|ERLEC1|DERL1|HM13
GO:1903513	GO Biological Processes	endoplasmic reticulum to cytosol transport	-6.00685	-3.31543	7	SEL1L|HSP90B1|VCP|HERPUD1|ERLEC1|DERL1|HM13
GO:0044257	GO Biological Processes	cellular protein catabolic process	-4.75279	-2.27697	33	CSNK1A1|EFNA1|FAP|HSPA5|HSP90AA1|IDE|MAP1A|DNAJB9|DNAJC3|RNF6|SEL1L|HSPA13|TMF1|HSP90B1|UCHL1|VCP|HERPUD1|ZMPSTE24|UBE4B|TCIRG1|YME1L1|SDF2L1|RNF11|ERLEC1|PRPF19|DNAJC10|CPVL|UGGT1|SMURF2|DERL1|HM13|STT3B|NHLRC3
GO:0051603	GO Biological Processes	proteolysis involved in cellular protein catabolic process	-4.59051	-2.16794	31	CSNK1A1|EFNA1|FAP|HSPA5|IDE|MAP1A|DNAJB9|DNAJC3|RNF6|SEL1L|HSPA13|TMF1|HSP90B1|UCHL1|VCP|HERPUD1|ZMPSTE24|UBE4B|YME1L1|SDF2L1|RNF11|ERLEC1|PRPF19|DNAJC10|CPVL|UGGT1|SMURF2|DERL1|HM13|STT3B|NHLRC3
GO:0071712	GO Biological Processes	ER-associated misfolded protein catabolic process	-4.23375	-1.88757	4	VCP|SDF2L1|UGGT1|DERL1
GO:0010498	GO Biological Processes	proteasomal protein catabolic process	-3.81762	-1.5274	22	CSNK1A1|HSPA5|MAP1A|DNAJB9|SEL1L|HSPA13|TMF1|HSP90B1|UCHL1|VCP|HERPUD1|UBE4B|SDF2L1|ERLEC1|PRPF19|DNAJC10|UGGT1|SMURF2|DERL1|HM13|STT3B|NHLRC3
GO:0006515	GO Biological Processes	protein quality control for misfolded or incompletely synthesized proteins	-3.76225	-1.48402	5	VCP|YME1L1|SDF2L1|UGGT1|DERL1
GO:0071218	GO Biological Processes	cellular response to misfolded protein	-2.98115	-0.889857	4	VCP|SDF2L1|UGGT1|DERL1
GO:0051788	GO Biological Processes	response to misfolded protein	-2.84602	-0.811249	4	VCP|SDF2L1|UGGT1|DERL1
GO:0043161	GO Biological Processes	proteasome-mediated ubiquitin-dependent protein catabolic process	-2.48153	-0.557802	17	CSNK1A1|HSPA5|MAP1A|DNAJB9|SEL1L|HSPA13|HSP90B1|UCHL1|VCP|HERPUD1|UBE4B|ERLEC1|DNAJC10|SMURF2|DERL1|STT3B|NHLRC3
GO:0034975	GO Biological Processes	protein folding in endoplasmic reticulum	-7.8248	-4.8476	7	CALR|PDIA3|HSPA5|DNAJC3|HSP90B1|DNAJC10|ERO1B
GO:0006984	GO Biological Processes	ER-nucleus signaling pathway	-4.59374	-2.16794	7	ATP2A2|CALR|HSPA5|HSP90B1|HERPUD1|AGR2|EIF2A
GO:0036500	GO Biological Processes	ATF6-mediated unfolded protein response	-3.11948	-0.99635	3	CALR|HSPA5|HSP90B1
GO:0036499	GO Biological Processes	PERK-mediated unfolded protein response	-2.14275	-0.341636	3	HSPA5|HERPUD1|AGR2
GO:0045055	GO Biological Processes	regulated exocytosis	-4.51089	-2.1072	33	ACLY|ACTN1|APLP2|ATP2A2|DIAPH1|DOCK2|F5|FUCA1|FUCA2|HSP90AA1|MYH9|CFP|SERPINA1|PLD1|DNAJC3|SLPI|SPTAN1|STXBP3|SYN1|SYT4|VCP|MANF|IQGAP1|CPNE3|PREPL|TCIRG1|FAM3C|TMC6|ERP44|NFASC|SYT13|MAGT1|NHLRC3
GO:0043312	GO Biological Processes	neutrophil degranulation	-3.7036	-1.44009	22	ACLY|DIAPH1|DOCK2|FUCA1|FUCA2|HSP90AA1|CFP|SERPINA1|PLD1|DNAJC3|SLPI|SPTAN1|STXBP3|VCP|IQGAP1|CPNE3|TCIRG1|TMC6|ERP44|NFASC|MAGT1|NHLRC3
GO:0002283	GO Biological Processes	neutrophil activation involved in immune response	-3.66635	-1.40859	22	ACLY|DIAPH1|DOCK2|FUCA1|FUCA2|HSP90AA1|CFP|SERPINA1|PLD1|DNAJC3|SLPI|SPTAN1|STXBP3|VCP|IQGAP1|CPNE3|TCIRG1|TMC6|ERP44|NFASC|MAGT1|NHLRC3
GO:0042119	GO Biological Processes	neutrophil activation	-3.54487	-1.30939	22	ACLY|DIAPH1|DOCK2|FUCA1|FUCA2|HSP90AA1|CFP|SERPINA1|PLD1|DNAJC3|SLPI|SPTAN1|STXBP3|VCP|IQGAP1|CPNE3|TCIRG1|TMC6|ERP44|NFASC|MAGT1|NHLRC3
GO:0002446	GO Biological Processes	neutrophil mediated immunity	-3.53295	-1.30333	22	ACLY|DIAPH1|DOCK2|FUCA1|FUCA2|HSP90AA1|CFP|SERPINA1|PLD1|DNAJC3|SLPI|SPTAN1|STXBP3|VCP|IQGAP1|CPNE3|TCIRG1|TMC6|ERP44|NFASC|MAGT1|NHLRC3
GO:0036230	GO Biological Processes	granulocyte activation	-3.48564	-1.27134	22	ACLY|DIAPH1|DOCK2|FUCA1|FUCA2|HSP90AA1|CFP|SERPINA1|PLD1|DNAJC3|SLPI|SPTAN1|STXBP3|VCP|IQGAP1|CPNE3|TCIRG1|TMC6|ERP44|NFASC|MAGT1|NHLRC3
GO:0043299	GO Biological Processes	leukocyte degranulation	-3.12877	-1.00093	22	ACLY|DIAPH1|DOCK2|FUCA1|FUCA2|HSP90AA1|CFP|SERPINA1|PLD1|DNAJC3|SLPI|SPTAN1|STXBP3|VCP|IQGAP1|CPNE3|TCIRG1|TMC6|ERP44|NFASC|MAGT1|NHLRC3
GO:0002275	GO Biological Processes	myeloid cell activation involved in immune response	-3.02467	-0.921528	22	ACLY|DIAPH1|DOCK2|FUCA1|FUCA2|HSP90AA1|CFP|SERPINA1|PLD1|DNAJC3|SLPI|SPTAN1|STXBP3|VCP|IQGAP1|CPNE3|TCIRG1|TMC6|ERP44|NFASC|MAGT1|NHLRC3
GO:0002444	GO Biological Processes	myeloid leukocyte mediated immunity	-2.94377	-0.858998	22	ACLY|DIAPH1|DOCK2|FUCA1|FUCA2|HSP90AA1|CFP|SERPINA1|PLD1|DNAJC3|SLPI|SPTAN1|STXBP3|VCP|IQGAP1|CPNE3|TCIRG1|TMC6|ERP44|NFASC|MAGT1|NHLRC3
GO:0002274	GO Biological Processes	myeloid leukocyte activation	-2.70947	-0.726237	24	ACLY|DIAPH1|DOCK2|FUCA1|FUCA2|HSP90AA1|CFP|SERPINA1|PLD1|DNAJC3|SLPI|SPTAN1|STXBP3|VCP|ADAM9|IQGAP1|CPNE3|MFHAS1|TCIRG1|TMC6|ERP44|NFASC|MAGT1|NHLRC3
GO:0002366	GO Biological Processes	leukocyte activation involved in immune response	-2.5609	-0.607018	25	ACLY|ATP7A|DIAPH1|DOCK2|FUCA1|FUCA2|HSP90AA1|CFP|SERPINA1|PLD1|DNAJC3|SLPI|SPTAN1|STXBP3|TP53BP1|VCP|IQGAP1|CPNE3|PARP3|TCIRG1|TMC6|ERP44|NFASC|MAGT1|NHLRC3
GO:0002263	GO Biological Processes	cell activation involved in immune response	-2.5292	-0.586531	25	ACLY|ATP7A|DIAPH1|DOCK2|FUCA1|FUCA2|HSP90AA1|CFP|SERPINA1|PLD1|DNAJC3|SLPI|SPTAN1|STXBP3|TP53BP1|VCP|IQGAP1|CPNE3|PARP3|TCIRG1|TMC6|ERP44|NFASC|MAGT1|NHLRC3
GO:0045454	GO Biological Processes	cell redox homeostasis	-5.72741	-3.09239	10	PDIA3|GSR|PRDX1|PDIA4|PDIA6|PDIA5|ERP44|TXNDC12|DNAJC10|ERO1B
GO:1905897	GO Biological Processes	regulation of response to endoplasmic reticulum stress	-6.22073	-3.4801	11	ERN1|HSPA5|DNAJB9|DNAJC3|MANF|HERPUD1|HYOU1|AGR2|FICD|ERLEC1|TXNDC12
GO:1903573	GO Biological Processes	negative regulation of response to endoplasmic reticulum stress	-4.72452	-2.26063	7	HSPA5|DNAJB9|DNAJC3|HERPUD1|HYOU1|ERLEC1|TXNDC12
GO:0070059	GO Biological Processes	intrinsic apoptotic signaling pathway in response to endoplasmic reticulum stress	-2.92383	-0.849838	6	ERN1|AIFM1|HERPUD1|HYOU1|TXNDC12|DNAJC10
GO:1902236	GO Biological Processes	negative regulation of endoplasmic reticulum stress-induced intrinsic apoptotic signaling pathway	-2.20355	-0.383239	3	HERPUD1|HYOU1|TXNDC12
GO:0010256	GO Biological Processes	endomembrane system organization	-5.74843	-3.10122	25	ARL1|ATP2A2|CSNK1A1|DNM1|GOLGB1|LMAN1|MYH9|MYO5A|SERPINE2|PTPRN|STX5|SYT4|TMF1|BLZF1|USO1|VAPB|AKAP9|ZMPSTE24|SERP1|SNX10|SEC61A1|TMED5|ATP8B2|VMP1|TLCD2
GO:0007030	GO Biological Processes	Golgi organization	-4.67725	-2.22887	12	ARL1|CSNK1A1|GOLGB1|LMAN1|MYO5A|STX5|BLZF1|USO1|AKAP9|TMED5|ATP8B2|VMP1
GO:1901142	GO Biological Processes	insulin metabolic process	-5.71245	-3.09239	4	CPE|ERN1|IDE|ERO1B
GO:0016486	GO Biological Processes	peptide hormone processing	-2.45455	-0.542581	4	CPE|PCSK1|ECE2|ERO1B
GO:0016311	GO Biological Processes	dephosphorylation	-4.69493	-2.2421	24	DLG1|ITGA2|PFKFB2|PPM1B|PPP1CC|PPP1R1A|PPP2R2C|PPP3CC|PTPRG|PTPRN|HSP90B1|CDC14B|IQGAP1|MFHAS1|NT5C2|PPP2R3C|SLC39A10|DUSP16|PLPP5|PXYLP1|G6PC3|PPM1K|PLPP4|TIPRL
GO:0006470	GO Biological Processes	protein dephosphorylation	-2.8375	-0.804441	15	DLG1|PPM1B|PPP1CC|PPP1R1A|PPP2R2C|PPP3CC|PTPRG|PTPRN|HSP90B1|CDC14B|MFHAS1|SLC39A10|DUSP16|PPM1K|TIPRL
GO:0006979	GO Biological Processes	response to oxidative stress	-5.06199	-2.54147	24	APOD|ATP2A2|ATP7A|EGFR|EPAS1|GCH1|GCLM|GPX2|GPX3|GSR|GUCY1B1|MB|ND3|PRDX1|PTGS2|PTPRN|SFPQ|ACOX2|ADAM9|PDLIM1|AIFM1|TXNIP|RGS14|TP53INP1
GO:0098869	GO Biological Processes	cellular oxidant detoxification	-3.81472	-1.5274	9	ATP7A|GCH1|GPX2|GPX3|GSR|GSTZ1|PRDX1|PTGS2|TP53INP1
GO:1990748	GO Biological Processes	cellular detoxification	-3.50764	-1.28815	9	ATP7A|GCH1|GPX2|GPX3|GSR|GSTZ1|PRDX1|PTGS2|TP53INP1
GO:0098754	GO Biological Processes	detoxification	-3.0121	-0.91294	9	ATP7A|GCH1|GPX2|GPX3|GSR|GSTZ1|PRDX1|PTGS2|TP53INP1
GO:0000302	GO Biological Processes	response to reactive oxygen species	-2.25547	-0.413561	11	APOD|ATP7A|EGFR|GCH1|GUCY1B1|MB|PRDX1|PTPRN|ADAM9|AIFM1|TXNIP
GO:0034599	GO Biological Processes	cellular response to oxidative stress	-2.21107	-0.383239	13	ATP2A2|ATP7A|EGFR|EPAS1|GCH1|GPX2|GPX3|GSR|GUCY1B1|PRDX1|SFPQ|AIFM1|TP53INP1
GO:0097237	GO Biological Processes	cellular response to toxic substance	-2.0729	-0.308156	11	ATP7A|SLC31A1|GCH1|GPX2|GPX3|GSR|GSTZ1|PRDX1|PTGS2|AIFM1|TP53INP1
GO:0080135	GO Biological Processes	regulation of cellular response to stress	-4.6317	-2.19068	32	GADD45A|DLG1|EGFR|EIF4G1|ERN1|GCH1|HSPA5|HSP90AA1|DNAJB9|PRDX1|DNAJC3|PTGS2|SFPQ|SFRP1|SPP1|TGFBR3|TIAM1|TP53BP1|MANF|MFHAS1|HERPUD1|PARP3|ZMPSTE24|HYOU1|AGR2|HSPH1|FICD|ERLEC1|TXNDC12|NUP133|RINT1|EMC10
GO:0070302	GO Biological Processes	regulation of stress-activated protein kinase signaling cascade	-2.13619	-0.341207	11	GADD45A|DLG1|EGFR|ERN1|PRDX1|SFRP1|TGFBR3|TIAM1|MFHAS1|ZMPSTE24|EMC10
GO:0010817	GO Biological Processes	regulation of hormone levels	-4.39107	-2.00837	25	AANAT|AFP|CACNA1E|CPE|EGFR|HPN|IDE|ITPR3|MYO5A|PCSK1|PFKFB2|PTPRN|SFRP1|SPP1|STXBP3|TIAM1|TMF1|DDO|ECE2|ZMPSTE24|TCIRG1|CPQ|SERP1|TM7SF3|ERO1B
GO:0023061	GO Biological Processes	signal release	-3.97518	-1.66911	22	ATP2A2|CACNA1E|CPE|EGFR|GAD2|ITPR3|MYO5A|PFKFB2|PTPRN|SFRP1|SPP1|STXBP3|SYN1|SYT4|TIAM1|TMF1|PREPL|TCIRG1|NAAA|SERP1|TM7SF3|LIN7C
GO:0002790	GO Biological Processes	peptide secretion	-3.30499	-1.12306	25	CACNA1E|CPE|EGFR|ITPR3|MYO5A|PAM|PFKFB2|PPY|PTPRN|SEL1L|SFRP1|STXBP3|SYT4|TIAM1|SCG2|MYOM1|ADAM9|PDIA4|TCIRG1|COPG1|CADM1|SERP1|TM7SF3|DNAJC1|TMEM167A
GO:0009306	GO Biological Processes	protein secretion	-3.27609	-1.11187	24	CACNA1E|EGFR|ITPR3|MYO5A|PAM|PFKFB2|PPY|PTPRN|SEL1L|SFRP1|STXBP3|SYT4|TIAM1|SCG2|MYOM1|ADAM9|PDIA4|TCIRG1|COPG1|CADM1|SERP1|TM7SF3|DNAJC1|TMEM167A
GO:0030072	GO Biological Processes	peptide hormone secretion	-2.93991	-0.858947	13	CACNA1E|CPE|EGFR|ITPR3|MYO5A|PFKFB2|PTPRN|SFRP1|STXBP3|TIAM1|TCIRG1|SERP1|TM7SF3
GO:0046879	GO Biological Processes	hormone secretion	-2.91829	-0.849838	15	CACNA1E|CPE|EGFR|ITPR3|MYO5A|PFKFB2|PTPRN|SFRP1|SPP1|STXBP3|TIAM1|TMF1|TCIRG1|SERP1|TM7SF3
GO:0009914	GO Biological Processes	hormone transport	-2.78496	-0.771475	15	CACNA1E|CPE|EGFR|ITPR3|MYO5A|PFKFB2|PTPRN|SFRP1|SPP1|STXBP3|TIAM1|TMF1|TCIRG1|SERP1|TM7SF3
GO:0030073	GO Biological Processes	insulin secretion	-2.64359	-0.672755	11	CACNA1E|ITPR3|MYO5A|PFKFB2|PTPRN|SFRP1|STXBP3|TIAM1|TCIRG1|SERP1|TM7SF3
GO:1903530	GO Biological Processes	regulation of secretion by cell	-2.2027	-0.383239	25	ATP2A2|CACNA1E|EGFR|ITPR3|NSF|PAM|PFKFB2|SDC4|SFRP1|SPP1|STXBP3|SYN1|SYT4|TIAM1|TMF1|TNFRSF1A|MYOM1|ADAM9|PREPL|TCIRG1|CADM1|SERP1|TM7SF3|SYT13|DNAJC1
GO:0051223	GO Biological Processes	regulation of protein transport	-2.03646	-0.289817	23	APOD|CACNA1E|EGFR|ITPR3|LMAN1|PAM|PFKFB2|PTGS2|SFRP1|SP100|SYT4|TIAM1|MYOM1|ADAM9|TM9SF4|TCIRG1|SCFD1|CADM1|SERP1|ERLEC1|TM7SF3|DNAJC1|SLC35D3
GO:1903894	GO Biological Processes	regulation of IRE1-mediated unfolded protein response	-4.23375	-1.88757	4	HSPA5|DNAJB9|AGR2|FICD
GO:1900101	GO Biological Processes	regulation of endoplasmic reticulum unfolded protein response	-4.00882	-1.68649	5	ERN1|HSPA5|DNAJB9|AGR2|FICD
GO:0031589	GO Biological Processes	cell-substrate adhesion	-4.18403	-1.8448	19	ACTN1|APOD|CALR|EFNA1|GCNT2|ITGA2|BCAM|SDC4|SFRP1|TIAM1|ADAM9|IQGAP1|ITGBL1|EDIL3|AGR2|FAM107A|EPDR1|AKIP1|FMN1
GO:0007045	GO Biological Processes	cell-substrate adherens junction assembly	-3.78973	-1.50849	8	ACTN1|APOD|ITGA2|SDC4|SFRP1|IQGAP1|FAM107A|FMN1
GO:0048041	GO Biological Processes	focal adhesion assembly	-3.78973	-1.50849	8	ACTN1|APOD|ITGA2|SDC4|SFRP1|IQGAP1|FAM107A|FMN1
GO:0034333	GO Biological Processes	adherens junction assembly	-3.4727	-1.2661	8	ACTN1|APOD|ITGA2|SDC4|SFRP1|IQGAP1|FAM107A|FMN1
GO:0007160	GO Biological Processes	cell-matrix adhesion	-3.34593	-1.1616	13	ACTN1|APOD|ITGA2|BCAM|SDC4|SFRP1|TIAM1|ADAM9|IQGAP1|ITGBL1|FAM107A|EPDR1|FMN1
GO:0007044	GO Biological Processes	cell-substrate junction assembly	-3.25262	-1.10082	8	ACTN1|APOD|ITGA2|SDC4|SFRP1|IQGAP1|FAM107A|FMN1
GO:0034329	GO Biological Processes	cell junction assembly	-3.08519	-0.971924	13	ACTN1|APOD|DLG1|ITGA2|SDC4|SFRP1|IQGAP1|FAM107A|NFASC|LSR|PARD3|VMP1|FMN1
GO:0051893	GO Biological Processes	regulation of focal adhesion assembly	-2.99906	-0.903851	6	APOD|SDC4|SFRP1|IQGAP1|FAM107A|FMN1
GO:0090109	GO Biological Processes	regulation of cell-substrate junction assembly	-2.99906	-0.903851	6	APOD|SDC4|SFRP1|IQGAP1|FAM107A|FMN1
GO:0051894	GO Biological Processes	positive regulation of focal adhesion assembly	-2.912	-0.849838	4	SDC4|SFRP1|IQGAP1|FMN1
GO:0034330	GO Biological Processes	cell junction organization	-2.80184	-0.782191	14	ACTN1|APOD|DLG1|ITGA2|SDC4|SFRP1|IQGAP1|FAM107A|NFASC|CADM1|LSR|PARD3|VMP1|FMN1
GO:0034332	GO Biological Processes	adherens junction organization	-2.76705	-0.757198	9	ACTN1|APOD|ITGA2|SDC4|SFRP1|IQGAP1|FAM107A|CADM1|FMN1
GO:1903391	GO Biological Processes	regulation of adherens junction organization	-2.74822	-0.746366	6	APOD|SDC4|SFRP1|IQGAP1|FAM107A|FMN1
GO:1903393	GO Biological Processes	positive regulation of adherens junction organization	-2.55559	-0.605204	4	SDC4|SFRP1|IQGAP1|FMN1
GO:1901890	GO Biological Processes	positive regulation of cell junction assembly	-2.45455	-0.542581	4	SDC4|SFRP1|IQGAP1|FMN1
GO:1901888	GO Biological Processes	regulation of cell junction assembly	-2.1588	-0.347592	6	APOD|SDC4|SFRP1|IQGAP1|FAM107A|FMN1
GO:0030155	GO Biological Processes	regulation of cell adhesion	-2.09242	-0.315864	23	APOD|CALR|DLG1|EFNA1|GCNT2|ITGA2|LMO7|SERPINE2|SERPINI1|PTPRG|SDC4|SFRP1|MAD1L1|ADAM9|IQGAP1|ADGRG1|EDIL3|AGR2|HSPH1|FAM107A|FXYD5|TENM3|FMN1
GO:0010810	GO Biological Processes	regulation of cell-substrate adhesion	-2.05371	-0.297051	10	APOD|CALR|GCNT2|SDC4|SFRP1|IQGAP1|EDIL3|AGR2|FAM107A|FMN1
GO:0010811	GO Biological Processes	positive regulation of cell-substrate adhesion	-2.0536	-0.297051	7	CALR|SDC4|SFRP1|IQGAP1|EDIL3|AGR2|FMN1
GO:0016049	GO Biological Processes	cell growth	-4.11816	-1.78236	23	EGFR|EIF4G1|EIF4G2|GOLGA4|HPN|HSP90AA1|IGFBP4|NRCAM|SERPINE2|RGS4|RNF6|SFRP1|SPP1|SYT4|TIAM1|BLZF1|IQGAP1|BCAR1|SLC9A6|FAM107A|TSPYL2|SEMA6D|RERG
GO:0001558	GO Biological Processes	regulation of cell growth	-3.28518	-1.11275	19	EGFR|EIF4G1|EIF4G2|GOLGA4|HPN|IGFBP4|NRCAM|SERPINE2|RGS4|RNF6|SFRP1|SPP1|SYT4|BLZF1|BCAR1|FAM107A|TSPYL2|SEMA6D|RERG
GO:0022604	GO Biological Processes	regulation of cell morphogenesis	-2.92981	-0.851941	20	CALR|DIAPH1|DLG1|EFNA1|GAS2|GOLGA4|HPN|MAP6|MYH9|NRCAM|RNF6|SPP1|SYT4|TIAM1|XK|ZMPSTE24|TRAK2|SEMA6D|FMNL2|FGD4
GO:0040008	GO Biological Processes	regulation of growth	-2.78428	-0.771475	25	EGFR|EIF4G1|EIF4G2|GOLGA4|HPN|IGFBP4|NRCAM|SERPINE2|PPIB|RGS4|RNF6|SFRP1|SPP1|SYT4|TGFBR3|BLZF1|BCAR1|ZMPSTE24|AGR2|FAM107A|SERP1|ING3|TSPYL2|SEMA6D|RERG
GO:0007409	GO Biological Processes	axonogenesis	-2.72417	-0.733198	19	EFNA1|GOLGA4|HSP90AA1|MAP1A|MAP6|NRCAM|RNF6|SPP1|SPTAN1|TIAM1|TOP2B|UCHL1|XK|SLC9A6|NFASC|PARD3|TRAK2|SEMA6D|UNC5B
GO:0060560	GO Biological Processes	developmental growth involved in morphogenesis	-2.69	-0.711292	12	GOLGA4|HSP90AA1|NRCAM|RNF6|SFRP1|SPP1|SYT4|TIAM1|IQGAP1|SLC9A6|SEMA6D|FMN1
GO:0061564	GO Biological Processes	axon development	-2.62432	-0.657473	20	APOD|EFNA1|GOLGA4|HSP90AA1|MAP1A|MAP6|NRCAM|RNF6|SPP1|SPTAN1|TIAM1|TOP2B|UCHL1|XK|SLC9A6|NFASC|PARD3|TRAK2|SEMA6D|UNC5B
GO:0050770	GO Biological Processes	regulation of axonogenesis	-2.53773	-0.593668	10	EFNA1|GOLGA4|MAP6|NRCAM|RNF6|SPP1|TIAM1|XK|TRAK2|SEMA6D
GO:0048812	GO Biological Processes	neuron projection morphogenesis	-2.43329	-0.528219	23	ATP7A|EFNA1|EGFR|GOLGA4|HSP90AA1|MAP1A|MAP6|NRCAM|RNF6|SPP1|SPTAN1|SYT4|TIAM1|TOP2B|UCHL1|XK|IQGAP1|SLC9A6|NFASC|PARD3|TRAK2|SEMA6D|UNC5B
GO:0120039	GO Biological Processes	plasma membrane bounded cell projection morphogenesis	-2.3223	-0.455492	23	ATP7A|EFNA1|EGFR|GOLGA4|HSP90AA1|MAP1A|MAP6|NRCAM|RNF6|SPP1|SPTAN1|SYT4|TIAM1|TOP2B|UCHL1|XK|IQGAP1|SLC9A6|NFASC|PARD3|TRAK2|SEMA6D|UNC5B
GO:0048858	GO Biological Processes	cell projection morphogenesis	-2.29143	-0.431612	23	ATP7A|EFNA1|EGFR|GOLGA4|HSP90AA1|MAP1A|MAP6|NRCAM|RNF6|SPP1|SPTAN1|SYT4|TIAM1|TOP2B|UCHL1|XK|IQGAP1|SLC9A6|NFASC|PARD3|TRAK2|SEMA6D|UNC5B
GO:1990138	GO Biological Processes	neuron projection extension	-2.27989	-0.426874	9	GOLGA4|HSP90AA1|NRCAM|RNF6|SYT4|TIAM1|IQGAP1|SLC9A6|SEMA6D
GO:0048588	GO Biological Processes	developmental cell growth	-2.24186	-0.405406	11	GOLGA4|HSP90AA1|NRCAM|RGS4|RNF6|SPP1|SYT4|TIAM1|IQGAP1|SLC9A6|SEMA6D
GO:0048589	GO Biological Processes	developmental growth	-2.23079	-0.399712	23	APOD|GAS2|GOLGA4|HSP90AA1|NRCAM|PPIB|RGS4|RNF6|SFRP1|SPP1|SYT4|TGFBR3|TIAM1|IQGAP1|ZMPSTE24|CPQ|SLC9A6|AGR2|SERP1|PRPF19|SEMA6D|COL27A1|FMN1
GO:0032990	GO Biological Processes	cell part morphogenesis	-2.14973	-0.341636	23	ATP7A|EFNA1|EGFR|GOLGA4|HSP90AA1|MAP1A|MAP6|NRCAM|RNF6|SPP1|SPTAN1|SYT4|TIAM1|TOP2B|UCHL1|XK|IQGAP1|SLC9A6|NFASC|PARD3|TRAK2|SEMA6D|UNC5B
GO:0048008	GO Biological Processes	platelet-derived growth factor receptor signaling pathway	-3.97877	-1.66951	7	APOD|PDGFRL|IQGAP1|BCAR1|PHF14|TXNIP|RGS14
GO:0051592	GO Biological Processes	response to calcium ion	-3.83333	-1.53675	11	AANAT|EGFR|HSPA5|ITPR3|SYT4|ADAM9|IQGAP1|CPNE3|TXNIP|SYT13|ADGRV1
GO:0010035	GO Biological Processes	response to inorganic substance	-3.61069	-1.36421	24	AANAT|ATP7A|CALR|EGFR|GCH1|GUCY1B1|HSPA5|ITPR3|MB|TNFRSF11B|PRDX1|PAM|PTGS2|SYT4|VCP|XRCC4|ADAM9|IQGAP1|CPNE3|AIFM1|TCIRG1|TXNIP|SYT13|ADGRV1
GO:0010038	GO Biological Processes	response to metal ion	-3.58573	-1.34202	18	AANAT|ATP7A|CALR|EGFR|HSPA5|ITPR3|TNFRSF11B|PAM|PTGS2|SYT4|XRCC4|ADAM9|IQGAP1|CPNE3|TCIRG1|TXNIP|SYT13|ADGRV1
GO:0071241	GO Biological Processes	cellular response to inorganic substance	-3.51468	-1.28992	13	ATP7A|CALR|EGFR|GUCY1B1|HSPA5|PTGS2|SYT4|XRCC4|IQGAP1|CPNE3|AIFM1|SYT13|ADGRV1
GO:0010042	GO Biological Processes	response to manganese ion	-3.29591	-1.12111	4	ATP7A|HSPA5|PTGS2|ADAM9
GO:0071248	GO Biological Processes	cellular response to metal ion	-2.93871	-0.858947	11	ATP7A|CALR|EGFR|HSPA5|PTGS2|SYT4|XRCC4|IQGAP1|CPNE3|SYT13|ADGRV1
GO:0071277	GO Biological Processes	cellular response to calcium ion	-2.28138	-0.427242	6	HSPA5|SYT4|IQGAP1|CPNE3|SYT13|ADGRV1
GO:0045453	GO Biological Processes	bone resorption	-3.74493	-1.47559	7	EGFR|IAPP|TNFRSF11B|SPP1|TCIRG1|NCDN|SNX10
GO:0046849	GO Biological Processes	bone remodeling	-3.4727	-1.2661	8	EGFR|IAPP|TNFRSF11B|SFRP1|SPP1|TCIRG1|NCDN|SNX10
GO:0048871	GO Biological Processes	multicellular organismal homeostasis	-2.9191	-0.849838	20	EGFR|EIF4G1|EPAS1|ESRRG|GCNT2|IAPP|NRDC|TNFRSF11B|PRDX1|PRKACB|PTGS2|SCD|SPP1|TFF3|TCIRG1|NCDN|SNX10|ADGRV1|PM20D1|SLC35D3
GO:0001894	GO Biological Processes	tissue homeostasis	-2.81583	-0.791164	12	EGFR|EPAS1|GCNT2|IAPP|TNFRSF11B|PRDX1|SPP1|TFF3|TCIRG1|NCDN|SNX10|ADGRV1
GO:0046850	GO Biological Processes	regulation of bone remodeling	-2.65747	-0.68325	5	EGFR|IAPP|TNFRSF11B|SFRP1|SPP1
GO:0048771	GO Biological Processes	tissue remodeling	-2.5895	-0.629907	10	ATP7A|EGFR|EPAS1|IAPP|TNFRSF11B|SFRP1|SPP1|TCIRG1|NCDN|SNX10
GO:0046851	GO Biological Processes	negative regulation of bone remodeling	-2.57162	-0.61632	3	IAPP|TNFRSF11B|SFRP1
GO:0034104	GO Biological Processes	negative regulation of tissue remodeling	-2.20355	-0.383239	3	IAPP|TNFRSF11B|SFRP1
GO:0045124	GO Biological Processes	regulation of bone resorption	-2.1512	-0.342026	4	EGFR|IAPP|TNFRSF11B|SPP1
GO:0072657	GO Biological Processes	protein localization to membrane	-3.70774	-1.44132	26	ANK1|CPE|DLG1|EGFR|GOLGA4|HSPA5|HSP90AA1|MYO5A|NSF|PPP3CC|CLIP1|SSR1|TIAM1|TNFRSF1A|BLZF1|PREPL|TM9SF4|AGR2|NFASC|SEC61A1|NECAB2|LZTFL1|LIN7C|PARD3|FYB2|ZDHHC20
GO:1990778	GO Biological Processes	protein localization to cell periphery	-2.94576	-0.858998	15	ANK1|DLG1|EGFR|GOLGA4|MYO5A|NSF|CLIP1|TNFRSF1A|BLZF1|PREPL|AGR2|NFASC|LZTFL1|LIN7C|FYB2
GO:0006892	GO Biological Processes	post-Golgi vesicle-mediated transport	-2.36174	-0.481601	7	GOLGA4|MYO1B|MYO5A|NSF|BLZF1|PREPL|SCFD1
GO:0072659	GO Biological Processes	protein localization to plasma membrane	-2.30922	-0.445956	12	ANK1|DLG1|EGFR|GOLGA4|MYO5A|NSF|TNFRSF1A|BLZF1|PREPL|AGR2|NFASC|FYB2
GO:0043001	GO Biological Processes	Golgi to plasma membrane protein transport	-2.11311	-0.328651	4	GOLGA4|NSF|BLZF1|PREPL
GO:0051604	GO Biological Processes	protein maturation	-3.54632	-1.30939	19	AANAT|C7|CALR|CPE|HPN|MYH9|PCSK1|CFP|SERPINE2|PRKACB|ECE2|ZMPSTE24|YME1L1|DNAJB11|SUSD4|ERO1B|SPCS3|HM13|SEC11C
GO:0016485	GO Biological Processes	protein processing	-3.15873	-1.02232	16	C7|CPE|HPN|MYH9|PCSK1|CFP|SERPINE2|PRKACB|ECE2|ZMPSTE24|YME1L1|SUSD4|ERO1B|SPCS3|HM13|SEC11C
GO:0042445	GO Biological Processes	hormone metabolic process	-2.73642	-0.739304	12	AANAT|AFP|CPE|HPN|IDE|PCSK1|SPP1|DDO|ECE2|ZMPSTE24|CPQ|ERO1B
GO:0051186	GO Biological Processes	cofactor metabolic process	-3.53323	-1.30333	25	ACLY|DBI|DLAT|EGFR|GCH1|GCLM|GPX3|GSR|GSTM5|GSTZ1|HSP90AA1|MMUT|PRDX1|PCCB|PFKFB2|PTGS2|SCD|SPR|VCP|ACSL6|AHCYL2|NADSYN1|RSAD1|NUP133|OGDHL
GO:0006790	GO Biological Processes	sulfur compound metabolic process	-3.03518	-0.930037	17	ACLY|DBI|DLAT|SLC26A2|GCLM|GSR|GSTM5|GSTZ1|MMUT|PCCB|SCD|UGDH|SLC35D2|ACSL6|AHCYL2|SULT1C4|SQOR
GO:0033866	GO Biological Processes	nucleoside bisphosphate biosynthetic process	-2.71505	-0.730296	6	ACLY|DLAT|SLC26A2|GSTZ1|SCD|ACSL6
GO:0034030	GO Biological Processes	ribonucleoside bisphosphate biosynthetic process	-2.71505	-0.730296	6	ACLY|DLAT|SLC26A2|GSTZ1|SCD|ACSL6
GO:0034033	GO Biological Processes	purine nucleoside bisphosphate biosynthetic process	-2.71505	-0.730296	6	ACLY|DLAT|SLC26A2|GSTZ1|SCD|ACSL6
GO:0035384	GO Biological Processes	thioester biosynthetic process	-2.43165	-0.528219	5	ACLY|DLAT|GSTZ1|SCD|ACSL6
GO:0071616	GO Biological Processes	acyl-CoA biosynthetic process	-2.43165	-0.528219	5	ACLY|DLAT|GSTZ1|SCD|ACSL6
GO:0044272	GO Biological Processes	sulfur compound biosynthetic process	-2.38953	-0.500155	10	ACLY|DLAT|SLC26A2|GCLM|GSTM5|GSTZ1|SCD|UGDH|SLC35D2|ACSL6
GO:0051188	GO Biological Processes	cofactor biosynthetic process	-2.35673	-0.480614	14	ACLY|DLAT|GCH1|GCLM|GSTZ1|PFKFB2|PTGS2|SCD|SPR|ACSL6|NADSYN1|RSAD1|NUP133|OGDHL
GO:0009108	GO Biological Processes	coenzyme biosynthetic process	-2.32222	-0.455492	12	ACLY|DLAT|GCH1|GSTZ1|PFKFB2|PTGS2|SCD|SPR|ACSL6|NADSYN1|NUP133|OGDHL
GO:0006732	GO Biological Processes	coenzyme metabolic process	-2.26786	-0.422924	16	ACLY|DBI|DLAT|GCH1|GSTZ1|PCCB|PFKFB2|PTGS2|SCD|SPR|VCP|ACSL6|AHCYL2|NADSYN1|NUP133|OGDHL
GO:0033865	GO Biological Processes	nucleoside bisphosphate metabolic process	-2.24544	-0.4079	8	ACLY|DBI|DLAT|SLC26A2|GSTZ1|SCD|ACSL6|SULT1C4
GO:0033875	GO Biological Processes	ribonucleoside bisphosphate metabolic process	-2.24544	-0.4079	8	ACLY|DBI|DLAT|SLC26A2|GSTZ1|SCD|ACSL6|SULT1C4
GO:0034032	GO Biological Processes	purine nucleoside bisphosphate metabolic process	-2.24544	-0.4079	8	ACLY|DBI|DLAT|SLC26A2|GSTZ1|SCD|ACSL6|SULT1C4
GO:0009152	GO Biological Processes	purine ribonucleotide biosynthetic process	-2.08789	-0.315864	12	ACLY|DLAT|SLC26A2|GSTZ1|GUCY1A1|GUCY1B1|PFKFB2|SCD|VCP|ACSL6|NUP133|OGDHL
GO:0006085	GO Biological Processes	acetyl-CoA biosynthetic process	-2.08522	-0.315864	3	ACLY|DLAT|GSTZ1
GO:0042147	GO Biological Processes	retrograde transport, endosome to Golgi	-3.40766	-1.2086	8	ARL1|LMAN1|STX5|EVI5|GOSR1|PREPL|ERC1|VPS26B
GO:0006465	GO Biological Processes	signal peptide processing	-2.86864	-0.828303	3	SPCS3|HM13|SEC11C
GO:0006631	GO Biological Processes	fatty acid metabolic process	-3.29589	-1.12111	18	ACADSB|ACLY|CREM|GSTZ1|MMUT|MYO5A|PAM|PCCB|PTGS2|PEX2|MSMO1|SCD|SCP2|TNFRSF1A|ACOX2|ACSL6|NAAA|PNPLA8
GO:1901615	GO Biological Processes	organic hydroxy compound metabolic process	-2.42874	-0.528219	20	ACLY|ATP7A|EPAS1|GCH1|HPN|MYO5A|PFKFB2|PLCB4|MSMO1|SCD|SCP2|SPR|ACOX2|CPQ|PLCH1|NAAA|SULT1C4|PLCD4|STARD4|TTC39B
GO:0032787	GO Biological Processes	monocarboxylic acid metabolic process	-2.39311	-0.501249	23	ACADSB|ACLY|CREM|DLAT|GSTZ1|MMUT|MYO5A|PAM|PCCB|PFKFB2|PTGS2|PEX2|MSMO1|SCD|SCP2|TNFRSF1A|ACOX2|ACSL6|NAAA|PNPLA8|NUP133|OGDHL|STARD4
GO:1901617	GO Biological Processes	organic hydroxy compound biosynthetic process	-2.1956	-0.378215	12	ACLY|GCH1|MYO5A|PLCB4|MSMO1|SCD|SCP2|SPR|ACOX2|PLCH1|PLCD4|STARD4
GO:0051643	GO Biological Processes	endoplasmic reticulum localization	-3.26817	-1.11187	3	MYO5A|VAPB|ESYT1
GO:1903358	GO Biological Processes	regulation of Golgi organization	-2.48762	-0.561237	3	MYO5A|STX5|AKAP9
GO:0016139	GO Biological Processes	glycoside catabolic process	-3.26817	-1.11187	3	FUCA1|FUCA2|NAGA
GO:0016137	GO Biological Processes	glycoside metabolic process	-2.20355	-0.383239	3	FUCA1|FUCA2|NAGA
GO:0098662	GO Biological Processes	inorganic cation transmembrane transport	-3.15598	-1.02173	28	ATP2A2|ATP7A|CACNA1E|CACNA1F|SLC31A1|DIAPH1|DLG1|HPN|ITPR3|KCNH2|MYO5A|RGS4|SCN3A|AKAP9|TCIRG1|SLC9A6|YME1L1|PLCH1|SLC17A5|TSPAN13|SEC61A1|FXYD5|SLC12A9|SLC39A10|STIM2|KCNK16|MAGT1|PM20D1
GO:0015672	GO Biological Processes	monovalent inorganic cation transport	-2.82327	-0.791905	21	ATP2A2|ATP7A|DLG1|HPN|KCNH2|NSF|SERPINE2|RGS4|SCN3A|SLC5A1|AKAP9|TCIRG1|SLC9A6|SLC17A5|FXYD5|SLC12A9|KCNK16|SLC38A10|SLC38A8|PM20D1|SLC38A11
GO:0055080	GO Biological Processes	cation homeostasis	-2.39083	-0.500234	25	ATP2A2|ATP7A|C7|CALCB|CALR|SLC31A1|DIAPH1|EGFR|EPAS1|IAPP|ITPR3|KCNH2|MYO5A|HSP90B1|XK|VAPB|HERPUD1|TM9SF4|TCIRG1|SLC9A6|PLCH1|SNX10|SLC12A9|SLC39A10|STIM2
GO:0055065	GO Biological Processes	metal ion homeostasis	-2.38515	-0.497438	23	ATP2A2|ATP7A|C7|CALCB|CALR|SLC31A1|DIAPH1|EGFR|EPAS1|IAPP|ITPR3|KCNH2|MYO5A|HSP90B1|XK|VAPB|HERPUD1|TCIRG1|PLCH1|SNX10|SLC12A9|SLC39A10|STIM2
GO:0098771	GO Biological Processes	inorganic ion homeostasis	-2.30959	-0.445956	25	ATP2A2|ATP7A|C7|CALCB|CALR|SLC31A1|DIAPH1|EGFR|EPAS1|IAPP|ITPR3|KCNH2|MYO5A|HSP90B1|XK|VAPB|HERPUD1|TM9SF4|TCIRG1|SLC9A6|PLCH1|SNX10|SLC12A9|SLC39A10|STIM2
GO:0034765	GO Biological Processes	regulation of ion transmembrane transport	-2.22569	-0.395685	18	ATP7A|CACNA1E|CACNA1F|DIAPH1|DLG1|GRIA4|KCNH2|MYO5A|RGS4|SCN3A|AKAP9|ZMPSTE24|TCIRG1|TSPAN13|FXYD5|STIM2|KCNK16|PM20D1
GO:0045786	GO Biological Processes	negative regulation of cell cycle	-3.14774	-1.01564	25	CALR|GADD45A|DLG1|EGFR|EIF4G2|ERN1|FAP|GAS2|PRKACB|PTGS2|NR2F2|TOP2B|TP53BP1|MAD1L1|CDC14B|CDK2AP2|FAM107A|INTS7|HBP1|PRPF19|RINT1|TSPYL2|CAB39L|TP53INP1|TIPRL
GO:0000075	GO Biological Processes	cell cycle checkpoint	-2.04036	-0.289817	10	GADD45A|DLG1|TOP2B|TP53BP1|MAD1L1|CDC14B|INTS7|PRPF19|RINT1|TIPRL
GO:0033627	GO Biological Processes	cell adhesion mediated by integrin	-2.00797	-0.277636	5	EFNA1|ITGA2|ADAM9|ITGBL1|FYB2
GO:0006520	GO Biological Processes	cellular amino acid metabolic process	-3.09964	-0.980181	17	ACADSB|ATP7A|BCKDHB|DPYD|GAD2|GFPT1|GCLM|GSTZ1|MMUT|RARS1|WARS1|DDO|SEPHS1|AHCYL2|ERO1B|PM20D1|PPM1K
GO:0050804	GO Biological Processes	modulation of chemical synaptic transmission	-3.07862	-0.967399	19	ATP2A2|BCHE|DNM1|EGFR|GUCY1A1|GUCY1B1|ITPR3|MAP1A|SERPINE2|PLCB4|PTGS2|RGS4|SYN1|SYT4|PREPL|AKAP9|RGS14|FAM107A|NCDN
GO:0099177	GO Biological Processes	regulation of trans-synaptic signaling	-3.06688	-0.957696	19	ATP2A2|BCHE|DNM1|EGFR|GUCY1A1|GUCY1B1|ITPR3|MAP1A|SERPINE2|PLCB4|PTGS2|RGS4|SYN1|SYT4|PREPL|AKAP9|RGS14|FAM107A|NCDN
GO:0007268	GO Biological Processes	chemical synaptic transmission	-2.5849	-0.628172	25	ATP2A2|BCHE|CACNA1E|DLG1|DNM1|EGFR|GAD2|GUCY1A1|GUCY1B1|ITPR3|MAP1A|MYO5A|SERPINE2|PLCB4|PTGS2|RGS4|SYN1|SYT4|PREPL|AKAP9|RGS14|FAM107A|NCDN|NAAA|LIN7C
GO:0098916	GO Biological Processes	anterograde trans-synaptic signaling	-2.5849	-0.628172	25	ATP2A2|BCHE|CACNA1E|DLG1|DNM1|EGFR|GAD2|GUCY1A1|GUCY1B1|ITPR3|MAP1A|MYO5A|SERPINE2|PLCB4|PTGS2|RGS4|SYN1|SYT4|PREPL|AKAP9|RGS14|FAM107A|NCDN|NAAA|LIN7C
GO:0099537	GO Biological Processes	trans-synaptic signaling	-2.52133	-0.580825	25	ATP2A2|BCHE|CACNA1E|DLG1|DNM1|EGFR|GAD2|GUCY1A1|GUCY1B1|ITPR3|MAP1A|MYO5A|SERPINE2|PLCB4|PTGS2|RGS4|SYN1|SYT4|PREPL|AKAP9|RGS14|FAM107A|NCDN|NAAA|LIN7C
GO:0099536	GO Biological Processes	synaptic signaling	-2.47457	-0.554729	25	ATP2A2|BCHE|CACNA1E|DLG1|DNM1|EGFR|GAD2|GUCY1A1|GUCY1B1|ITPR3|MAP1A|MYO5A|SERPINE2|PLCB4|PTGS2|RGS4|SYN1|SYT4|PREPL|AKAP9|RGS14|FAM107A|NCDN|NAAA|LIN7C
GO:0042026	GO Biological Processes	protein refolding	-2.96877	-0.879419	5	HSPA5|HSP90AA1|PPIB|PPIC|HSPA13
GO:0034605	GO Biological Processes	cellular response to heat	-2.2825	-0.427242	8	ATP2A2|HSPA5|HSP90AA1|PTGS2|HSPA13|VCP|HSPH1|NUP133
GO:0051084	GO Biological Processes	'de novo' posttranslational protein folding	-2.27274	-0.422924	4	HSPA5|HSPA13|HSPH1|UGGT1
GO:0061077	GO Biological Processes	chaperone-mediated protein folding	-2.26593	-0.422924	5	HSPA5|PPIB|HSPA13|PDIA4|HSPH1
GO:0009408	GO Biological Processes	response to heat	-2.13573	-0.341207	9	ATP2A2|HSPA5|HSP90AA1|PTGS2|HSPA13|VCP|HSPH1|NUP133|TP53INP1
GO:0006458	GO Biological Processes	'de novo' protein folding	-2.11311	-0.328651	4	HSPA5|HSPA13|HSPH1|UGGT1
GO:0009266	GO Biological Processes	response to temperature stimulus	-2.11063	-0.327125	11	ATP2A2|HSPA5|HSP90AA1|DNAJC3|PTGS2|HSPA13|VCP|HSPH1|NUP133|LXN|TP53INP1
GO:0032355	GO Biological Processes	response to estradiol	-2.94257	-0.858998	9	CALR|EGFR|ITGA2|PAM|PTGS2|SFRP1|NR2F2|AIFM1|TXNIP
GO:0048545	GO Biological Processes	response to steroid hormone	-2.47708	-0.554729	16	AANAT|BCHE|CALR|EGFR|ESRRG|ND3|PAM|PTGS2|RNF6|SFRP1|SPP1|NR2F2|ADAM9|AIFM1|TXNIP|FAM107A
GO:0007584	GO Biological Processes	response to nutrient	-2.45583	-0.542581	11	BCHE|BCKDHB|EGFR|GCLM|ITGA2|TNFRSF11B|PTGS2|SFRP1|SPP1|HSP90B1|AIFM1
GO:0031960	GO Biological Processes	response to corticosteroid	-2.38239	-0.496668	9	AANAT|BCHE|EGFR|ND3|PAM|PTGS2|ADAM9|AIFM1|FAM107A
GO:0071392	GO Biological Processes	cellular response to estradiol stimulus	-2.31591	-0.45034	4	EGFR|ITGA2|SFRP1|AIFM1
GO:0051384	GO Biological Processes	response to glucocorticoid	-2.13863	-0.341207	8	AANAT|BCHE|EGFR|ND3|PAM|PTGS2|ADAM9|FAM107A
GO:0031667	GO Biological Processes	response to nutrient levels	-2.08644	-0.315864	18	BCHE|BCKDHB|EGFR|EIF4G1|GCLM|HSPA5|ITGA2|NUCB2|TNFRSF11B|PTGS2|SFRP1|SPP1|KLF10|HSP90B1|AIFM1|FAM107A|PIK3R4|EIF2A
GO:0071407	GO Biological Processes	cellular response to organic cyclic compound	-2.04809	-0.292434	19	AANAT|CALR|DIAPH1|EGFR|ESRRG|GCLM|HSPA5|ITGA2|ND3|PTGS2|RNF6|SFRP1|SPP1|NR2F2|TMF1|HSP90B1|AIFM1|AKAP9|FAM107A
GO:0033273	GO Biological Processes	response to vitamin	-2.04509	-0.290335	6	BCHE|EGFR|ITGA2|PTGS2|SFRP1|SPP1
GO:0042176	GO Biological Processes	regulation of protein catabolic process	-2.92262	-0.849838	17	CSNK1A1|EFNA1|EGFR|HSP90AA1|IDE|MAP1A|NRDC|NSF|SERPINE2|STX5|TMF1|VCP|ADAM9|HERPUD1|ERLEC1|SMURF2|ASB9
GO:0045732	GO Biological Processes	positive regulation of protein catabolic process	-2.51668	-0.578138	11	CSNK1A1|HSP90AA1|IDE|NRDC|NSF|STX5|VCP|ADAM9|HERPUD1|SMURF2|ASB9
GO:0006605	GO Biological Processes	protein targeting	-2.01256	-0.277636	16	HSPA5|HSP90AA1|IDE|LMAN1|PEX2|SCP2|SSR1|ACOX2|DDO|SEC61G|SEC61A1|PIK3R4|PARD3|SPCS3|TRAK2|ZDHHC20
GO:0006625	GO Biological Processes	protein targeting to peroxisome	-2.00797	-0.277636	5	IDE|PEX2|SCP2|ACOX2|DDO
GO:0072662	GO Biological Processes	protein localization to peroxisome	-2.00797	-0.277636	5	IDE|PEX2|SCP2|ACOX2|DDO
GO:0072663	GO Biological Processes	establishment of protein localization to peroxisome	-2.00797	-0.277636	5	IDE|PEX2|SCP2|ACOX2|DDO
GO:0050999	GO Biological Processes	regulation of nitric-oxide synthase activity	-2.54049	-0.595042	5	EGFR|GCH1|HSP90AA1|SPR|NOSTRIN
GO:0001505	GO Biological Processes	regulation of neurotransmitter levels	-2.42168	-0.522405	15	ATP2A2|ATP7A|BCHE|DPYD|GAD2|GCH1|HSP90AA1|PTGS2|RGS4|SPR|SYN1|SYT4|PREPL|NAAA|LIN7C
GO:0051341	GO Biological Processes	regulation of oxidoreductase activity	-2.33939	-0.466275	7	ATP7A|EGFR|GCH1|HSP90AA1|SPR|NOSTRIN|PPM1K
GO:0032768	GO Biological Processes	regulation of monooxygenase activity	-2.11692	-0.329563	5	EGFR|GCH1|HSP90AA1|SPR|NOSTRIN
GO:0042133	GO Biological Processes	neurotransmitter metabolic process	-2.02168	-0.283643	8	ATP7A|BCHE|DPYD|GAD2|GCH1|HSP90AA1|PTGS2|SPR
GO:0099550	GO Biological Processes	trans-synaptic signaling, modulating synaptic transmission	-2.86864	-0.828303	3	GUCY1A1|GUCY1B1|SYT4
GO:0006493	GO Biological Processes	protein O-linked glycosylation	-2.86823	-0.828303	8	ST6GAL1|SDF2L1|TRAK2|GALNT14|GALNT12|TMTC4|ST8SIA6|GALNTL6
GO:0060307	GO Biological Processes	regulation of ventricular cardiac muscle cell membrane repolarization	-2.78294	-0.771475	4	DLG1|KCNH2|AKAP9|ZMPSTE24
GO:0099625	GO Biological Processes	ventricular cardiac muscle cell membrane repolarization	-2.55559	-0.605204	4	DLG1|KCNH2|AKAP9|ZMPSTE24
GO:0099623	GO Biological Processes	regulation of cardiac muscle cell membrane repolarization	-2.50413	-0.571598	4	DLG1|KCNH2|AKAP9|ZMPSTE24
GO:0035637	GO Biological Processes	multicellular organismal signaling	-2.19271	-0.376358	10	ATP2A2|CACNA1F|ITGA2|ITPR3|KCNH2|NRCAM|SCN3A|AKAP9|ZMPSTE24|NFASC
GO:0060306	GO Biological Processes	regulation of membrane repolarization	-2.19045	-0.375136	4	DLG1|KCNH2|AKAP9|ZMPSTE24
GO:0099622	GO Biological Processes	cardiac muscle cell membrane repolarization	-2.07614	-0.309561	4	DLG1|KCNH2|AKAP9|ZMPSTE24
GO:0034214	GO Biological Processes	protein hexamerization	-2.76089	-0.755863	3	UGDH|VCP|YME1L1
GO:0022602	GO Biological Processes	ovulation cycle process	-2.74052	-0.741825	5	AFP|GAS2|HSPA5|PAM|PTPRN
GO:0042698	GO Biological Processes	ovulation cycle	-2.65052	-0.677789	6	AFP|EGFR|GAS2|HSPA5|PAM|PTPRN
GO:0048511	GO Biological Processes	rhythmic process	-2.30564	-0.443528	13	AANAT|AFP|CREM|EGFR|GAS2|GFPT1|HSPA5|PAM|PPP1CC|PTPRN|SFPQ|KLF10|BHLHE40
GO:0030728	GO Biological Processes	ovulation	-2.14275	-0.341636	3	AFP|GAS2|PTGS2
GO:0016042	GO Biological Processes	lipid catabolic process	-2.67042	-0.693215	15	FUCA1|MMUT|NAGA|PCCB|PLCB4|PLD1|PEX2|SCP2|SPP1|ACOX2|PLCH1|NAAA|PNPLA8|PLBD1|PLCD4
GO:0032959	GO Biological Processes	inositol trisphosphate biosynthetic process	-2.03065	-0.289817	3	PLCB4|PLCH1|PLCD4
GO:0050974	GO Biological Processes	detection of mechanical stimulus involved in sensory perception	-2.66464	-0.688936	4	HPN|ITGA2|SERPINE2|ADGRV1
GO:0050982	GO Biological Processes	detection of mechanical stimulus	-2.00532	-0.275832	4	HPN|ITGA2|SERPINE2|ADGRV1
GO:0071479	GO Biological Processes	cellular response to ionizing radiation	-2.61912	-0.656642	6	GADD45A|HSPA5|SFRP1|TP53BP1|ZMPSTE24|INTS7
GO:0009314	GO Biological Processes	response to radiation	-2.19665	-0.378227	17	AANAT|CACNA1F|GADD45A|EGFR|HSPA5|ND3|PPP1CC|PTGS2|SFRP1|TP53BP1|XRCC4|BHLHE40|ZMPSTE24|UBE4B|RGS14|INTS7|TP53INP1
GO:0007566	GO Biological Processes	embryo implantation	-2.54049	-0.595042	5	CALR|PTGS2|SPP1|SMURF2|VMP1
GO:0010226	GO Biological Processes	response to lithium ion	-2.08522	-0.315864	3	CALR|PTGS2|XRCC4
GO:0019318	GO Biological Processes	hexose metabolic process	-2.48462	-0.559565	12	APOD|CREM|DLAT|FUCA1|FUCA2|IGFBP4|PFKFB2|TFF3|ZMPSTE24|FAM3C|SERP1|G6PC3
GO:0006006	GO Biological Processes	glucose metabolic process	-2.13589	-0.341207	10	APOD|CREM|DLAT|IGFBP4|PFKFB2|TFF3|ZMPSTE24|FAM3C|SERP1|G6PC3
GO:0005975	GO Biological Processes	carbohydrate metabolic process	-2.00391	-0.275271	21	APOD|CREM|CTBS|DLAT|FUCA1|FUCA2|GBE1|IGFBP4|NAGA|PFKFB2|PPP1CC|PPP1R1A|TFF3|UGDH|ZMPSTE24|FAM3C|SERP1|NUP133|OGDHL|G6PC3|ST8SIA6
GO:0010737	GO Biological Processes	protein kinase A signaling	-2.45455	-0.542581	4	IAPP|PRKACB|MYOM1|ADGRV1
GO:0031647	GO Biological Processes	regulation of protein stability	-2.42983	-0.528219	13	AFM|CALR|EFNA1|HSP90AA1|PPIB|PEX2|SEL1L|TSPAN1|FAM107A|AAK1|DERL1|ADGRV1|INSC
GO:0071850	GO Biological Processes	mitotic cell cycle arrest	-2.40947	-0.513938	3	GADD45A|FAP|CDC14B
GO:0060627	GO Biological Processes	regulation of vesicle-mediated transport	-2.39308	-0.501249	20	ATP2A2|CALR|DNM1|DOCK2|ITGA2|NSF|PPP3CC|SDC4|STXBP3|SYN1|SYT4|GOSR1|PREPL|TSPAN1|AAK1|SCFD1|NECAB2|ARFGAP1|SYT13|RINT1
GO:0098693	GO Biological Processes	regulation of synaptic vesicle cycle	-2.23174	-0.399712	7	ATP2A2|DNM1|PLD1|PPP3CC|SYN1|SYT4|PREPL
GO:0033363	GO Biological Processes	secretory granule organization	-2.36054	-0.481601	4	SERPINE2|PTPRN|SYT4|TMF1
GO:0009081	GO Biological Processes	branched-chain amino acid metabolic process	-2.14275	-0.341636	3	ACADSB|BCKDHB|PPM1K
GO:0009083	GO Biological Processes	branched-chain amino acid catabolic process	-2.14275	-0.341636	3	ACADSB|BCKDHB|PPM1K
GO:1903828	GO Biological Processes	negative regulation of cellular protein localization	-2.23174	-0.399712	7	APOD|LMAN1|MAP1A|SP100|MFHAS1|ERLEC1|LZTFL1
GO:0090317	GO Biological Processes	negative regulation of intracellular protein transport	-2.11311	-0.328651	4	APOD|LMAN1|SP100|ERLEC1
GO:0032387	GO Biological Processes	negative regulation of intracellular transport	-2.03442	-0.289817	5	APOD|LMAN1|SP100|SYT4|ERLEC1
GO:0008356	GO Biological Processes	asymmetric cell division	-2.20355	-0.383239	3	RGS14|PARD3|INSC
GO:0006865	GO Biological Processes	amino acid transport	-2.13863	-0.341207	8	RGS4|SYT4|XK|SLC17A5|SLC25A29|SLC38A10|SLC38A8|SLC38A11
GO:0051345	GO Biological Processes	positive regulation of hydrolase activity	-2.10684	-0.324299	25	ARL1|COL4A3|DOCK2|EFNA1|EGFR|ITGA2|MMUT|RGS4|RGS16|SFRP1|TIAM1|VCP|EVI5|IQGAP1|AIFM1|RABGAP1L|FAM13A|SEC23B|RGS14|DNAJB11|DNAJC10|ARFGAP1|SLC39A10|DNAJC1|ELMOD2
GO:0010155	GO Biological Processes	regulation of proton transport	-2.08522	-0.315864	3	ATP7A|TCIRG1|PM20D1
GO:0008360	GO Biological Processes	regulation of cell shape	-2.07083	-0.307926	8	DIAPH1|DLG1|GAS2|HPN|MYH9|ZMPSTE24|FMNL2|FGD4
GO:0016999	GO Biological Processes	antibiotic metabolic process	-2.05429	-0.297051	8	ACLY|DLAT|EGFR|GPX3|PRDX1|ST6GAL1|SULT1C4|OGDHL
GO:0019079	GO Biological Processes	viral genome replication	-2.03494	-0.289817	7	CTBP1|PPIB|SLPI|TOP2B|VCP|VAPB|TNIP1
GO:0048747	GO Biological Processes	muscle fiber development	-2.03442	-0.289817	5	UCHL1|XK|MYOM1|ZMPSTE24|DNER
GO:0034695	GO Biological Processes	response to prostaglandin E	-2.03065	-0.289817	3	AANAT|SFRP1|TGFBR3
GO:0044342	GO Biological Processes	type B pancreatic cell proliferation	-2.03065	-0.289817	3	IGFBP4|PTPRN|SFRP1
GO:0034250	GO Biological Processes	positive regulation of cellular amide metabolic process	-2.02168	-0.283643	8	EFNA1|ITGA2|DNAJC3|TNFRSF1A|FASTKD2|SERP1|UPF3A|YTHDF3
GO:0005788	GO Cellular Components	endoplasmic reticulum lumen	-18.217	-14.4553	37	AFP|APLP2|BCHE|CALR|CHGB|COL4A3|COL5A2|DBI|F5|FUCA2|PDIA3|HSPA5|IGFBP4|DNAJB9|CFP|SERPINA1|PPIB|DNAJC3|PTGS2|SPP1|HSPA13|HSP90B1|SCG2|MANF|PDIA4|PDIA6|HYOU1|PDIA5|ERP44|SDF2L1|ERLEC1|TXNDC12|DNAJB11|DNAJC10|UGGT1|COL27A1|ADAMTSL1
GO:0000139	GO Cellular Components	Golgi membrane	-8.10015	-5.07552	40	ARL1|EGFR|F5|GAD2|GCNT2|GOLGA4|GOLGB1|LMAN1|MYO1B|NSF|SERPINA1|PLD1|RTN1|ST6GAL1|STX5|SYT4|TMF1|TNFRSF1A|BLZF1|USO1|VAPB|GOSR1|ECE2|SEC23B|SLC35D2|COPG1|ERC1|SCFD1|PNPLA8|ARFGAP1|TMEM167B|GALNT14|GALNT12|MCFD2|PXYLP1|TMEM167A|CABP7|ZDHHC20|ST8SIA6|GALNTL6
GO:0005793	GO Cellular Components	endoplasmic reticulum-Golgi intermediate compartment	-7.69105	-4.78293	15	CALR|F5|GOLGB1|HSPA5|LMAN1|NUCB2|SERPINA1|STX5|PDIA6|COPG1|ERP44|TMED5|UGGT1|VMP1|MCFD2
GO:0033116	GO Cellular Components	endoplasmic reticulum-Golgi intermediate compartment membrane	-4.19783	-1.85514	8	CALR|F5|LMAN1|SERPINA1|STX5|TMED5|VMP1|MCFD2
GO:0005798	GO Cellular Components	Golgi-associated vesicle	-3.75578	-1.48349	12	ATP7A|F5|LMAN1|MAP6|SERPINA1|STX5|USO1|SEC23B|COPG1|SCFD1|TMED5|MCFD2
GO:0030134	GO Cellular Components	COPII-coated ER to Golgi transport vesicle	-3.3758	-1.18417	8	F5|LMAN1|SERPINA1|STX5|USO1|SEC23B|TMED5|MCFD2
GO:0030135	GO Cellular Components	coated vesicle	-2.37933	-0.494823	13	ATP7A|EGFR|F5|GAD2|LMAN1|SERPINA1|STX5|USO1|SEC23B|COPG1|AAK1|TMED5|MCFD2
GO:0012507	GO Cellular Components	ER to Golgi transport vesicle membrane	-2.1747	-0.361437	5	LMAN1|STX5|USO1|SEC23B|MCFD2
GO:0034663	GO Cellular Components	endoplasmic reticulum chaperone complex	-11.5698	-8.24417	8	HSPA5|PPIB|HSPA13|HSP90B1|PDIA6|HYOU1|SDF2L1|DNAJC10
GO:0005790	GO Cellular Components	smooth endoplasmic reticulum	-5.50541	-2.92589	7	CALR|HSPA5|MYO5A|PLCB4|PPIB|DNAJC3|HYOU1
GO:0008250	GO Cellular Components	oligosaccharyltransferase complex	-7.13357	-4.26217	6	STT3A|RPN1|RPN2|OSTC|MAGT1|STT3B
GO:0036513	GO Cellular Components	Derlin-1 retrotranslocation complex	-4.59288	-2.16794	4	SEL1L|VCP|DERL1|HM13
GO:0044322	GO Cellular Components	endoplasmic reticulum quality control compartment	-2.98115	-0.889857	4	CALR|SEL1L|ERLEC1|UGGT1
GO:0033018	GO Cellular Components	sarcoplasmic reticulum lumen	-3.26817	-1.11187	3	CALR|HSP90B1|MANF
GO:0016529	GO Cellular Components	sarcoplasmic reticulum	-2.61912	-0.656642	6	ANK1|ATP2A2|CALR|ITPR3|HSP90B1|MANF
GO:0016528	GO Cellular Components	sarcoplasm	-2.35965	-0.481601	6	ANK1|ATP2A2|CALR|ITPR3|HSP90B1|MANF
GO:0005912	GO Cellular Components	adherens junction	-6.99734	-4.13752	31	ACTN1|ATP2A2|CALR|DLG1|EGFR|EIF4G2|FAP|PDIA3|HSPA5|ITGA2|LMO7|MYH9|PPIB|PPP1CC|SDC4|HSP90B1|ADAM9|IQGAP1|CPNE3|PDLIM1|ITGBL1|BCAR1|HYOU1|FAM107A|NFASC|TES|LIN7C|DCAF6|PARD3|CD99L2|FMN1
GO:0070161	GO Cellular Components	anchoring junction	-6.72241	-3.88487	31	ACTN1|ATP2A2|CALR|DLG1|EGFR|EIF4G2|FAP|PDIA3|HSPA5|ITGA2|LMO7|MYH9|PPIB|PPP1CC|SDC4|HSP90B1|ADAM9|IQGAP1|CPNE3|PDLIM1|ITGBL1|BCAR1|HYOU1|FAM107A|NFASC|TES|LIN7C|DCAF6|PARD3|CD99L2|FMN1
GO:0005925	GO Cellular Components	focal adhesion	-6.40017	-3.61378	25	ACTN1|CALR|EGFR|FAP|PDIA3|HSPA5|ITGA2|LMO7|MYH9|PPIB|PPP1CC|SDC4|HSP90B1|ADAM9|IQGAP1|CPNE3|PDLIM1|ITGBL1|BCAR1|HYOU1|FAM107A|NFASC|TES|DCAF6|CD99L2
GO:0005924	GO Cellular Components	cell-substrate adherens junction	-6.34118	-3.57368	25	ACTN1|CALR|EGFR|FAP|PDIA3|HSPA5|ITGA2|LMO7|MYH9|PPIB|PPP1CC|SDC4|HSP90B1|ADAM9|IQGAP1|CPNE3|PDLIM1|ITGBL1|BCAR1|HYOU1|FAM107A|NFASC|TES|DCAF6|CD99L2
GO:0030055	GO Cellular Components	cell-substrate junction	-6.26348	-3.50512	25	ACTN1|CALR|EGFR|FAP|PDIA3|HSPA5|ITGA2|LMO7|MYH9|PPIB|PPP1CC|SDC4|HSP90B1|ADAM9|IQGAP1|CPNE3|PDLIM1|ITGBL1|BCAR1|HYOU1|FAM107A|NFASC|TES|DCAF6|CD99L2
GO:0031983	GO Cellular Components	vesicle lumen	-6.7074	-3.88058	23	ACLY|ACTN1|CALR|DOCK2|EGFR|F5|FUCA1|FUCA2|HSP90AA1|PCSK1|CFP|SERPINA1|SERPINI1|DNAJC3|SLPI|SPTAN1|HSP90B1|VCP|FAM3C|HYOU1|HSPH1|ERP44|NHLRC3
GO:0060205	GO Cellular Components	cytoplasmic vesicle lumen	-6.13713	-3.4195	22	ACLY|ACTN1|CALR|DOCK2|F5|FUCA1|FUCA2|HSP90AA1|PCSK1|CFP|SERPINA1|SERPINI1|DNAJC3|SLPI|SPTAN1|HSP90B1|VCP|FAM3C|HYOU1|HSPH1|ERP44|NHLRC3
GO:0034774	GO Cellular Components	secretory granule lumen	-4.26781	-1.90739	18	ACLY|ACTN1|DOCK2|F5|FUCA1|FUCA2|HSP90AA1|PCSK1|CFP|SERPINA1|SERPINI1|DNAJC3|SLPI|SPTAN1|VCP|FAM3C|ERP44|NHLRC3
GO:0005773	GO Cellular Components	vacuole	-2.90923	-0.849838	28	ACLY|CTBS|CYB561|FUCA1|FUCA2|HSP90AA1|MYO5A|NAGA|NSF|PLD1|DNAJC3|RPN2|SDC4|VCP|CPNE3|MFHAS1|TSPAN1|TCIRG1|CPQ|SLC17A5|NAAA|PIK3R4|EPDR1|PLBD1|VMP1|MAGT1|TP53INP1|NHLRC3
GO:0005775	GO Cellular Components	vacuolar lumen	-2.73384	-0.738284	10	ACLY|FUCA1|FUCA2|HSP90AA1|DNAJC3|SDC4|VCP|NAAA|EPDR1|NHLRC3
GO:0005764	GO Cellular Components	lysosome	-2.44534	-0.534658	24	ACLY|CTBS|CYB561|FUCA1|FUCA2|HSP90AA1|MYO5A|NAGA|NSF|PLD1|DNAJC3|SDC4|VCP|CPNE3|MFHAS1|TSPAN1|TCIRG1|CPQ|SLC17A5|NAAA|EPDR1|PLBD1|MAGT1|NHLRC3
GO:0000323	GO Cellular Components	lytic vacuole	-2.43747	-0.529352	24	ACLY|CTBS|CYB561|FUCA1|FUCA2|HSP90AA1|MYO5A|NAGA|NSF|PLD1|DNAJC3|SDC4|VCP|CPNE3|MFHAS1|TSPAN1|TCIRG1|CPQ|SLC17A5|NAAA|EPDR1|PLBD1|MAGT1|NHLRC3
GO:0044437	GO Cellular Components	vacuolar part	-2.13262	-0.339423	20	ACLY|CYB561|FUCA1|FUCA2|HSP90AA1|NSF|PLD1|DNAJC3|RPN2|SDC4|VCP|CPNE3|TSPAN1|TCIRG1|SLC17A5|NAAA|EPDR1|VMP1|MAGT1|NHLRC3
GO:0035578	GO Cellular Components	azurophil granule lumen	-2.08958	-0.315864	6	ACLY|FUCA1|FUCA2|DNAJC3|VCP|NHLRC3
GO:0042470	GO Cellular Components	melanosome	-4.42594	-2.03941	10	PDIA3|HSPA5|HSP90AA1|MYO5A|PRDX1|PPIB|RPN1|HSP90B1|PDIA4|PDIA6
GO:0048770	GO Cellular Components	pigment granule	-4.42594	-2.03941	10	PDIA3|HSPA5|HSP90AA1|MYO5A|PRDX1|PPIB|RPN1|HSP90B1|PDIA4|PDIA6
GO:0030176	GO Cellular Components	integral component of endoplasmic reticulum membrane	-5.90632	-3.23757	14	CALR|ERN1|PDIA3|HSPA5|RRBP1|RTN1|SCD|ZMPSTE24|FICD|ESYT1|SEC61A1|DERL1|HM13|EMC10
GO:0031227	GO Cellular Components	intrinsic component of endoplasmic reticulum membrane	-5.63661	-3.02308	14	CALR|ERN1|PDIA3|HSPA5|RRBP1|RTN1|SCD|ZMPSTE24|FICD|ESYT1|SEC61A1|DERL1|HM13|EMC10
GO:0071682	GO Cellular Components	endocytic vesicle lumen	-4.50938	-2.1072	5	CALR|HSP90AA1|HSP90B1|HYOU1|HSPH1
GO:0030139	GO Cellular Components	endocytic vesicle	-3.08731	-0.97199	15	ATP7A|CALR|EGFR|GRIA4|PDIA3|HSP90AA1|PLD1|STXBP3|HSP90B1|TCIRG1|HYOU1|HSPH1|PIK3R4|VPS26B|NOSTRIN
GO:0048471	GO Cellular Components	perinuclear region of cytoplasm	-5.50216	-2.92589	33	AANAT|APOD|ATP2A2|ATP7A|CALR|DLG1|EGFR|EML1|GAD2|HSP90AA1|ITGA2|KCNH2|MAP6|MYO1B|PAM|PLD1|PPIB|PRKACB|SPP1|SYT4|HSP90B1|VCP|USO1|AIFM1|TSPAN1|SEC23B|SEPTIN9|PNPLA8|AGGF1|MLPH|CABP7|TMEM184A|ZDHHC20
GO:0005791	GO Cellular Components	rough endoplasmic reticulum	-2.20671	-0.383239	6	RPN1|RPN2|SSR4|SEC61A1|DERL1|HM13
GO:0005884	GO Cellular Components	actin filament	-2.86823	-0.828303	8	ACTN1|GAS2|MYO1B|MYO5A|IQGAP1|PDLIM1|MYO3A|FMN1
GO:0016459	GO Cellular Components	myosin complex	-2.81644	-0.791164	6	MYO1B|MYH9|MYO5A|MYOM1|MYO3A|MYO5C
GO:0098862	GO Cellular Components	cluster of actin-based cell projections	-2.07083	-0.307926	8	ACTN1|ATP7A|ITPR3|MYO1B|MYH9|SLC5A1|MYO3A|ADGRV1
GO:0030133	GO Cellular Components	transport vesicle	-5.09123	-2.56544	22	ATP7A|CPE|DNM1|GAD2|LMAN1|MAP6|PAM|PCSK1|PTPRN|STX5|SYN1|SYT4|SSPN|USO1|GOSR1|ECE2|SEC23B|COPG1|SLC17A5|SYT13|MCFD2|TMEM184A
GO:0012506	GO Cellular Components	vesicle membrane	-4.9079	-2.40782	34	APLP2|ATP2A2|ATP7A|CALR|CPE|DIAPH1|EGFR|GAD2|GRIA4|ITPR3|LMAN1|MAP6|PAM|PLD1|PTPRN|CLIP1|STX5|SYN1|SYT4|USO1|IQGAP1|CPNE3|ECE2|TCIRG1|SEC23B|TMC6|COPG1|NFASC|SLC17A5|PIK3R4|MAGT1|MCFD2|NOSTRIN|TMEM184A
GO:0030658	GO Cellular Components	transport vesicle membrane	-4.89447	-2.39935	15	CPE|GAD2|LMAN1|MAP6|PAM|PTPRN|STX5|SYN1|SYT4|USO1|ECE2|SEC23B|SLC17A5|MCFD2|TMEM184A
GO:0030659	GO Cellular Components	cytoplasmic vesicle membrane	-4.75279	-2.27697	33	APLP2|ATP7A|CALR|CPE|DIAPH1|EGFR|GAD2|GRIA4|ITPR3|LMAN1|MAP6|PAM|PLD1|PTPRN|CLIP1|STX5|SYN1|SYT4|USO1|IQGAP1|CPNE3|ECE2|TCIRG1|SEC23B|TMC6|COPG1|NFASC|SLC17A5|PIK3R4|MAGT1|MCFD2|NOSTRIN|TMEM184A
GO:0030667	GO Cellular Components	secretory granule membrane	-2.7062	-0.724478	14	APLP2|CPE|DIAPH1|ITPR3|PAM|PLD1|SYT4|IQGAP1|CPNE3|TCIRG1|TMC6|NFASC|MAGT1|TMEM184A
GO:0044304	GO Cellular Components	main axon	-4.33423	-1.95909	8	ANK1|DLG1|DNM1|MAP1A|NRCAM|TIAM1|NFASC|PARD3
GO:0043194	GO Cellular Components	axon initial segment	-3.29591	-1.12111	4	ANK1|MAP1A|NRCAM|NFASC
GO:0030424	GO Cellular Components	axon	-4.28648	-1.92243	27	ANK1|DLG1|DNM1|GAD2|HSP90AA1|ITGA2|MAP1A|MAP6|MYO5A|NEFM|NRCAM|PTPRN|RNF6|SCN3A|SYN1|SYT4|TIAM1|UCHL1|IQGAP1|SLC9A6|AAK1|NFASC|NCDN|NECAB2|TENM3|PARD3|TRAK2
GO:0043025	GO Cellular Components	neuronal cell body	-3.98678	-1.67428	23	APOD|ATP7A|CACNA1F|SLC31A1|CPE|GRIA4|HPN|HSP90AA1|IAPP|ITPR3|MAP1A|MYO5A|PAM|SERPINI1|PTPRN|SYT4|TIAM1|UCHL1|AKAP9|NCDN|PARD3|TRAK2|DNER
GO:0044297	GO Cellular Components	cell body	-3.20738	-1.06224	23	APOD|ATP7A|CACNA1F|SLC31A1|CPE|GRIA4|HPN|HSP90AA1|IAPP|ITPR3|MAP1A|MYO5A|PAM|SERPINI1|PTPRN|SYT4|TIAM1|UCHL1|AKAP9|NCDN|PARD3|TRAK2|DNER
GO:0033267	GO Cellular Components	axon part	-2.91038	-0.849838	17	ANK1|DLG1|DNM1|HSP90AA1|ITGA2|MAP1A|MYO5A|NRCAM|PTPRN|TIAM1|UCHL1|IQGAP1|SLC9A6|AAK1|NFASC|PARD3|TRAK2
GO:0030425	GO Cellular Components	dendrite	-2.34929	-0.474358	22	APOD|DNM1|GRIA4|HSP90AA1|MAP1A|MAP6|NSF|PLCB4|PPP1CC|SFPQ|SYN1|SYT4|TIAM1|AKAP9|SLC9A6|RGS14|NFASC|NCDN|NECAB2|TRAK2|MLPH|DNER
GO:0097447	GO Cellular Components	dendritic tree	-2.33313	-0.462907	22	APOD|DNM1|GRIA4|HSP90AA1|MAP1A|MAP6|NSF|PLCB4|PPP1CC|SFPQ|SYN1|SYT4|TIAM1|AKAP9|SLC9A6|RGS14|NFASC|NCDN|NECAB2|TRAK2|MLPH|DNER
GO:0005635	GO Cellular Components	nuclear envelope	-3.9886	-1.67428	22	BCHE|CALR|EGFR|ERN1|GCH1|HPN|ITPR3|LMO7|NUCB2|PCYT1A|RNF6|CLIP1|BRAP|MAD1L1|ZMPSTE24|HTATIP2|TMC6|SEPHS1|NUP133|DNAJC1|PLCD4|ALG14
GO:0031965	GO Cellular Components	nuclear membrane	-3.19075	-1.04782	15	EGFR|ERN1|GCH1|HPN|ITPR3|NUCB2|RNF6|BRAP|ZMPSTE24|TMC6|SEPHS1|NUP133|DNAJC1|PLCD4|ALG14
GO:0005801	GO Cellular Components	cis-Golgi network	-3.49296	-1.27608	7	GOLGB1|MAP6|GOSR1|AKAP9|PHTF1|SCFD1|TMED5
GO:0001726	GO Cellular Components	ruffle	-3.27405	-1.11187	11	ACTN1|DIAPH1|FAP|MYH9|MYO5A|CLIP1|TIAM1|IQGAP1|BCAR1|FAM107A|FGD4
GO:0098978	GO Cellular Components	glutamatergic synapse	-2.90368	-0.8461	16	ACTN1|CTBP1|DLG1|DNM1|GUCY1A1|MYO5A|NRCAM|PLCB4|PPP1CC|PPP3CC|SYT4|TIAM1|VCP|AKAP9|RGS14|LIN7C
GO:0005874	GO Cellular Components	microtubule	-2.91145	-0.849838	18	DLG1|DNM1|EML1|MAP1A|MAP6|MYO5A|CLIP1|TIAM1|IQGAP1|CDK2AP2|TUBA1B|RGS14|SEPTIN9|HSPH1|MTUS2|SERP1|PBXIP1|SRPRB
GO:0099513	GO Cellular Components	polymeric cytoskeletal fiber	-2.63675	-0.668437	26	ACTN1|CSNK1A1|DLG1|DNM1|EML1|GAS2|MAP1A|MAP6|MYO1B|MYO5A|NEFM|CLIP1|TIAM1|IQGAP1|PDLIM1|CDK2AP2|TUBA1B|RGS14|SEPTIN9|HSPH1|MTUS2|SERP1|MYO3A|PBXIP1|SRPRB|FMN1
GO:0005777	GO Cellular Components	peroxisome	-2.87512	-0.828303	9	IDE|MYO5A|PEX2|SCP2|ACOX2|DDO|AKAP11|ACSL6|PNPLA8
GO:0042579	GO Cellular Components	microbody	-2.87512	-0.828303	9	IDE|MYO5A|PEX2|SCP2|ACOX2|DDO|AKAP11|ACSL6|PNPLA8
GO:0044438	GO Cellular Components	microbody part	-2.502	-0.571598	7	IDE|PEX2|SCP2|ACOX2|DDO|ACSL6|PNPLA8
GO:0044439	GO Cellular Components	peroxisomal part	-2.502	-0.571598	7	IDE|PEX2|SCP2|ACOX2|DDO|ACSL6|PNPLA8
GO:0098644	GO Cellular Components	complex of collagen trimers	-2.26798	-0.422924	3	COL4A3|COL5A2|COL27A1
GO:0044295	GO Cellular Components	axonal growth cone	-2.72255	-0.733198	4	HSP90AA1|TIAM1|PARD3|TRAK2
GO:0062023	GO Cellular Components	collagen-containing extracellular matrix	-2.62064	-0.656642	17	CALR|COL4A3|COL5A2|DLG1|LMAN1|BCAM|CFP|SERPINA1|SERPINE2|SFRP1|SLPI|HSP90B1|EDIL3|SMOC1|COL27A1|PODN|MXRA7
GO:0031012	GO Cellular Components	extracellular matrix	-2.17093	-0.358693	19	CALR|COL4A3|COL5A2|DLG1|LMAN1|BCAM|TNFRSF11B|CFP|SERPINA1|SERPINE2|SFRP1|SLPI|TGFBR3|HSP90B1|EDIL3|SMOC1|COL27A1|PODN|MXRA7
GO:0042641	GO Cellular Components	actomyosin	-2.35965	-0.481601	6	ACTN1|MYH9|MYO5A|PDLIM1|SEPTIN9|FAM107A
GO:0005913	GO Cellular Components	cell-cell adherens junction	-2.13045	-0.338227	7	ACTN1|ATP2A2|EIF4G2|MYH9|PDLIM1|PARD3|CD99L2
GO:0001725	GO Cellular Components	stress fiber	-2.00797	-0.277636	5	ACTN1|MYH9|PDLIM1|SEPTIN9|FAM107A
GO:0097517	GO Cellular Components	contractile actin filament bundle	-2.00797	-0.277636	5	ACTN1|MYH9|PDLIM1|SEPTIN9|FAM107A
GO:0031091	GO Cellular Components	platelet alpha granule	-2.08958	-0.315864	6	ACTN1|APLP2|F5|SERPINA1|SERPINE2|STXBP3
GO:0035580	GO Cellular Components	specific granule lumen	-2.1747	-0.361437	5	DOCK2|CFP|SLPI|SPTAN1|ERP44
GO:0045177	GO Cellular Components	apical part of cell	-2.09649	-0.315864	15	ATP7A|DLG1|SLC26A2|EGFR|FAP|HPN|ITPR3|LMO7|MYO1B|PLD1|SLC5A1|STXBP3|TCIRG1|SNX10|PARD3
GO:0045121	GO Cellular Components	membrane raft	-2.06583	-0.304751	13	ATP7A|DLG1|EGFR|PTGS2|SDC4|TNFRSF1A|IQGAP1|ADGRG1|TUBA1B|SMURF2|EFHD2|FYB2|UNC5B
GO:0098857	GO Cellular Components	membrane microdomain	-2.05507	-0.297051	13	ATP7A|DLG1|EGFR|PTGS2|SDC4|TNFRSF1A|IQGAP1|ADGRG1|TUBA1B|SMURF2|EFHD2|FYB2|UNC5B
GO:1990234	GO Cellular Components	transferase complex	-2.0537	-0.297051	25	DR1|ERN1|STT3A|LMO7|PEX2|RPN1|RPN2|SEL1L|BRAP|UBE4B|ERC1|RNF11|HCFC2|PIK3R4|CDK12|ING3|PAF1|OGDHL|DCAF6|OSTC|SMURF2|DERL1|MAGT1|SPTSSA|STT3B
GO:0051082	GO Molecular Functions	unfolded protein binding	-6.62712	-3.82098	14	CALR|ERN1|HSPA5|HSP90AA1|LMAN1|PPIB|PPIC|DNAJC3|HSPA13|HSP90B1|ERLEC1|DNAJB11|ERO1B|UGGT1
GO:0051787	GO Molecular Functions	misfolded protein binding	-6.36049	-3.58365	7	HSPA5|DNAJB9|DNAJC3|HSPA13|SDF2L1|DNAJC10|DERL1
GO:0051087	GO Molecular Functions	chaperone binding	-4.57116	-2.15687	10	ATP7A|CALR|HSPA5|DNAJB9|DNAJC3|HYOU1|FICD|SDF2L1|DNAJC10|DNAJC1
GO:0004579	GO Molecular Functions	dolichyl-diphosphooligosaccharide-protein glycotransferase activity	-8.41543	-5.33756	6	STT3A|RPN1|RPN2|OSTC|MAGT1|STT3B
GO:0004576	GO Molecular Functions	oligosaccharyl transferase activity	-8.02459	-5.03215	6	STT3A|RPN1|RPN2|OSTC|MAGT1|STT3B
GO:0016757	GO Molecular Functions	transferase activity, transferring glycosyl groups	-4.86953	-2.37932	18	GBE1|GCNT2|STT3A|RPN1|RPN2|ST6GAL1|PARP3|SDF2L1|UGGT1|OSTC|GALNT14|GALNT12|MAGT1|TMTC4|ALG14|STT3B|ST8SIA6|GALNTL6
GO:0016758	GO Molecular Functions	transferase activity, transferring hexosyl groups	-4.63029	-2.19068	15	GBE1|GCNT2|STT3A|RPN1|RPN2|SDF2L1|UGGT1|OSTC|GALNT14|GALNT12|MAGT1|TMTC4|ALG14|STT3B|GALNTL6
GO:0050839	GO Molecular Functions	cell adhesion molecule binding	-9.67195	-6.48762	34	ACTN1|CALD1|CALR|COL4A3|CPE|DLG1|EGFR|EIF4G2|FAP|HSPA5|ITGA2|MYO1B|MYH9|PRDX1|RARS1|SPP1|SPTAN1|STX5|USO1|ADAM9|IQGAP1|PDLIM1|VAPB|ITGBL1|EDIL3|SEPTIN9|ERC1|TES|FXYD5|TENM3|UBFD1|EFHD2|EIF2A|FMNL2
GO:0045296	GO Molecular Functions	cadherin binding	-6.86938	-4.02084	23	CALD1|DLG1|EGFR|EIF4G2|HSPA5|MYO1B|MYH9|PRDX1|RARS1|SPTAN1|STX5|USO1|IQGAP1|PDLIM1|VAPB|SEPTIN9|ERC1|TES|FXYD5|UBFD1|EFHD2|EIF2A|FMNL2
GO:0044183	GO Molecular Functions	protein binding involved in protein folding	-2.03065	-0.289817	3	CALR|HSPA5|HSPA13
GO:0005178	GO Molecular Functions	integrin binding	-4.30777	-1.94005	11	ACTN1|CALR|COL4A3|EGFR|FAP|ITGA2|MYH9|SPP1|ADAM9|ITGBL1|EDIL3
GO:0015037	GO Molecular Functions	peptide disulfide oxidoreductase activity	-6.68285	-3.8665	6	PDIA3|GSR|PDIA4|PDIA6|PDIA5|TXNDC12
GO:0003756	GO Molecular Functions	protein disulfide isomerase activity	-6.13482	-3.4195	6	PDIA3|PDIA4|PDIA6|PDIA5|ERP44|ERO1B
GO:0016864	GO Molecular Functions	intramolecular oxidoreductase activity, transposing S-S bonds	-6.13482	-3.4195	6	PDIA3|PDIA4|PDIA6|PDIA5|ERP44|ERO1B
GO:0015036	GO Molecular Functions	disulfide oxidoreductase activity	-6.02646	-3.31925	8	PDIA3|GSR|PDIA4|PDIA6|PDIA5|TXNDC12|DNAJC10|ERO1B
GO:0016667	GO Molecular Functions	oxidoreductase activity, acting on a sulfur group of donors	-5.76026	-3.10599	9	PDIA3|GSR|PDIA4|PDIA6|PDIA5|TXNDC12|DNAJC10|ERO1B|SQOR
GO:0016853	GO Molecular Functions	isomerase activity	-4.06749	-1.73848	12	PDIA3|GSTZ1|MMUT|PPIB|PPIC|TOP2B|PDIA4|PDIA6|PDIA5|ERP44|FKBP11|ERO1B
GO:0016860	GO Molecular Functions	intramolecular oxidoreductase activity	-3.38022	-1.18613	6	PDIA3|PDIA4|PDIA6|PDIA5|ERP44|ERO1B
GO:0016491	GO Molecular Functions	oxidoreductase activity	-5.83053	-3.16908	35	ACADSB|BCKDHB|CTBP1|CYB561|DLAT|DPYD|GPX2|GPX3|PDIA3|GSR|GSTZ1|ND3|PRDX1|PAM|PTGS2|MSMO1|SCD|SPR|UGDH|ACOX2|DDO|AIFM1|PDIA4|PDIA6|HTATIP2|PDIA5|TXNDC12|DNAJC10|RSAD1|OGDHL|ERO1B|VAT1L|SQOR|RIOX2|DHRS13
GO:0048037	GO Molecular Functions	cofactor binding	-3.82226	-1.52879	23	ACADSB|ACLY|CTBP1|DBI|DPYD|GAD2|GCH1|GSR|GUCY1A1|GUCY1B1|MB|MMUT|PAM|PTGS2|SCP2|SPR|UGDH|ACOX2|DDO|AIFM1|RSAD1|OGDHL|SQOR
GO:0050662	GO Molecular Functions	coenzyme binding	-3.69355	-1.43292	16	ACADSB|CTBP1|DBI|DPYD|GAD2|GCH1|GSR|PAM|SCP2|SPR|UGDH|ACOX2|DDO|AIFM1|OGDHL|SQOR
GO:0050660	GO Molecular Functions	flavin adenine dinucleotide binding	-3.0955	-0.978119	7	ACADSB|DPYD|GSR|ACOX2|DDO|AIFM1|SQOR
GO:0071949	GO Molecular Functions	FAD binding	-2.50413	-0.571598	4	ACOX2|DDO|AIFM1|SQOR
GO:0042578	GO Molecular Functions	phosphoric ester hydrolase activity	-5.43428	-2.86974	22	DLG1|PDIA3|PFKFB2|PLCB4|PLD1|PPM1B|PPP1CC|PPP2R2C|PPP3CC|PTPRG|PTPRN|CDC14B|FICD|NT5C2|PLCH1|DUSP16|PLPP5|PLCD4|PXYLP1|G6PC3|PPM1K|PLPP4
GO:0016791	GO Molecular Functions	phosphatase activity	-4.04376	-1.7181	16	DLG1|PFKFB2|PPM1B|PPP1CC|PPP2R2C|PPP3CC|PTPRG|PTPRN|CDC14B|NT5C2|DUSP16|PLPP5|PXYLP1|G6PC3|PPM1K|PLPP4
GO:0004721	GO Molecular Functions	phosphoprotein phosphatase activity	-2.52074	-0.580825	10	DLG1|PPM1B|PPP1CC|PPP2R2C|PPP3CC|PTPRG|PTPRN|CDC14B|DUSP16|PPM1K
GO:0016788	GO Molecular Functions	hydrolase activity, acting on ester bonds	-2.4745	-0.554729	26	BCHE|DLG1|ERN1|PDIA3|PFKFB2|PLCB4|PLD1|PPM1B|PPP1CC|PPP2R2C|PPP3CC|PTPRG|PTPRN|CDC14B|FICD|NT5C2|PLCH1|PNPLA8|PLBD1|DUSP16|PLPP5|PLCD4|PXYLP1|G6PC3|PPM1K|PLPP4
GO:0004722	GO Molecular Functions	protein serine/threonine phosphatase activity	-2.47012	-0.551653	6	PPM1B|PPP1CC|PPP2R2C|PPP3CC|CDC14B|PPM1K
GO:0005516	GO Molecular Functions	calmodulin binding	-5.09873	-2.56762	15	CALD1|EGFR|MKNK2|MAP6|MYO1B|MYH9|MYO5A|PCYT1A|PPP3CC|RGS4|RGS16|SPTAN1|IQGAP1|MYO3A|MYO5C
GO:0003779	GO Molecular Functions	actin binding	-3.53074	-1.30333	20	ACTN1|CALD1|DIAPH1|EGFR|MAP1A|MYO1B|MYH9|MYO5A|SPTAN1|SYN1|MYOM1|PDLIM1|FAM107A|FXYD5|MYO3A|MYO5C|MLPH|FMNL2|FGD4|FMN1
GO:0000146	GO Molecular Functions	microfilament motor activity	-3.13016	-1.00093	4	MYO1B|MYH9|MYO5A|MYO3A
GO:0030898	GO Molecular Functions	actin-dependent ATPase activity	-2.86864	-0.828303	3	MYO1B|MYH9|MYO3A
GO:0043531	GO Molecular Functions	ADP binding	-2.23094	-0.399712	4	ERN1|MYH9|VCP|MYO3A
GO:0042623	GO Molecular Functions	ATPase activity, coupled	-2.03045	-0.289817	12	ATP2A2|ATP7A|HSPA5|HSP90AA1|MYO1B|MYH9|NSF|HSPA13|TOP2B|TCIRG1|YME1L1|MYO3A
GO:0016209	GO Molecular Functions	antioxidant activity	-2.84778	-0.811249	7	GPX2|GPX3|GSR|GSTZ1|PRDX1|PTGS2|TP53INP1
GO:0004601	GO Molecular Functions	peroxidase activity	-2.50335	-0.571598	5	GPX2|GPX3|GSTZ1|PRDX1|PTGS2
GO:0016684	GO Molecular Functions	oxidoreductase activity, acting on peroxide as acceptor	-2.36316	-0.481601	5	GPX2|GPX3|GSTZ1|PRDX1|PTGS2
GO:0004602	GO Molecular Functions	glutathione peroxidase activity	-2.14275	-0.341636	3	GPX2|GPX3|GSTZ1
GO:0005509	GO Molecular Functions	calcium ion binding	-4.71852	-2.26063	31	ACTN1|ATP2A2|CACNA1E|CALR|EML1|GCH1|HSPA5|ITPR3|MYO5A|NUCB2|PAM|PLCB4|SPTAN1|SYT4|HSP90B1|IQGAP1|EDIL3|PLCH1|ESYT1|NECAB2|EPDR1|SYT13|STIM2|SMOC1|CRELD2|EFHD2|ADGRV1|PLCD4|MCFD2|DNER|CABP7
GO:0098631	GO Molecular Functions	cell adhesion mediator activity	-2.26593	-0.422924	5	ITGA2|BCAM|NRCAM|PDLIM1|NFASC
GO:0031072	GO Molecular Functions	heat shock protein binding	-2.09158	-0.315864	7	ERN1|HSPA5|DNAJB9|HSPA13|FICD|DNAJC10|METTL18
GO:0030544	GO Molecular Functions	Hsp70 protein binding	-2.07614	-0.309561	4	ERN1|DNAJB9|FICD|DNAJC10
GO:0019904	GO Molecular Functions	protein domain specific binding	-3.93123	-1.62835	29	ARL1|CTBP1|DLG1|DNM1|DOCK3|ESRRG|HSPA5|HSP90AA1|KCNH2|MYH9|MYO5A|NSF|PPP1CC|SP100|TGFBR3|VCP|WARS1|BHLHE40|ADAM9|IQGAP1|VAPB|BCAR1|ERC1|NFASC|CADM1|LIN7C|TRAK2|FMN1|INSC
GO:0019900	GO Molecular Functions	kinase binding	-2.69288	-0.712669	26	GADD45A|DLG1|DNM1|EGFR|GCH1|HSP90AA1|PPP1R12B|NSF|PAM|PFKFB2|PPP1CC|DNAJC3|SDC4|SP100|SYN1|TIAM1|TOP2B|WARS1|MYOM1|ADAM9|IQGAP1|CPNE3|BCAR1|TNIP1|RGS14|CDK12
GO:0019901	GO Molecular Functions	protein kinase binding	-2.4011	-0.506806	23	DLG1|DNM1|EGFR|GCH1|HSP90AA1|PPP1R12B|NSF|PAM|PFKFB2|PPP1CC|DNAJC3|SDC4|SYN1|TIAM1|TOP2B|WARS1|ADAM9|IQGAP1|CPNE3|BCAR1|TNIP1|RGS14|CDK12
GO:0004222	GO Molecular Functions	metalloendopeptidase activity	-2.43051	-0.528219	7	FAP|IDE|NRDC|ADAM9|ECE2|ZMPSTE24|YME1L1
GO:0008233	GO Molecular Functions	peptidase activity	-2.28526	-0.427242	22	CPE|FAP|PDIA3|HPN|IDE|NRDC|PCSK1|SFRP1|UCHL1|ADAM9|PREPL|ECE2|ZMPSTE24|CPQ|YME1L1|DESI1|CPVL|SPCS3|HM13|SEC11C|ADAMTSL1|PM20D1
GO:0008237	GO Molecular Functions	metallopeptidase activity	-2.07508	-0.309422	9	CPE|FAP|IDE|NRDC|ADAM9|ECE2|ZMPSTE24|CPQ|YME1L1
GO:0070008	GO Molecular Functions	serine-type exopeptidase activity	-3.26817	-1.11187	3	HPN|PREPL|CPVL
GO:0008238	GO Molecular Functions	exopeptidase activity	-2.74607	-0.745798	8	CPE|FAP|HPN|UCHL1|PREPL|ZMPSTE24|CPQ|CPVL
GO:0016671	GO Molecular Functions	oxidoreductase activity, acting on a sulfur group of donors, disulfide as acceptor	-3.26817	-1.11187	3	TXNDC12|DNAJC10|ERO1B
GO:0008324	GO Molecular Functions	cation transmembrane transporter activity	-2.46586	-0.548704	23	ATP2A2|ATP7A|CACNA1E|CACNA1F|SLC31A1|GRIA4|HPN|ITPR3|KCNH2|SCN3A|SLC5A1|TCIRG1|SLC9A6|SLC17A5|SEC61A1|SLC12A9|SLC39A10|STIM2|KCNK16|MAGT1|SLC2A13|SLC25A29|SLC25A45
GO:0046873	GO Molecular Functions	metal ion transmembrane transporter activity	-2.30078	-0.439816	17	ATP2A2|ATP7A|CACNA1E|CACNA1F|SLC31A1|HPN|ITPR3|KCNH2|SCN3A|SLC5A1|SLC9A6|SEC61A1|SLC12A9|SLC39A10|STIM2|KCNK16|MAGT1
GO:0022890	GO Molecular Functions	inorganic cation transmembrane transporter activity	-2.249	-0.408186	21	ATP2A2|ATP7A|CACNA1E|CACNA1F|SLC31A1|GRIA4|HPN|ITPR3|KCNH2|SCN3A|SLC5A1|TCIRG1|SLC9A6|SLC17A5|SEC61A1|SLC12A9|SLC39A10|STIM2|KCNK16|MAGT1|SLC2A13
GO:0050840	GO Molecular Functions	extracellular matrix binding	-3.11789	-0.99635	6	ITGA2|BCAM|SPP1|ADAM9|ADGRG1|SMOC1
GO:0005518	GO Molecular Functions	collagen binding	-2.03442	-0.289817	5	ITGA2|PPIB|ADAM9|ADGRG1|PODN
GO:0051117	GO Molecular Functions	ATPase binding	-3.06283	-0.95567	7	ANK1|UBE4B|TCIRG1|SDF2L1|SNX10|DNAJC10|DERL1
GO:0044389	GO Molecular Functions	ubiquitin-like protein ligase binding	-3.01564	-0.914498	15	CALR|EGFR|HSPA5|HSP90AA1|KCNH2|PRKACB|PTPRN|UCHL1|VCP|BLZF1|MFHAS1|TUBA1B|TXNIP|DERL1|HM13
GO:0031625	GO Molecular Functions	ubiquitin protein ligase binding	-2.81579	-0.791164	14	CALR|EGFR|HSPA5|HSP90AA1|KCNH2|PRKACB|UCHL1|VCP|BLZF1|MFHAS1|TUBA1B|TXNIP|DERL1|HM13
GO:0008017	GO Molecular Functions	microtubule binding	-2.4987	-0.570982	12	DNM1|EML1|GAS2|MAP1A|MAP6|NEFM|CLIP1|TIAM1|VAPB|RGS14|MTUS2|FMN1
GO:0004653	GO Molecular Functions	polypeptide N-acetylgalactosaminyltransferase activity	-2.26798	-0.422924	3	GALNT14|GALNT12|GALNTL6
GO:0019903	GO Molecular Functions	protein phosphatase binding	-2.80964	-0.786682	9	ANK1|EGFR|PPP1CC|HSP90B1|VCP|IQGAP1|MFHAS1|AKAP11|PARD3
GO:0019902	GO Molecular Functions	phosphatase binding	-2.50389	-0.571598	10	ANK1|DLG1|EGFR|PPP1CC|HSP90B1|VCP|IQGAP1|MFHAS1|AKAP11|PARD3
GO:0004629	GO Molecular Functions	phospholipase C activity	-2.72255	-0.733198	4	PDIA3|PLCB4|PLCH1|PLCD4
GO:0004620	GO Molecular Functions	phospholipase activity	-2.38437	-0.497438	7	PDIA3|PLCB4|PLD1|PLCH1|PNPLA8|PLBD1|PLCD4
GO:0008081	GO Molecular Functions	phosphoric diester hydrolase activity	-2.00187	-0.274752	6	PDIA3|PLCB4|PLD1|FICD|PLCH1|PLCD4
GO:0030676	GO Molecular Functions	Rac guanyl-nucleotide exchange factor activity	-2.33645	-0.465054	3	DOCK2|DOCK3|TIAM1
GO:0017048	GO Molecular Functions	Rho GTPase binding	-2.12038	-0.331085	9	ATP7A|DIAPH1|DOCK2|DOCK3|TIAM1|IQGAP1|FMNL2|FGD4|ARHGEF37
GO:0051020	GO Molecular Functions	GTPase binding	-2.0322	-0.289817	19	ATP7A|DIAPH1|DOCK2|DOCK3|GOLGA4|HSP90AA1|MYO5A|NSF|PTPRN|TIAM1|EVI5|IQGAP1|RABGAP1L|ERC1|RAPGEFL1|MLPH|FMNL2|FGD4|ARHGEF37
GO:0043022	GO Molecular Functions	ribosome binding	-2.33004	-0.460984	5	HSPA5|RPN2|SEC61A1|EIF2A|YTHDF3
GO:0060589	GO Molecular Functions	nucleoside-triphosphatase regulator activity	-2.12537	-0.335103	14	DOCK2|RGS4|RGS16|EVI5|IQGAP1|RABGAP1L|FAM13A|SEC23B|RGS14|HSPH1|DNAJC10|ARFGAP1|DNAJC1|ELMOD2
GO:0016874	GO Molecular Functions	ligase activity	-2.1044	-0.322811	8	GCLM|PCCB|RARS1|UCHL1|WARS1|XRCC4|ACSL6|NADSYN1
GO:1901681	GO Molecular Functions	sulfur compound binding	-2.0116	-0.277636	11	APLP2|DBI|ITGA2|SERPINE2|SCP2|SFRP1|TGFBR3|ADGRG1|OGDHL|LXN|TMEM184A
