# Supplementary material for: A single-cell transcriptomic atlas of primate pancreatic islet aging
Source: Natl Sci Rev. 2020 Jun 10;8(2):nwaa127. doi: 10.1093/nsr/nwaa127 (PMC8288398; doi:10.1093/nsr/nwaa127)
Supplement: nwaa127_Supplement_Files [file nwaa127_supplement_files.zip › Supplementary_Table_3.xlsx]

## Sheet: α-cell
Gene	p_val	avg_diff	pct.1	pct.2	Type
EGFR	1.04668e-165	1.10471	0.697	0.25	upregulated DEG
SPP1	2.6106e-158	1.87216	0.739	0.434	upregulated DEG
DDC	2.19916e-77	0.790573	0.931	0.827	upregulated DEG
NPY	3.48094e-67	2.33204	0.251	0.065	upregulated DEG
SERPINA1	8.20196e-66	0.959162	0.893	0.77	upregulated DEG
COL4A3	6.36465e-65	1.23253	0.344	0.108	upregulated DEG
ABCC8	3.49078e-61	0.703388	0.992	0.976	upregulated DEG
C2orf54	9.37192e-56	0.920302	0.392	0.165	upregulated DEG
GCA	7.32434e-53	0.588715	0.958	0.914	upregulated DEG
RETNLB	8.01829e-53	1.21358	0.447	0.221	upregulated DEG
CRYBA2	1.01821e-48	0.706067	0.978	0.935	upregulated DEG
VAV3	9.40832e-46	0.650508	0.716	0.519	upregulated DEG
ADGRG1	8.19017e-45	0.571682	0.73	0.538	upregulated DEG
PPY	1.12318e-38	0.940354	0.897	0.837	upregulated DEG
GPX2	2.47964e-38	0.667206	0.457	0.245	upregulated DEG
EFCC1	2.10104e-36	0.923685	0.373	0.179	upregulated DEG
ND3	1.20218e-35	1.24733	0.989	0.985	upregulated DEG
SEPT9	3.29299e-33	0.628347	0.677	0.507	upregulated DEG
SYT7	7.25372e-32	0.5007	0.956	0.919	upregulated DEG
MLPH	1.76242e-29	0.772114	0.327	0.161	upregulated DEG
ACOT7	4.44615e-29	0.601289	0.805	0.677	upregulated DEG
ENO2	7.72195e-29	0.586675	0.901	0.847	upregulated DEG
DNM1	2.28876e-27	0.553751	0.742	0.618	upregulated DEG
ENSMFAG00000032614	1.01953e-26	0.636554	0.601	0.536	upregulated DEG
CDKN1C	2.9068e-26	0.904263	0.472	0.337	upregulated DEG
IAPP	8.71272e-26	0.717628	0.727	0.662	upregulated DEG
EGFL6	1.78199e-25	0.500199	0.287	0.141	upregulated DEG
APOD	3.2924e-25	1.88752	0.279	0.165	upregulated DEG
ENSMFAG00000030465	4.243e-25	0.757561	0.482	0.381	upregulated DEG
SFRP1	7.81378e-23	0.68021	0.404	0.284	upregulated DEG
TSPAN1	7.60459e-22	0.56411	0.351	0.212	upregulated DEG
MATN2	1.27542e-21	0.682941	0.306	0.177	upregulated DEG
KRT7	3.55633e-21	0.887235	0.326	0.201	upregulated DEG
ENSMFAG00000011609	1.00481e-18	0.7477	0.772	0.807	upregulated DEG
KRBOX1	1.47306e-18	0.630269	0.352	0.221	upregulated DEG
CHD5	1.65078e-18	1.19719	0.377	0.254	upregulated DEG
BHMT2	3.9633e-18	0.763772	0.323	0.203	upregulated DEG
TIAM1	4.29616e-18	0.595121	0.484	0.369	upregulated DEG
TAS1R3	1.65392e-17	0.514899	0.517	0.405	upregulated DEG
CACNA1H	2.60389e-17	0.51767	0.582	0.465	upregulated DEG
BAX	3.70451e-14	0.542747	0.305	0.211	upregulated DEG
SCN1B	5.90622e-14	0.51176	0.75	0.688	upregulated DEG
VEGFB	1.04268e-13	0.52357	0.699	0.617	upregulated DEG
KCNQ2	9.63903e-13	0.513674	0.421	0.322	upregulated DEG
VAV2	1.10131e-12	0.559502	0.343	0.25	upregulated DEG
DNLZ	1.58465e-11	0.6136	0.334	0.244	upregulated DEG
RTL5	1.68334e-11	0.694157	0.339	0.259	upregulated DEG
EFNB2	2.18842e-11	0.571438	0.408	0.305	upregulated DEG
CEP250	5.07465e-11	0.569265	0.345	0.241	upregulated DEG
TMEM61	1.28483e-10	0.613907	0.269	0.189	upregulated DEG
ENSMFAG00000028058	1.98791e-10	0.624557	0.39	0.326	upregulated DEG
EPS8L2	4.81331e-10	0.509389	0.285	0.201	upregulated DEG
ENSMFAG00000032070	2.55816e-09	0.525125	0.33	0.256	upregulated DEG
AANAT	9.33327e-09	0.571268	0.387	0.337	upregulated DEG
PTK2B	1.03673e-08	0.508311	0.383	0.316	upregulated DEG
CACNA1F	2.02269e-08	0.60467	0.289	0.218	upregulated DEG
MPPE1	4.80725e-08	0.504251	0.315	0.25	upregulated DEG
CDO1	7.34685e-08	0.548355	0.504	0.408	upregulated DEG
HSDL2	1.14629e-07	0.513728	0.308	0.243	upregulated DEG
SLC27A5	2.41925e-07	1.09806	0.811	0.787	upregulated DEG
TECPR1	5.79028e-07	0.561505	0.274	0.22	upregulated DEG
EML1	6.65942e-07	0.518417	0.267	0.201	upregulated DEG
BRD3	6.79755e-07	0.52062	0.659	0.619	upregulated DEG
ENSMFAG00000042751	1.15381e-06	0.534027	0.332	0.265	upregulated DEG
USP36	1.17554e-06	0.519801	0.454	0.413	upregulated DEG
IBSP	3.98984e-06	0.8811	0.509	0.481	upregulated DEG
PXYLP1	1.75259e-05	0.749984	0.32	0.267	upregulated DEG
SETD5	5.57577e-05	0.523401	0.657	0.617	upregulated DEG
FAM213B	0.000158451	0.582246	0.463	0.421	upregulated DEG
NUDT8	0.000163819	0.51544	0.327	0.273	upregulated DEG
NBR1	0.000312341	0.530123	0.711	0.675	upregulated DEG
ENSMFAG00000022923	0.000867069	0.59991	0.331	0.324	upregulated DEG
ENSMFAG00000001523	0.00105305	0.504528	0.741	0.731	upregulated DEG
ITGA2	0.00106668	0.557806	0.321	0.272	upregulated DEG
STK11IP	0.00165213	0.579903	0.394	0.347	upregulated DEG
CASK	0.00353117	0.515928	0.345	0.342	upregulated DEG
PLCD4	0.00731539	0.537413	0.348	0.311	upregulated DEG
RET	0.0113487	0.561162	0.271	0.234	upregulated DEG
HERPUD2	0.0123369	0.586825	0.253	0.24	upregulated DEG
YY1	0.0226463	0.514492	0.308	0.273	upregulated DEG
EFHD1	0.0269328	0.540806	0.875	0.877	upregulated DEG
NADSYN1	0.0301322	0.519958	0.268	0.238	upregulated DEG
YES1	0.0355997	0.59099	0.344	0.324	upregulated DEG
FABP5	7.07712e-207	-1.64201	0.611	0.857	downregulated DEG
ENSMFAG00000040162	1.23808e-139	-3.47003	0.026	0.303	downregulated DEG
SST	4.06582e-101	-0.889589	0.739	0.898	downregulated DEG
IFI6	5.3132e-69	-1.06022	0.909	0.966	downregulated DEG
CYTB	3.96463e-68	-0.545211	1	1	downregulated DEG
IGFBP2	1.32315e-53	-1.28623	0.183	0.398	downregulated DEG
CHGA	2.53766e-53	-0.946427	0.992	0.99	downregulated DEG
NR0B1	8.13439e-53	-0.702337	0.978	0.985	downregulated DEG
FAM162B	5.04357e-51	-0.822088	0.366	0.566	downregulated DEG
ENSMFAG00000028792	6.14132e-49	-2.18006	0.175	0.263	downregulated DEG
CD74	2.38743e-48	-2.61353	0.201	0.379	downregulated DEG
GC	2.60943e-42	-0.732828	0.87	0.942	downregulated DEG
ARHGAP12	3.60975e-42	-0.92604	0.614	0.728	downregulated DEG
PAPPA2	9.51599e-38	-0.665919	0.732	0.833	downregulated DEG
ABAT	1.1789e-37	-0.504355	0.696	0.836	downregulated DEG
IGSF1	1.03358e-35	-0.576446	0.383	0.578	downregulated DEG
CRIM1	4.335e-34	-0.524038	0.325	0.491	downregulated DEG
PTGR1	4.04424e-33	-0.61041	0.419	0.577	downregulated DEG
ENSMFAG00000002276	9.02488e-31	-0.707657	0.102	0.266	downregulated DEG
SCGB2A1	9.80737e-31	-1.05648	0.172	0.289	downregulated DEG
TXNIP	1.14504e-30	-0.683366	0.553	0.697	downregulated DEG
ENSMFAG00000025024	3.10776e-30	-1.07091	0.237	0.315	downregulated DEG
CCND2	6.71403e-30	-0.531854	0.829	0.905	downregulated DEG
HSPB1	4.64344e-29	-0.832072	0.936	0.959	downregulated DEG
ENSMFAG00000037558	5.74739e-27	-2.68128	0.439	0.535	downregulated DEG
C5orf58	3.69262e-26	-0.569469	0.173	0.329	downregulated DEG
EVA1A	5.38765e-26	-0.639962	0.229	0.388	downregulated DEG
GCFC2	1.37022e-24	-0.73217	0.221	0.35	downregulated DEG
TNFSF10	1.84041e-22	-0.799105	0.678	0.767	downregulated DEG
MOB3B	2.38791e-22	-0.527508	0.177	0.318	downregulated DEG
ENSMFAG00000003105	1.46767e-21	-0.574782	0.131	0.286	downregulated DEG
ENSMFAG00000032281	1.57599e-21	-0.836608	0.308	0.384	downregulated DEG
ENSMFAG00000007971	1.96475e-21	-0.648081	0.71	0.752	downregulated DEG
SRD5A1	3.31328e-20	-0.509131	0.317	0.443	downregulated DEG
TCF3	8.62959e-20	-0.743426	0.432	0.56	downregulated DEG
ATF3	2.6811e-19	-0.790599	0.222	0.374	downregulated DEG
ENSMFAG00000041970	4.93183e-19	-0.688937	0.227	0.35	downregulated DEG
HAL	7.66862e-19	-0.640817	0.524	0.602	downregulated DEG
EGR2	8.60535e-19	-0.571285	0.328	0.476	downregulated DEG
MT1X	1.80572e-18	-0.555735	0.34	0.511	downregulated DEG
PTPRZ1	1.82255e-18	-0.54729	0.43	0.538	downregulated DEG
CTSH	8.9687e-18	-0.543485	0.184	0.304	downregulated DEG
SCN9A	1.16631e-16	-0.578587	0.179	0.285	downregulated DEG
ENSMFAG00000030038	6.09328e-16	-0.599514	0.734	0.779	downregulated DEG
LBH	9.87811e-16	-0.641812	0.45	0.548	downregulated DEG
ENSMFAG00000022490	2.57818e-15	-0.560428	0.774	0.838	downregulated DEG
MED28	1.38863e-12	-0.535149	0.299	0.397	downregulated DEG
HSPH1	2.19384e-12	-0.576644	0.69	0.744	downregulated DEG
TBPL1	1.77094e-07	-0.506813	0.343	0.419	downregulated DEG
ZNF226	5.31729e-07	-0.578832	0.247	0.32	downregulated DEG
TFRC	1.01029e-05	-0.508505	0.323	0.377	downregulated DEG
PLA2G1B	6.94209e-05	-0.66077	0.963	0.965	downregulated DEG
MS4A4E	0.000639106	-0.567407	0.575	0.624	downregulated DEG
PNPLA4	0.0172455	-0.774606	0.382	0.399	downregulated DEG
BMPR2	0.0249807	-0.511493	0.223	0.251	downregulated DEG

## Sheet: β-cell
Gene	p_val	avg_diff	pct.1	pct.2	Type
SPP1	1.14123e-107	2.22011	0.964	0.557	upregulated DEG
CHGB	3.07283e-72	1.59741	0.998	1	upregulated DEG
IGFBP4	5.07943e-58	1.73072	0.518	0.063	upregulated DEG
TMEM255B	6.84947e-52	1.74832	0.667	0.24	upregulated DEG
SERPINA1	1.37008e-41	1.6077	0.847	0.616	upregulated DEG
TMEM159	2.32133e-35	1.55236	0.358	0.05	upregulated DEG
GPX2	4.12556e-35	1.0434	0.816	0.477	upregulated DEG
MLPH	7.08612e-34	2.17315	0.371	0.092	upregulated DEG
F5	8.62816e-33	1.01755	0.853	0.574	upregulated DEG
APOD	8.70688e-32	2.3607	0.465	0.135	upregulated DEG
ACLY	7.42729e-31	0.84283	1	0.998	upregulated DEG
ENSMFAG00000030794	1.92013e-30	0.83803	0.854	0.622	upregulated DEG
NEFM	2.77678e-28	1.23937	0.836	0.576	upregulated DEG
SFRP1	1.47067e-27	1.62829	0.371	0.111	upregulated DEG
KIF26A	2.81704e-27	2.10288	0.256	0.011	upregulated DEG
HSP90B1	3.02348e-27	0.753178	0.998	0.994	upregulated DEG
ENSMFAG00000044507	4.04285e-26	0.614476	0.992	0.989	upregulated DEG
FYB2	8.02114e-26	1.46086	0.322	0.088	upregulated DEG
SERPINE2	5.94299e-25	0.727542	0.966	0.849	upregulated DEG
AGR2	1.76885e-24	2.2429	0.285	0.031	upregulated DEG
TFF3	2.09155e-24	2.53683	0.364	0.126	upregulated DEG
PPP1R1A	5.4647e-24	0.801699	0.957	0.824	upregulated DEG
RGS14	2.78801e-23	0.980464	0.58	0.296	upregulated DEG
SCG2	1.08789e-22	0.738207	0.995	0.977	upregulated DEG
INSC	1.40992e-22	1.02895	0.498	0.195	upregulated DEG
TH	2.69856e-22	1.00357	0.847	0.702	upregulated DEG
ND3	2.08997e-21	1.6194	0.991	0.994	upregulated DEG
TNFRSF11B	5.63246e-21	1.11683	0.412	0.162	upregulated DEG
MS4A8	5.90339e-21	0.783139	0.89	0.796	upregulated DEG
PRDX1	6.94471e-20	0.735348	0.831	0.624	upregulated DEG
FUCA1	9.74391e-20	0.697442	0.783	0.485	upregulated DEG
CRELD2	1.08726e-19	1.31191	0.436	0.219	upregulated DEG
DCN	1.16562e-19	1.89238	0.34	0.082	upregulated DEG
C7	1.25739e-19	1.96917	0.327	0.09	upregulated DEG
HSPA5	2.184e-19	0.782394	0.991	0.968	upregulated DEG
SDF2L1	2.45661e-19	1.16897	0.771	0.546	upregulated DEG
UCHL1	4.10593e-19	0.557625	0.972	0.931	upregulated DEG
PAX8	7.9826e-19	0.761497	0.295	0.061	upregulated DEG
SLC38A8	8.25481e-19	0.584069	0.681	0.403	upregulated DEG
ENSMFAG00000002495	1.45882e-18	1.23384	0.343	0.092	upregulated DEG
TSPAN13	8.16138e-18	0.596859	0.977	0.941	upregulated DEG
PDIA4	9.64304e-18	0.832783	0.86	0.716	upregulated DEG
SUSD3	1.60344e-17	1.13673	0.344	0.116	upregulated DEG
NUCB2	1.83017e-17	0.596611	0.977	0.931	upregulated DEG
AFP	3.05708e-17	0.707599	0.885	0.76	upregulated DEG
GPX3	1.31931e-16	0.781816	0.366	0.153	upregulated DEG
PFKFB2	4.52323e-16	0.615344	0.981	0.95	upregulated DEG
RNF6	4.64574e-16	0.743863	0.895	0.775	upregulated DEG
SLPI	1.2205e-15	1.3461	0.271	0.097	upregulated DEG
FUCA2	1.33648e-15	0.649582	0.744	0.538	upregulated DEG
ENSMFAG00000039146	1.89556e-15	0.739756	0.574	0.349	upregulated DEG
SEMA6D	3.93228e-15	0.977242	0.285	0.082	upregulated DEG
SPR	4.57503e-15	0.654278	0.654	0.405	upregulated DEG
DNAJB9	4.87859e-15	0.727733	0.761	0.597	upregulated DEG
SYT13	5.46846e-15	0.598727	0.977	0.912	upregulated DEG
ENSMFAG00000001340	6.31327e-15	0.63885	0.912	0.809	upregulated DEG
ACOX2	6.7806e-15	0.92411	0.448	0.235	upregulated DEG
TMEM45B	7.47934e-15	0.556761	0.678	0.452	upregulated DEG
TMEM45A	1.60163e-14	0.52494	0.69	0.46	upregulated DEG
SPCS3	2.85737e-14	0.591028	0.94	0.876	upregulated DEG
ENSMFAG00000036456	5.02283e-14	0.562252	0.974	0.926	upregulated DEG
ENSMFAG00000002899	1.01155e-13	0.594686	0.679	0.443	upregulated DEG
IGFBP6	3.75733e-13	1.62981	0.335	0.126	upregulated DEG
CDCA7	4.23232e-13	1.05175	0.267	0.095	upregulated DEG
TIMP1	5.31647e-13	2.76524	0.288	0.122	upregulated DEG
KCNH2	6.04202e-13	0.849327	0.862	0.731	upregulated DEG
TPD52L1	6.89344e-13	0.516077	0.916	0.796	upregulated DEG
DOCK2	1.83147e-12	0.715362	0.698	0.487	upregulated DEG
XK	4.42059e-12	0.812434	0.254	0.084	upregulated DEG
2020-09-09	4.53535e-12	0.979592	0.626	0.429	upregulated DEG
C14orf132	6.30636e-12	0.561923	0.833	0.66	upregulated DEG
C11orf52	6.34227e-12	0.577656	0.67	0.477	upregulated DEG
DNAJC3	1.00199e-11	0.644222	0.921	0.823	upregulated DEG
RAPGEFL1	1.40614e-11	0.718928	0.941	0.866	upregulated DEG
ENSMFAG00000000455	1.70724e-11	0.579259	0.881	0.781	upregulated DEG
PTGS2	1.82189e-11	0.628348	0.991	0.989	upregulated DEG
PLBD1	2.05738e-11	0.516118	0.318	0.13	upregulated DEG
SEC23B	2.56418e-11	1.10829	0.809	0.672	upregulated DEG
TUBA1B	2.83739e-11	0.53086	0.992	0.996	upregulated DEG
PLPP4	2.97713e-11	0.613855	0.392	0.2	upregulated DEG
SLC39A10	3.23728e-11	0.568424	0.507	0.319	upregulated DEG
MANF	3.71532e-11	0.728876	0.845	0.723	upregulated DEG
EPDR1	3.89624e-11	0.521335	0.727	0.544	upregulated DEG
GALNTL6	1.32161e-10	0.622614	0.34	0.158	upregulated DEG
GALNT14	1.39507e-10	0.874857	0.35	0.174	upregulated DEG
ENSMFAG00000032614	2.84145e-10	0.604523	0.653	0.502	upregulated DEG
CYB561	6.06148e-10	0.583066	0.521	0.338	upregulated DEG
GALNT12	9.13055e-10	0.705699	0.518	0.311	upregulated DEG
LSAMP	1.33957e-09	0.716903	0.595	0.429	upregulated DEG
ENSMFAG00000040662	1.88857e-09	0.660638	0.786	0.649	upregulated DEG
DIAPH1	2.41923e-09	0.695441	0.682	0.475	upregulated DEG
CREM	2.45794e-09	0.844264	0.481	0.342	upregulated DEG
CTBS	2.69217e-09	0.731039	0.606	0.439	upregulated DEG
LMAN2	2.78377e-09	0.567773	0.774	0.63	upregulated DEG
EDIL3	4.40226e-09	0.536806	0.895	0.769	upregulated DEG
HTATIP2	7.69235e-09	0.505873	0.878	0.771	upregulated DEG
CALCB	9.53248e-09	2.38309	0.442	0.248	upregulated DEG
CACNA1E	1.28645e-08	0.709416	0.319	0.149	upregulated DEG
ALG14	1.4574e-08	0.603423	0.569	0.395	upregulated DEG
ST8SIA6	1.58806e-08	0.518907	0.278	0.115	upregulated DEG
TNFRSF1A	1.74169e-08	0.558938	0.349	0.16	upregulated DEG
SMAD9	2.12456e-08	0.67172	0.476	0.317	upregulated DEG
PRKACB	2.51642e-08	0.683407	0.918	0.807	upregulated DEG
TXNDC12	4.51623e-08	0.506516	0.792	0.649	upregulated DEG
ENSMFAG00000037763	4.69906e-08	0.763935	0.408	0.221	upregulated DEG
PPIC	5.4143e-08	0.507634	0.346	0.176	upregulated DEG
PLOD1	6.96751e-08	0.50531	0.309	0.164	upregulated DEG
CD164L2	8.51658e-08	0.706935	0.406	0.223	upregulated DEG
SUSD4	9.09019e-08	0.571465	0.571	0.426	upregulated DEG
GSTZ1	1.16098e-07	0.519091	0.738	0.594	upregulated DEG
PDGFRL	1.20685e-07	0.552933	0.571	0.372	upregulated DEG
GLOD5	1.67651e-07	0.664377	0.391	0.229	upregulated DEG
PPM1K	2.09359e-07	0.604316	0.724	0.563	upregulated DEG
FICD	5.94163e-07	0.671998	0.439	0.296	upregulated DEG
ENSMFAG00000038161	6.08333e-07	0.506882	0.321	0.191	upregulated DEG
NAGA	6.75691e-07	0.66125	0.414	0.263	upregulated DEG
PNPLA8	6.86043e-07	0.741906	0.702	0.576	upregulated DEG
DERL1	7.1814e-07	0.569144	0.526	0.357	upregulated DEG
PDLIM1	7.2305e-07	0.81837	0.284	0.181	upregulated DEG
CABP7	7.57353e-07	0.731298	0.797	0.714	upregulated DEG
DDO	7.9785e-07	0.61947	0.338	0.172	upregulated DEG
DLG1	8.57705e-07	0.539633	0.643	0.494	upregulated DEG
IER3	1.1631e-06	0.875627	0.293	0.162	upregulated DEG
NAAA	1.38127e-06	0.918334	0.524	0.344	upregulated DEG
SQOR	1.48257e-06	0.610318	0.597	0.466	upregulated DEG
PLD1	2.1105e-06	0.798931	0.279	0.151	upregulated DEG
BCHE	2.85609e-06	0.858099	0.349	0.237	upregulated DEG
ACTA2	3.45716e-06	1.12577	0.264	0.111	upregulated DEG
ITGBL1	4.2965e-06	0.703959	0.519	0.361	upregulated DEG
CALD1	5.03294e-06	0.755516	0.304	0.147	upregulated DEG
DNAJB11	5.56085e-06	0.578676	0.789	0.668	upregulated DEG
ANK1	6.25481e-06	0.52777	0.402	0.281	upregulated DEG
ITPR3	6.36699e-06	0.574291	0.378	0.223	upregulated DEG
NIPSNAP3B	9.60339e-06	0.590265	0.496	0.359	upregulated DEG
NOP14	1.15872e-05	0.514412	0.56	0.408	upregulated DEG
ATPAF2	1.27864e-05	0.514914	0.464	0.305	upregulated DEG
LRRC42	1.44633e-05	0.515367	0.713	0.571	upregulated DEG
CD99L2	1.56585e-05	0.554995	0.44	0.29	upregulated DEG
MOB3B	1.74252e-05	0.584358	0.281	0.172	upregulated DEG
DAP3	2.6789e-05	0.621527	0.642	0.471	upregulated DEG
SULT1C4	3.2435e-05	0.530056	0.367	0.269	upregulated DEG
ZC3HAV1	3.51422e-05	0.503831	0.456	0.336	upregulated DEG
C2orf15	3.88599e-05	0.688811	0.363	0.223	upregulated DEG
GSN	4.53698e-05	0.820519	0.344	0.195	upregulated DEG
ENSMFAG00000043717	4.56806e-05	0.9137	0.651	0.519	upregulated DEG
TMEM41B	4.69302e-05	0.636606	0.693	0.553	upregulated DEG
ST6GAL1	4.96511e-05	1.26351	0.35	0.277	upregulated DEG
SPOCK1	6.16483e-05	0.711388	0.253	0.135	upregulated DEG
SLC25A29	6.21837e-05	0.563534	0.395	0.239	upregulated DEG
MAP6	0.000133909	0.809282	0.743	0.679	upregulated DEG
TM7SF3	0.000136894	0.643717	0.386	0.25	upregulated DEG
ADORA2A	0.000159658	0.574156	0.352	0.254	upregulated DEG
ENSMFAG00000045648	0.000180304	0.695404	0.253	0.156	upregulated DEG
ENSMFAG00000039068	0.000230692	0.519963	0.729	0.624	upregulated DEG
XRCC4	0.000266024	0.715672	0.282	0.195	upregulated DEG
CAB39L	0.000279844	0.883995	0.422	0.317	upregulated DEG
EFNA1	0.000295739	0.548222	0.453	0.342	upregulated DEG
PFDN6	0.000303244	0.776251	0.569	0.448	upregulated DEG
TSPO	0.000321242	0.872286	0.456	0.389	upregulated DEG
ENSMFAG00000030465	0.000338292	0.944809	0.419	0.321	upregulated DEG
PLCB4	0.00036734	0.780699	0.895	0.832	upregulated DEG
SLC35E3	0.000572242	0.834589	0.278	0.191	upregulated DEG
ENSMFAG00000039395	0.000574745	1.43726	0.33	0.191	upregulated DEG
SNX10	0.000594903	0.50924	0.642	0.527	upregulated DEG
MGP	0.000636494	1.03969	0.431	0.292	upregulated DEG
RABGAP1L	0.00074536	0.522007	0.507	0.41	upregulated DEG
SPARC	0.000841787	1.06554	0.312	0.185	upregulated DEG
TNIP1	0.000871351	1.01106	0.414	0.307	upregulated DEG
ENSMFAG00000037655	0.00105935	0.870792	0.459	0.355	upregulated DEG
NADSYN1	0.00122843	0.832614	0.422	0.288	upregulated DEG
FAM98A	0.00123801	0.522208	0.698	0.609	upregulated DEG
SLC35D2	0.00125372	0.519379	0.344	0.239	upregulated DEG
N4BP2L2	0.00229485	0.729494	0.64	0.542	upregulated DEG
TMTC4	0.00232843	0.569498	0.46	0.361	upregulated DEG
NEFL	0.00262021	0.740992	0.313	0.24	upregulated DEG
PPP3CC	0.00289846	0.587785	0.226	0.277	upregulated DEG
PKIG	0.00347165	0.820536	0.816	0.758	upregulated DEG
MLX	0.00382904	1.49456	0.315	0.24	upregulated DEG
NUDT9	0.00426647	0.513261	0.857	0.794	upregulated DEG
FAM13A	0.00438387	0.659991	0.313	0.231	upregulated DEG
MRPL15	0.00450078	0.576085	0.65	0.561	upregulated DEG
TPM2	0.00461285	0.843879	0.309	0.198	upregulated DEG
PYCR2	0.00463755	1.07112	0.709	0.601	upregulated DEG
TCF7L2	0.00559008	0.663257	0.357	0.267	upregulated DEG
EHHADH	0.00791124	0.783729	0.352	0.273	upregulated DEG
ING3	0.00906959	0.760435	0.377	0.303	upregulated DEG
TIPRL	0.00915323	0.545786	0.555	0.447	upregulated DEG
ENSMFAG00000037514	0.00929111	1.77157	0.349	0.269	upregulated DEG
SP100	0.00935823	0.587049	0.479	0.366	upregulated DEG
COPG1	0.00943165	0.576709	0.843	0.763	upregulated DEG
NUP85	0.00946056	0.622178	0.46	0.366	upregulated DEG
SMURF2	0.0102979	0.643571	0.321	0.319	upregulated DEG
SSPN	0.0114051	0.636462	0.307	0.214	upregulated DEG
UBFD1	0.0129862	0.506505	0.571	0.479	upregulated DEG
PAIP2	0.0134756	0.528316	0.526	0.441	upregulated DEG
EPAS1	0.0165862	0.732129	0.301	0.223	upregulated DEG
C20orf24	0.0170423	0.676102	0.343	0.256	upregulated DEG
MFSD4A	0.017134	0.506126	0.372	0.284	upregulated DEG
MYBPHL	0.0180172	0.622507	0.409	0.326	upregulated DEG
FEM1C	0.0186851	0.576374	0.428	0.307	upregulated DEG
DESI1	0.0187731	0.698092	0.436	0.336	upregulated DEG
SLC26A2	0.0204471	0.539989	0.332	0.254	upregulated DEG
UBE4B	0.0210021	0.527066	0.595	0.51	upregulated DEG
ARL16	0.0211712	0.620248	0.318	0.221	upregulated DEG
ENSMFAG00000000063	0.0221658	0.805545	0.315	0.233	upregulated DEG
TMC6	0.0223596	0.725212	0.26	0.319	upregulated DEG
AGGF1	0.0223676	0.508134	0.648	0.58	upregulated DEG
IRAK1BP1	0.023827	0.521414	0.363	0.269	upregulated DEG
ZC3H7A	0.0239484	0.600292	0.578	0.481	upregulated DEG
MPHOSPH6	0.0256342	0.614851	0.766	0.658	upregulated DEG
CLIP1	0.0288607	0.633094	0.744	0.691	upregulated DEG
FAM167A	0.0292665	0.538234	0.555	0.477	upregulated DEG
ZFP36	0.031235	0.975599	0.626	0.569	upregulated DEG
NOL11	0.0322493	0.84577	0.558	0.475	upregulated DEG
FTSJ3	0.033635	0.66249	0.465	0.363	upregulated DEG
PCCB	0.0337573	0.783503	0.549	0.473	upregulated DEG
TSC22D2	0.0353615	0.631124	0.257	0.269	upregulated DEG
SLC17A5	0.0357112	0.500698	0.64	0.555	upregulated DEG
OTUD6B	0.0371812	0.632739	0.278	0.231	upregulated DEG
RNF11	0.0403927	0.54053	0.885	0.817	upregulated DEG
ENSMFAG00000033200	0.0439571	0.600385	0.595	0.508	upregulated DEG
ENSMFAG00000040162	1.24841e-48	-3.89217	0.04	0.385	downregulated DEG
FABP5	8.87596e-37	-0.799632	0.555	0.798	downregulated DEG
SST	5.10129e-36	-0.804625	0.676	0.895	downregulated DEG
SAT1	2.89239e-25	-1.84727	0.888	0.945	downregulated DEG
LYPD8	5.47717e-24	-2.47237	0.127	0.41	downregulated DEG
ENSMFAG00000003105	1.58452e-23	-3.73704	0.084	0.319	downregulated DEG
CHGA	1.73478e-23	-0.812342	0.964	0.983	downregulated DEG
ENSMFAG00000005679	2.68602e-23	-1.48987	0.549	0.748	downregulated DEG
IGSF1	2.8555e-22	-0.811388	0.591	0.765	downregulated DEG
ENSMFAG00000030485	1.41897e-21	-0.987369	0.642	0.847	downregulated DEG
ENPP2	1.48952e-21	-0.818137	0.891	0.929	downregulated DEG
ENSMFAG00000028792	4.3833e-21	-2.65456	0.214	0.349	downregulated DEG
MT2	2.47783e-19	-0.84353	0.857	0.937	downregulated DEG
ABAT	5.15351e-19	-0.539936	0.803	0.912	downregulated DEG
ENSMFAG00000032548	8.09724e-19	-1.0159	0.705	0.861	downregulated DEG
TPM3	2.91884e-18	-0.718017	0.984	0.989	downregulated DEG
CCL11	2.5726e-17	-0.838316	0.981	0.994	downregulated DEG
TMEM59L	1.52348e-16	-1.16624	0.46	0.597	downregulated DEG
NTF3	2.61623e-15	-0.977392	0.363	0.555	downregulated DEG
ARRDC4	4.38672e-15	-0.584355	0.828	0.91	downregulated DEG
RBP4	4.99296e-15	-1.12942	0.276	0.468	downregulated DEG
ENSMFAG00000000984	1.66165e-14	-0.513212	0.726	0.847	downregulated DEG
PAPPA2	1.36067e-13	-1.17858	0.447	0.527	downregulated DEG
PGAP3	2.60604e-13	-0.50424	0.315	0.469	downregulated DEG
CLIP4	8.01141e-13	-0.825702	0.916	0.931	downregulated DEG
SCGB2A1	4.04538e-12	-0.971456	0.211	0.395	downregulated DEG
ENSMFAG00000043733	8.36168e-11	-0.594803	0.498	0.622	downregulated DEG
GC	1.12104e-10	-1.28772	0.803	0.821	downregulated DEG
ENSMFAG00000020465	2.0305e-10	-4.86322	0.291	0.248	downregulated DEG
TEC	1.58644e-09	-0.890053	0.264	0.393	downregulated DEG
SLC25A1	6.4768e-09	-0.676999	0.774	0.824	downregulated DEG
GPX4	1.53268e-08	-0.50392	0.946	0.958	downregulated DEG
C1QTNF4	1.84238e-08	-0.984565	0.183	0.33	downregulated DEG
SEZ6L	2.04352e-08	-0.849843	0.416	0.471	downregulated DEG
LGALS3BP	2.13825e-08	-0.634525	0.282	0.424	downregulated DEG
ELOVL2	4.13831e-08	-1.01087	0.163	0.263	downregulated DEG
KCNIP1	6.44247e-08	-0.878698	0.209	0.279	downregulated DEG
HIST3H2A	8.11533e-08	-0.557522	0.38	0.475	downregulated DEG
EGR4	8.74125e-08	-0.631006	0.25	0.332	downregulated DEG
CALM3	4.63641e-07	-0.505209	0.926	0.939	downregulated DEG
NPAS4	4.89256e-07	-0.531552	0.383	0.448	downregulated DEG
ENSMFAG00000044340	6.59132e-07	-0.529727	0.301	0.399	downregulated DEG	TUBB2A
MAMLD1	1.32649e-06	-0.530406	0.287	0.361	downregulated DEG
SARS	2.06936e-06	-0.659208	0.616	0.662	downregulated DEG
ENSMFAG00000032281	3.21927e-06	-1.0565	0.371	0.366	downregulated DEG
PER1	3.66856e-06	-0.537835	0.626	0.641	downregulated DEG
VAMP5	5.57323e-06	-0.826507	0.411	0.489	downregulated DEG
RASGRP1	8.35853e-06	-0.785891	0.18	0.258	downregulated DEG
ENSMFAG00000040747	1.00543e-05	-0.505198	0.403	0.454	downregulated DEG
GIT1	1.71977e-05	-0.746637	0.437	0.492	downregulated DEG
SORBS3	2.37718e-05	-0.568651	0.25	0.334	downregulated DEG
KIT	3.17014e-05	-0.781493	0.384	0.41	downregulated DEG
HMGB2	3.46896e-05	-0.557742	0.29	0.378	downregulated DEG
ENSMFAG00000022188	6.25075e-05	-0.545275	0.216	0.286	downregulated DEG
LDHB	7.98969e-05	-0.665392	0.265	0.34	downregulated DEG
ENSMFAG00000035044	8.24087e-05	-0.753422	0.233	0.292	downregulated DEG
HRAS	8.24564e-05	-0.50538	0.278	0.353	downregulated DEG
SLC1A4	8.47536e-05	-0.547675	0.417	0.466	downregulated DEG
DPYSL5	9.19541e-05	-0.637738	0.22	0.269	downregulated DEG
AKT2	9.57788e-05	-0.658523	0.422	0.473	downregulated DEG
PTPRZ1	0.000101709	-0.62512	0.22	0.313	downregulated DEG
PLCXD3	0.000208899	-0.523747	0.471	0.525	downregulated DEG
CENPC	0.000229082	-0.65982	0.516	0.571	downregulated DEG
SH3GLB2	0.000277065	-0.547249	0.668	0.679	downregulated DEG
CCDC86	0.000366021	-0.624303	0.35	0.408	downregulated DEG
MFN2	0.000378024	-0.589836	0.336	0.418	downregulated DEG
MAN1A1	0.000447793	-0.629439	0.707	0.735	downregulated DEG
TSPOAP1	0.000508477	-1.18918	0.231	0.267	downregulated DEG
PIBF1	0.000540725	-0.747567	0.4	0.441	downregulated DEG
NPHP3	0.000755597	-0.613136	0.27	0.319	downregulated DEG
CD83	0.000782119	-0.51067	0.206	0.252	downregulated DEG
ATAD2B	0.000803184	-0.661968	0.398	0.448	downregulated DEG
ENSMFAG00000045827	0.000958413	-0.651378	0.338	0.372	downregulated DEG
ZHX3	0.00109227	-0.564521	0.626	0.628	downregulated DEG
ZNF280C	0.00119532	-0.656146	0.194	0.267	downregulated DEG
EPB41L3	0.00127833	-0.518889	0.54	0.531	downregulated DEG
CCND1	0.00140287	-0.557671	0.254	0.332	downregulated DEG
CD74	0.0015483	-1.02553	0.324	0.365	downregulated DEG
MTERF4	0.00163182	-0.609995	0.352	0.393	downregulated DEG
R3HDM4	0.00167729	-0.509418	0.642	0.662	downregulated DEG
PGF	0.00170068	-0.628002	0.409	0.445	downregulated DEG
PLA2G15	0.0017075	-0.559375	0.349	0.385	downregulated DEG
RCC1	0.00175229	-0.588705	0.592	0.649	downregulated DEG
GCGR	0.00184558	-0.532702	0.301	0.347	downregulated DEG
ENSMFAG00000036951	0.00266672	-0.74136	0.329	0.261	downregulated DEG
TTLL10	0.00277403	-0.647981	0.355	0.378	downregulated DEG
PTGR1	0.0027889	-0.51083	0.584	0.595	downregulated DEG
TAPT1	0.00402171	-0.513185	0.346	0.389	downregulated DEG
PYY	0.00451336	-1.10711	0.333	0.363	downregulated DEG
CTSH	0.00466033	-0.673108	0.343	0.353	downregulated DEG
C8orf82	0.00512709	-0.797574	0.391	0.435	downregulated DEG
ABCC4	0.00533725	-0.501675	0.532	0.538	downregulated DEG
ATP8	0.00567566	-0.841657	0.647	0.594	downregulated DEG
NEK11	0.00580437	-0.559402	0.256	0.277	downregulated DEG
FAN1	0.0058121	-0.703181	0.225	0.26	downregulated DEG
HMGXB4	0.00590775	-0.525202	0.445	0.452	downregulated DEG
PSD	0.00623469	-0.723128	0.262	0.29	downregulated DEG
MSH2	0.00702647	-0.614511	0.233	0.282	downregulated DEG
FAM229B	0.00806862	-0.769826	0.245	0.275	downregulated DEG
C3orf52	0.00942884	-0.563922	0.291	0.307	downregulated DEG
SENP7	0.00985718	-0.659976	0.259	0.307	downregulated DEG
DZIP1	0.00990824	-0.608517	0.293	0.324	downregulated DEG
TARBP1	0.00995529	-0.522684	0.212	0.256	downregulated DEG
APH1A	0.0109929	-0.659636	0.267	0.286	downregulated DEG
MCM9	0.0113099	-0.94397	0.27	0.269	downregulated DEG
ENSMFAG00000037558	0.0124992	-1.06151	0.433	0.431	downregulated DEG
MRPL44	0.0137404	-0.706647	0.397	0.395	downregulated DEG
NREP	0.013815	-0.574112	0.29	0.34	downregulated DEG
PCGF2	0.0149981	-0.849314	0.312	0.344	downregulated DEG
IRF2	0.0158884	-0.528775	0.375	0.401	downregulated DEG
RELL1	0.0172078	-0.518735	0.322	0.355	downregulated DEG
INO80D	0.0187443	-0.557415	0.278	0.317	downregulated DEG
TBC1D8	0.0203804	-0.520775	0.377	0.405	downregulated DEG
TMEM42	0.0209263	-0.560625	0.777	0.773	downregulated DEG
ZSWIM7	0.0226622	-0.746872	0.625	0.622	downregulated DEG
SOCS7	0.0230488	-0.588459	0.29	0.307	downregulated DEG
NUP37	0.0241237	-0.589281	0.381	0.412	downregulated DEG
PIPOX	0.0252396	-0.816282	0.457	0.458	downregulated DEG
WDR47	0.0271539	-0.556204	0.361	0.365	downregulated DEG
MAN1B1	0.0275525	-0.557774	0.605	0.624	downregulated DEG
SPPL3	0.0296701	-0.54937	0.487	0.49	downregulated DEG
PMPCA	0.029787	-0.536832	0.479	0.477	downregulated DEG
ENSMFAG00000002489	0.0308025	-0.764689	0.285	0.313	downregulated DEG
UNC79	0.0319331	-0.528978	0.504	0.521	downregulated DEG
ANKRD13A	0.0321864	-0.906315	0.451	0.46	downregulated DEG
PPFIA3	0.0323021	-0.761754	0.33	0.37	downregulated DEG
CEP85	0.034577	-0.810003	0.305	0.319	downregulated DEG
TPP1	0.0352218	-0.515958	0.775	0.765	downregulated DEG
PCIF1	0.0444643	-0.539213	0.233	0.261	downregulated DEG
HNF1B	0.0453022	-0.641972	0.343	0.347	downregulated DEG
RALGDS	0.0487949	-0.873717	0.372	0.384	downregulated DEG

## Sheet: δ-cell
Gene	p_val	avg_diff	pct.1	pct.2	Type
EGFR	8.38727e-07	1.07368	0.676	0.114	upregulated DEG
TACR3	1.25217e-05	0.996781	0.838	0.371	upregulated DEG
ENSMFAG00000000315	2.70285e-05	2.27488	0.649	0.229	upregulated DEG
RFX6	0.000220296	0.657246	0.946	0.814	upregulated DEG
PARM1	0.000263572	1.03021	0.892	0.686	upregulated DEG
PPY	0.00036589	2.07671	0.838	0.729	upregulated DEG
PTPRN	0.000368911	1.0021	1	0.943	upregulated DEG
MLLT6	0.000486866	1.23344	0.757	0.471	upregulated DEG
LARP1	0.000761999	1.01419	0.811	0.586	upregulated DEG
SPEG	0.000968778	2.16024	0.405	0.086	upregulated DEG
BCL2L2-PABPN1	0.0011353	1.2732	0.865	0.671	upregulated DEG
TFCP2	0.00127731	1.30898	0.432	0.1	upregulated DEG
TMX3	0.00130219	1.03588	0.595	0.257	upregulated DEG
ENSMFAG00000039146	0.00141934	1.06479	0.378	0.071	upregulated DEG
CDC42BPB	0.00148487	2.07514	0.541	0.214	upregulated DEG
CDC5L	0.00149664	0.628838	0.892	0.6	upregulated DEG
MAST3	0.00180441	1.83491	0.459	0.171	upregulated DEG
HEPACAM2	0.00184925	1.13714	0.811	0.614	upregulated DEG
PPFIA3	0.00199001	1.58029	0.405	0.1	upregulated DEG
MAP6	0.00209978	1.06781	0.838	0.514	upregulated DEG
CDCP1	0.00212462	1.27984	0.73	0.414	upregulated DEG
SLC25A46	0.00232523	1.42432	0.514	0.186	upregulated DEG
ESYT1	0.0023306	0.908327	0.676	0.286	upregulated DEG
SERPINE2	0.0023465	1.02557	0.838	0.471	upregulated DEG
FAM168A	0.00244712	1.28912	0.459	0.143	upregulated DEG
SCAMP2	0.00256039	1.05262	0.73	0.4	upregulated DEG
WIPI2	0.00268599	1.57484	0.324	0.029	upregulated DEG
SPP1	0.00272673	1.40002	0.757	0.386	upregulated DEG
PRMT2	0.00288698	0.869584	0.919	0.743	upregulated DEG
HHEX	0.00296557	0.763077	0.892	0.686	upregulated DEG
ENSMFAG00000030465	0.00330457	0.98977	0.405	0.1	upregulated DEG
FOXP4	0.00334569	0.768588	0.703	0.4	upregulated DEG
RAB26	0.0034341	0.581755	0.892	0.8	upregulated DEG
PAQR3	0.00350709	2.64622	0.297	0.014	upregulated DEG
KAT2A	0.00352129	1.64543	0.622	0.343	upregulated DEG
PCYOX1L	0.0035241	3.09103	0.378	0.043	upregulated DEG
MBD3	0.00356962	2.12947	0.405	0.143	upregulated DEG
ZSCAN21	0.00371416	2.1593	0.405	0.114	upregulated DEG
DDX17	0.00428603	0.726238	0.919	0.743	upregulated DEG
GNB3	0.00448997	1.71262	0.324	0.057	upregulated DEG
ENSMFAG00000028377	0.00449175	0.69571	0.595	0.271	upregulated DEG
TCF20	0.00457322	1.78759	0.324	0.086	upregulated DEG
SRSF11	0.00461775	0.505883	0.946	0.8	upregulated DEG
MUC1	0.00468664	1.27694	0.541	0.286	upregulated DEG
PHACTR4	0.00504833	2.48113	0.324	0.057	upregulated DEG
POGZ	0.00532696	0.926242	0.676	0.4	upregulated DEG
RET	0.00543821	1.05076	0.486	0.2	upregulated DEG
ZNRF3	0.00558758	1.56439	0.351	0.071	upregulated DEG
FAM120A	0.00583743	0.881809	0.757	0.643	upregulated DEG
SQOR	0.00638368	0.948051	0.676	0.343	upregulated DEG
SCAP	0.00642238	0.958808	0.541	0.357	upregulated DEG
UNC80	0.00698301	0.780693	0.946	0.771	upregulated DEG
ND3	0.00716702	1.41325	1	0.943	upregulated DEG
DPYSL5	0.00725345	1.73833	0.514	0.3	upregulated DEG
DPPA4	0.00737987	0.509445	0.459	0.129	upregulated DEG
NRCAM	0.0074964	0.538998	0.973	0.871	upregulated DEG
BDP1	0.00753604	0.648675	0.811	0.643	upregulated DEG
AKT1	0.00764782	1.39258	0.324	0.086	upregulated DEG
URM1	0.00777852	1.37672	0.459	0.271	upregulated DEG
SLMAP	0.00810379	0.971409	0.568	0.3	upregulated DEG
NR2C1	0.00810804	0.679412	0.541	0.229	upregulated DEG
SDK1	0.00818007	2.23722	0.27	0.029	upregulated DEG
SCAF8	0.00844799	1.58664	0.649	0.271	upregulated DEG
TMED10	0.00885265	0.723228	0.919	0.7	upregulated DEG
AAK1	0.00901109	0.645778	0.595	0.343	upregulated DEG
STXBP1	0.00913263	0.792982	0.919	0.843	upregulated DEG
ZBTB21	0.00930788	2.56394	0.351	0.114	upregulated DEG
LARP1B	0.00939346	1.64414	0.432	0.2	upregulated DEG
PLPP5	0.00948656	0.718657	0.811	0.471	upregulated DEG
CERS2	0.0095043	0.920528	0.622	0.4	upregulated DEG
ENSMFAG00000035948	0.00959989	0.521091	0.622	0.357	upregulated DEG
ENSMFAG00000003936	0.00963827	2.60027	0.514	0.343	upregulated DEG
HNRNPM	0.00969716	0.788596	0.892	0.729	upregulated DEG
EXO1	0.00997364	0.885634	0.595	0.343	upregulated DEG
TSPAN3	0.0101698	0.582628	0.973	0.814	upregulated DEG
ENSMFAG00000031203	0.010308	1.71669	0.405	0.143	upregulated DEG
PHF20L1	0.0103736	1.3273	0.757	0.529	upregulated DEG
SYTL1	0.010425	1.80045	0.459	0.2	upregulated DEG
TMEM248	0.0106022	1.36256	0.703	0.386	upregulated DEG
NKRF	0.0106425	0.742754	0.649	0.386	upregulated DEG
SEC31A	0.0106488	1.46759	0.811	0.671	upregulated DEG
FAM107B	0.0106626	1.80563	0.676	0.514	upregulated DEG
POP7	0.0108358	0.715951	0.459	0.171	upregulated DEG
MINK1	0.0110133	1.73983	0.486	0.257	upregulated DEG
CARS2	0.011235	0.871496	0.405	0.143	upregulated DEG
MARCH5	0.0112841	1.32726	0.405	0.2	upregulated DEG
KRT19	0.0113343	1.9017	0.27	0.043	upregulated DEG
MRPS27	0.0114345	2.77337	0.324	0.143	upregulated DEG
HSD17B1	0.0115063	1.93879	0.324	0.071	upregulated DEG
UBE3A	0.0116453	1.15166	0.676	0.357	upregulated DEG
POLDIP2	0.0121206	1.10486	0.568	0.3	upregulated DEG
PPM1G	0.0121628	0.556092	0.676	0.457	upregulated DEG
TSPAN1	0.0126212	1.2641	0.405	0.1	upregulated DEG
MYEF2	0.0134468	0.91017	0.595	0.257	upregulated DEG
CSGALNACT1	0.0135822	1.55477	0.622	0.429	upregulated DEG
ENSMFAG00000044117	0.0137271	0.914749	0.378	0.143	upregulated DEG
ENSMFAG00000038700	0.0139618	0.772419	0.595	0.4	upregulated DEG
GPR27	0.0139935	0.852085	0.676	0.414	upregulated DEG
ENSMFAG00000044343	0.0141737	0.819371	0.73	0.457	upregulated DEG
FLII	0.0143641	1.23085	0.459	0.286	upregulated DEG
UBE4B	0.0143808	0.96484	0.486	0.257	upregulated DEG
ARL1	0.0150592	0.674778	0.838	0.586	upregulated DEG
CDS1	0.0153863	1.3367	0.486	0.257	upregulated DEG
PRRC2A	0.0154792	1.02299	0.514	0.257	upregulated DEG
ASNA1	0.0155018	0.686697	0.676	0.4	upregulated DEG
ENSMFAG00000035098	0.016295	1.42927	0.432	0.214	upregulated DEG
NFE2L1	0.0163979	1.12448	0.838	0.657	upregulated DEG
C2orf40	0.0165949	1.76938	0.459	0.214	upregulated DEG
RBM17	0.0166812	1.26478	0.649	0.486	upregulated DEG
TMEM33	0.0168491	1.33956	0.432	0.186	upregulated DEG
TSC2	0.0170668	1.48257	0.676	0.486	upregulated DEG
ACTL6B	0.017625	1.50946	0.378	0.171	upregulated DEG
GAD2	0.0178639	1.08806	0.838	0.729	upregulated DEG
CYB5D2	0.0181152	0.625543	0.297	0.057	upregulated DEG
MET	0.0181818	0.56143	0.378	0.1	upregulated DEG
ANKRD10	0.0183339	0.975489	0.703	0.443	upregulated DEG
HSD17B12	0.0187534	1.75514	0.405	0.186	upregulated DEG
ENSMFAG00000033212	0.0191936	1.35527	0.297	0.1	upregulated DEG
GNS	0.0192217	0.790701	0.838	0.686	upregulated DEG
SLC35G2	0.0195245	1.54115	0.351	0.186	upregulated DEG
STK32A	0.0197775	1.5204	0.351	0.143	upregulated DEG
PARP9	0.0197915	1.36721	0.351	0.114	upregulated DEG
CBFB	0.0198002	0.835251	0.811	0.643	upregulated DEG
KLHL18	0.0198094	1.69853	0.27	0.086	upregulated DEG
ASH1L	0.0198469	0.713912	0.757	0.6	upregulated DEG
C6orf62	0.0198653	0.621181	0.73	0.514	upregulated DEG
VAPB	0.0198892	1.18435	0.595	0.371	upregulated DEG
TMEM120A	0.0199349	1.07451	0.324	0.1	upregulated DEG
YWHAG	0.0200123	1.3103	0.73	0.586	upregulated DEG
RAB11FIP1	0.0201308	1.31419	0.622	0.4	upregulated DEG
GZF1	0.0201801	0.780172	0.622	0.4	upregulated DEG
ENSMFAG00000044918	0.0207057	1.52721	0.297	0.086	upregulated DEG
CCNE1	0.021014	0.658733	0.811	0.586	upregulated DEG
CCNG1	0.0211248	0.624528	0.622	0.429	upregulated DEG
NUDCD3	0.0211308	1.18684	0.541	0.357	upregulated DEG
ENSMFAG00000042105	0.0212463	1.96161	0.27	0.057	upregulated DEG
ENSMFAG00000030933	0.0213116	1.12234	0.405	0.171	upregulated DEG
ADGRG1	0.0213445	1.49412	0.541	0.371	upregulated DEG
TOB1	0.0213694	1.09475	0.378	0.171	upregulated DEG
TMCC3	0.0214237	1.18948	0.432	0.2	upregulated DEG
MED19	0.0215332	1.00141	0.459	0.229	upregulated DEG
WBP2	0.0217509	0.865258	0.784	0.557	upregulated DEG
FBXO8	0.0218924	0.694758	0.622	0.386	upregulated DEG
FOCAD	0.0224263	1.46717	0.297	0.071	upregulated DEG
DACH1	0.022453	1.56071	0.297	0.114	upregulated DEG
EIF4H	0.0225402	0.54872	0.892	0.771	upregulated DEG
C10orf76	0.022759	0.636996	0.486	0.214	upregulated DEG
CRY1	0.0228461	2.27581	0.405	0.214	upregulated DEG
STMN3	0.0230783	0.880059	0.73	0.543	upregulated DEG
ACADSB	0.0232573	0.779548	0.649	0.357	upregulated DEG
GNA12	0.0233782	1.38236	0.703	0.5	upregulated DEG
SIN3B	0.0234512	0.727031	0.486	0.257	upregulated DEG
SLC12A7	0.0235221	0.894093	0.622	0.314	upregulated DEG
KDM5A	0.0235405	1.48751	0.514	0.357	upregulated DEG
ACADVL	0.0235528	0.668873	0.73	0.529	upregulated DEG
SFPQ	0.0237796	0.709197	0.892	0.771	upregulated DEG
ENSMFAG00000043037	0.0240119	0.758085	0.676	0.5	upregulated DEG
COQ9	0.024294	0.718176	0.676	0.486	upregulated DEG
RB1	0.0243352	1.38876	0.432	0.243	upregulated DEG
LIMK2	0.0244873	1.10052	0.703	0.429	upregulated DEG
SMARCC1	0.0246165	1.63438	0.486	0.329	upregulated DEG
TCOF1	0.0249819	1.9502	0.324	0.1	upregulated DEG
E2F6	0.0251235	1.49852	0.324	0.1	upregulated DEG
ZDHHC8	0.0253038	1.04207	0.324	0.114	upregulated DEG
CNTLN	0.0253385	0.558535	0.486	0.243	upregulated DEG
LZTR1	0.0254934	1.79809	0.378	0.171	upregulated DEG
NELFA	0.0255014	1.53634	0.378	0.171	upregulated DEG
PBRM1	0.0256589	0.793823	0.649	0.471	upregulated DEG
PDE5A	0.0256666	1.28409	0.622	0.357	upregulated DEG
OGDHL	0.0257021	1.39547	0.703	0.629	upregulated DEG
EFNB3	0.0257943	1.14668	0.676	0.486	upregulated DEG
MS4A6A	0.0258299	1.07568	0.622	0.357	upregulated DEG
SEC24A	0.0258308	0.599755	0.297	0.1	upregulated DEG
ZNF703	0.026215	2.3605	0.405	0.229	upregulated DEG
ASB1	0.0262652	1.3505	0.459	0.2	upregulated DEG
DDB1	0.0263579	1.09391	0.784	0.671	upregulated DEG
FERMT2	0.0265056	1.11206	0.405	0.157	upregulated DEG
GCH1	0.0265763	0.574285	0.757	0.543	upregulated DEG
CDIPT	0.0266108	0.995599	0.649	0.429	upregulated DEG
NUDT14	0.0266699	1.23244	0.486	0.271	upregulated DEG
APOD	0.0272085	1.36341	0.649	0.514	upregulated DEG
AMACR	0.0272882	0.89475	0.459	0.257	upregulated DEG
AAAS	0.027519	1.15059	0.432	0.186	upregulated DEG
POR	0.0276423	0.520858	0.595	0.357	upregulated DEG
PPP2CB	0.0278703	0.84885	0.676	0.414	upregulated DEG
MAP1A	0.0280077	0.676098	0.595	0.343	upregulated DEG
TMEM169	0.0284161	0.646986	0.459	0.257	upregulated DEG
IQGAP1	0.0291686	0.510493	0.784	0.729	upregulated DEG
POMT1	0.0292932	0.58479	0.351	0.1	upregulated DEG
TTPAL	0.029371	1.10233	0.378	0.2	upregulated DEG
GOLGA7	0.0295916	1.27892	0.676	0.457	upregulated DEG
RAD51C	0.0298238	1.25177	0.297	0.1	upregulated DEG
EML1	0.0298239	1.4924	0.297	0.114	upregulated DEG
VARS2	0.0298812	0.841029	0.324	0.129	upregulated DEG
PSMD8	0.0301537	0.766365	0.703	0.486	upregulated DEG
KLHL3	0.0304446	0.946445	0.459	0.271	upregulated DEG
FAF2	0.0305052	0.940246	0.811	0.643	upregulated DEG
ERGIC3	0.030557	0.708322	0.784	0.657	upregulated DEG
CADPS	0.030913	1.10495	0.486	0.214	upregulated DEG
CALHM3	0.0309577	0.773597	0.351	0.143	upregulated DEG
BTN3A2	0.030981	1.3962	0.351	0.143	upregulated DEG
ENSMFAG00000032614	0.0310883	0.636491	0.514	0.286	upregulated DEG
RETNLB	0.0312442	0.636094	0.27	0.071	upregulated DEG
GCNT2	0.0312964	1.02187	0.351	0.129	upregulated DEG
ALKBH5	0.0314155	1.07058	0.703	0.471	upregulated DEG
SGPP1	0.0314735	0.610692	0.27	0.071	upregulated DEG
EPDR1	0.031598	1.72019	0.297	0.129	upregulated DEG
ARPC5	0.0316798	1.20626	0.784	0.6	upregulated DEG
ENSMFAG00000034361	0.0319754	1.11662	0.27	0.086	upregulated DEG
HELLS	0.0324725	1.02791	0.297	0.1	upregulated DEG
ENSMFAG00000042773	0.0326584	1.48203	0.27	0.1	upregulated DEG
ZHX3	0.0327233	0.500086	0.649	0.429	upregulated DEG
IMMT	0.0329043	0.846615	0.514	0.329	upregulated DEG
ALDH18A1	0.0329222	1.16262	0.405	0.157	upregulated DEG
ENSMFAG00000035854	0.0331166	1.63819	0.622	0.457	upregulated DEG
CORO1C	0.0332208	1.18998	0.27	0.086	upregulated DEG
USF2	0.0337071	0.910356	0.676	0.414	upregulated DEG
EIF4G1	0.0338612	0.973712	0.703	0.529	upregulated DEG
CD1D	0.0339996	0.729816	0.73	0.529	upregulated DEG
PIKFYVE	0.0342156	1.1919	0.486	0.3	upregulated DEG
AGPAT1	0.0345607	0.858304	0.432	0.243	upregulated DEG
ABHD16A	0.0354204	0.53967	0.784	0.557	upregulated DEG
DRAM2	0.0361427	0.948521	0.405	0.2	upregulated DEG
BDH2	0.0361447	1.48802	0.568	0.257	upregulated DEG
CFP	0.0361965	3.18534	0.432	0.171	upregulated DEG
PPAP2C	0.0365848	1.45668	0.676	0.429	upregulated DEG
FAR1	0.0369661	0.597777	0.703	0.514	upregulated DEG
CD164L2	0.0371934	0.962614	0.405	0.186	upregulated DEG
SUPT5H	0.0373378	0.930481	0.73	0.529	upregulated DEG
MAP2K5	0.037664	1.30424	0.27	0.1	upregulated DEG
ENSMFAG00000028058	0.0378659	1.58937	0.27	0.114	upregulated DEG
CSAD	0.0380844	1.18827	0.568	0.329	upregulated DEG
FAM103A1	0.038155	0.825531	0.649	0.486	upregulated DEG
SMPD2	0.0382678	2.72903	0.351	0.143	upregulated DEG
SCAMP4	0.0383248	2.12573	0.351	0.171	upregulated DEG
ASRGL1	0.0387383	1.44944	0.459	0.286	upregulated DEG
CALU	0.0387782	0.952719	0.595	0.343	upregulated DEG
C1orf27	0.0389536	1.0772	0.432	0.186	upregulated DEG
HAT1	0.0391995	1.07971	0.351	0.186	upregulated DEG
SEC61A1	0.0392062	0.583043	0.595	0.4	upregulated DEG
TLE3	0.0394182	1.36532	0.27	0.071	upregulated DEG
PIP4K2A	0.0395786	0.728612	0.378	0.129	upregulated DEG
ATP10D	0.0396867	1.1853	0.297	0.129	upregulated DEG
TOGARAM1	0.0397649	1.32372	0.324	0.1	upregulated DEG
CSNK1D	0.0398274	1.00938	0.676	0.429	upregulated DEG
CRAT	0.0399574	1.32464	0.324	0.143	upregulated DEG
PLA1A	0.0399738	1.51101	0.297	0.086	upregulated DEG
CHRNA3	0.0401058	0.860863	0.432	0.229	upregulated DEG
CCDC106	0.0402604	0.981127	0.351	0.129	upregulated DEG
AP1M1	0.0403418	0.583269	0.486	0.243	upregulated DEG
TBC1D10B	0.0405147	0.599124	0.351	0.114	upregulated DEG
STX16	0.0406875	0.584534	0.649	0.443	upregulated DEG
CUEDC1	0.0412547	0.867911	0.405	0.2	upregulated DEG
TMEM165	0.0413641	2.17889	0.297	0.186	upregulated DEG
UBE4A	0.0416543	1.20798	0.541	0.329	upregulated DEG
CRYBA2	0.0425093	0.50874	0.811	0.686	upregulated DEG
ENSMFAG00000040354	0.0425528	0.884178	0.27	0.086	upregulated DEG
ENSMFAG00000044635	0.0426273	1.34538	0.459	0.3	upregulated DEG
CS	0.042864	1.78109	0.459	0.271	upregulated DEG
PFDN6	0.0428905	1.27639	0.486	0.243	upregulated DEG
ENSMFAG00000003678	0.0429632	1.65505	0.351	0.257	upregulated DEG
EFHD1	0.0431743	1.59538	0.784	0.557	upregulated DEG
HSPBP1	0.0440345	0.891826	0.405	0.214	upregulated DEG
CDK19	0.0440793	1.27785	0.297	0.1	upregulated DEG
SMARCD1	0.0441072	1.4385	0.324	0.157	upregulated DEG
HDLBP	0.0442019	0.604206	0.892	0.714	upregulated DEG
DCAF11	0.0443961	0.983567	0.514	0.286	upregulated DEG
ENSMFAG00000000745	0.0447913	0.924089	0.541	0.343	upregulated DEG
LARS	0.0448826	1.20831	0.649	0.529	upregulated DEG
GAK	0.0451803	1.42269	0.297	0.2	upregulated DEG
ENSMFAG00000040662	0.0459277	1.28895	0.757	0.543	upregulated DEG
DR1	0.0459886	1.29617	0.405	0.143	upregulated DEG
KCNH3	0.0460751	1.5866	0.297	0.143	upregulated DEG
FAM20C	0.0464746	1.55161	0.324	0.143	upregulated DEG
GTF2I	0.0467928	0.594366	0.919	0.857	upregulated DEG
CTNNBL1	0.0469164	1.2686	0.541	0.329	upregulated DEG
DENND2D	0.047062	1.42297	0.378	0.229	upregulated DEG
UBA2	0.0470987	1.21215	0.514	0.343	upregulated DEG
PRRC2B	0.0476115	0.750309	0.811	0.6	upregulated DEG
VEGFB	0.0478315	0.710899	0.514	0.271	upregulated DEG
DIXDC1	0.0485076	0.894431	0.649	0.471	upregulated DEG
TMEM208	0.0486343	1.21172	0.568	0.457	upregulated DEG
C5orf42	0.0487863	0.941277	0.432	0.314	upregulated DEG
STRAP	0.0489063	0.852723	0.703	0.486	upregulated DEG
CDK4	0.0489206	0.653563	0.73	0.543	upregulated DEG
DNAJC13	0.0489416	0.668769	0.324	0.129	upregulated DEG
ENSMFAG00000038594	0.0493107	0.741069	0.568	0.357	upregulated DEG
WWC1	0.0494833	1.3972	0.27	0.1	upregulated DEG
GC	2.19649e-07	-1.60448	0.568	0.843	downregulated DEG
C5orf63	1.66611e-05	-2.35309	0.243	0.557	downregulated DEG
GCG	5.00185e-05	-0.596657	1	1	downregulated DEG
FAM229B	0.000100665	-2.40624	0.054	0.329	downregulated DEG
MAPK8	0.000118527	-2.08495	0.027	0.257	downregulated DEG
CCND2	0.000223587	-1.52839	0.351	0.629	downregulated DEG
CHGA	0.00121875	-0.669279	0.811	0.971	downregulated DEG
COQ8A	0.00136594	-1.66443	0.054	0.286	downregulated DEG
COMMD2	0.00169984	-1.82202	0.108	0.271	downregulated DEG
WFDC1	0.00185279	-3.21379	0.054	0.257	downregulated DEG
NR0B1	0.00189505	-1.17131	0.838	0.871	downregulated DEG
TH	0.00200945	-1.91296	0.162	0.3	downregulated DEG
ERRFI1	0.00310916	-1.20113	0.324	0.571	downregulated DEG
FAAH2	0.00340422	-1.80819	0.108	0.271	downregulated DEG
DDX39A	0.00381601	-1.23438	0.108	0.314	downregulated DEG
ENSMFAG00000037872	0.00421513	-1.79075	0.162	0.343	downregulated DEG
ENSMFAG00000041976	0.00433451	-1.52296	0.135	0.357	downregulated DEG
CCNC	0.00472267	-1.13974	0.297	0.5	downregulated DEG
ENSMFAG00000002017	0.00539378	-1.34685	0.081	0.343	downregulated DEG
DERL2	0.00573894	-1.48408	0.351	0.571	downregulated DEG
ENSMFAG00000043045	0.00647262	-1.05733	0.243	0.414	downregulated DEG
TBC1D15	0.00686494	-1.26334	0.216	0.4	downregulated DEG
DDIT3	0.00726222	-1.90525	0.162	0.386	downregulated DEG
MINDY3	0.00753207	-1.50847	0.216	0.414	downregulated DEG
ENSMFAG00000037649	0.0081579	-1.44186	0.162	0.257	downregulated DEG
CISD1	0.00875709	-0.972121	0.676	0.814	downregulated DEG
ICE1	0.00889409	-1.30275	0.297	0.471	downregulated DEG
NFKBIA	0.0103191	-1.56252	0.378	0.557	downregulated DEG
COX10	0.0106153	-1.41629	0.243	0.414	downregulated DEG
RNASET2	0.0115347	-1.28498	0.622	0.729	downregulated DEG
ENSMFAG00000000984	0.0116444	-0.850334	0.595	0.843	downregulated DEG
SEZ6	0.0118794	-1.29994	0.108	0.286	downregulated DEG
SAE1	0.0131927	-1.64581	0.459	0.1	downregulated DEG
LCOR	0.0137428	-1.28977	0.135	0.314	downregulated DEG
FABP5	0.0139629	-1.11836	0.649	0.886	downregulated DEG
COX20	0.0140645	-1.74238	0.324	0.471	downregulated DEG
TSPAN12	0.0141332	-1.13692	0.757	0.771	downregulated DEG
ENSMFAG00000007184	0.0143097	-0.704043	1	1	downregulated DEG
FOXJ3	0.0144108	-1.97836	0.135	0.271	downregulated DEG
ENSMFAG00000029180	0.0145549	-1.58613	0.189	0.314	downregulated DEG
CFAP97	0.0149174	-2.01338	0.459	0.529	downregulated DEG
CLDN7	0.0150243	-0.649676	0.135	0.329	downregulated DEG
PDIA6	0.015172	-2.94534	0.108	0.271	downregulated DEG
PON3	0.0152392	-1.61028	0.378	0.514	downregulated DEG
PTPN2	0.0164796	-1.08132	0.405	0.629	downregulated DEG
CD74	0.0167541	-2.48602	0.297	0.514	downregulated DEG
STRN3	0.0177282	-0.731131	0.189	0.357	downregulated DEG
RRAGD	0.0180206	-1.044	0.189	0.343	downregulated DEG
PAIP1	0.0182247	-0.827679	0.405	0.557	downregulated DEG
PLBD2	0.0183534	-0.972891	0.135	0.314	downregulated DEG
GCFC2	0.0194106	-2.44771	0.135	0.257	downregulated DEG
NBEAL1	0.0195092	-1.33239	0.351	0.486	downregulated DEG
DCBLD1	0.0196425	-0.822635	0.243	0.471	downregulated DEG
MT2	0.019759	-1.35416	0.838	0.857	downregulated DEG
PSMA7	0.0206713	-0.630402	0.73	0.829	downregulated DEG
WDR46	0.020765	-2.2531	0.189	0.314	downregulated DEG
SRP72	0.021036	-1.91134	0.432	0.629	downregulated DEG
NDUFC2	0.021434	-0.717563	0.892	0.971	downregulated DEG
ENSMFAG00000023811	0.025064	-1.36929	0.135	0.314	downregulated DEG
ATP13A3	0.0258073	-1.59564	0.351	0.414	downregulated DEG
NFAT5	0.0258147	-0.989615	0.216	0.429	downregulated DEG
LNPK	0.026595	-1.60438	0.189	0.286	downregulated DEG
RAB3C	0.0273644	-1.67199	0.216	0.343	downregulated DEG
OSTF1	0.028374	-0.91316	0.378	0.586	downregulated DEG
LPIN1	0.028556	-1.7707	0.189	0.257	downregulated DEG
SNX25	0.0291186	-1.6108	0.162	0.257	downregulated DEG
DSCR3	0.0295369	-0.545224	0.757	0.514	downregulated DEG
WBP11	0.0296967	-1.30643	0.541	0.643	downregulated DEG
ANAPC10	0.0301836	-0.700152	0.459	0.229	downregulated DEG
ACOX2	0.0313953	-0.738068	0.135	0.329	downregulated DEG
TMEM41B	0.0315783	-1.20974	0.216	0.4	downregulated DEG
POLI	0.0319662	-1.64121	0.243	0.443	downregulated DEG
STIM2	0.0322048	-1.62888	0.27	0.343	downregulated DEG
PCSK2	0.0326509	-0.570381	1	1	downregulated DEG
NHSL1	0.0328925	-0.968845	0.108	0.286	downregulated DEG
CDK2AP2	0.0332489	-1.19639	0.27	0.414	downregulated DEG
PITRM1	0.033555	-0.720648	0.216	0.371	downregulated DEG
BAHD1	0.0340607	-0.95455	0.108	0.314	downregulated DEG
TMEM196	0.0351177	-0.614302	0.27	0.029	downregulated DEG
AMFR	0.035434	-1.64964	0.568	0.614	downregulated DEG
DUSP11	0.0364141	-1.00136	0.162	0.314	downregulated DEG
NFYA	0.0368283	-1.43421	0.135	0.257	downregulated DEG
USP9X	0.0368363	-1.00233	0.595	0.686	downregulated DEG
CDC26	0.0372259	-1.31126	0.432	0.557	downregulated DEG
ZNF211	0.0382524	-2.00894	0.216	0.357	downregulated DEG
TXNL4B	0.0386493	-0.691037	0.135	0.314	downregulated DEG
LEPR	0.0394974	-0.694437	0.757	0.857	downregulated DEG
WDFY3	0.0396432	-0.83648	0.324	0.471	downregulated DEG
ZFP36	0.0396554	-1.76842	0.405	0.5	downregulated DEG
ENPP2	0.0399947	-0.654179	0.703	0.771	downregulated DEG
FAM32A	0.0401093	-1.11422	0.405	0.557	downregulated DEG
PRTFDC1	0.0402899	-0.885574	0.432	0.486	downregulated DEG
LIN37	0.0406216	-1.54648	0.135	0.3	downregulated DEG
SATB1	0.0409098	-0.893419	0.351	0.443	downregulated DEG
ENSMFAG00000008577	0.0410392	-1.31582	0.351	0.486	downregulated DEG
GOLT1B	0.0416772	-1.29898	0.135	0.271	downregulated DEG
SNRPD3	0.0429184	-1.44918	0.676	0.7	downregulated DEG
MRPS30	0.0442154	-1.47803	0.189	0.271	downregulated DEG
MFAP1	0.0453589	-1.23375	0.27	0.4	downregulated DEG
MTSS1	0.0459272	-0.85928	0.27	0.414	downregulated DEG
RSL24D1	0.0466389	-1.58356	0.676	0.743	downregulated DEG
ENSMFAG00000002674	0.046973	-0.557841	0.486	0.643	downregulated DEG
MZT1	0.0470068	-0.663977	0.324	0.4	downregulated DEG

## Sheet: PP-cell
Gene	p_val	avg_diff	pct.1	pct.2	Type	Manual annotation
ND4	2.40788e-06	1.00232	1	1	upregulated DEG
COX3	7.37036e-06	1.00026	1	1	upregulated DEG
ND3	2.10013e-05	1.82601	1	1	upregulated DEG
CYP4X1	7.86549e-05	2.88002	0.385	0	upregulated DEG
PPIL1	0.000184044	1.82568	0.641	0.316	upregulated DEG
GCG	0.000222948	0.619299	1	1	upregulated DEG
CEP250	0.000236796	3.60307	0.41	0.053	upregulated DEG
MDN1	0.000277338	3.14706	0.333	0	upregulated DEG
VAV3	0.000295389	1.21888	0.667	0.211	upregulated DEG
PFDN6	0.000330062	2.29297	0.513	0.158	upregulated DEG
CNTNAP2	0.000331665	3.70904	0.41	0.053	upregulated DEG
PELP1	0.000456241	2.48948	0.513	0.158	upregulated DEG
ENSMFAG00000021544	0.000467757	2.699	0.41	0.053	upregulated DEG
SNAPC5	0.000476659	2.10265	0.513	0.158	upregulated DEG
ENSMFAG00000031996	0.000520714	1.06525	0.462	0.053	upregulated DEG
WDR77	0.000526659	2.31363	0.487	0.158	upregulated DEG
SUPT16H	0.000539658	1.95759	0.821	0.316	upregulated DEG
FGG	0.000551928	3.77354	0.333	0	upregulated DEG
GRB10	0.000556025	2.00863	0.333	0	upregulated DEG
STX3	0.000577918	0.707377	0.872	0.368	upregulated DEG
KRBOX1	0.000579265	3.03144	0.436	0.105	upregulated DEG
GPAT4	0.000617435	2.04005	0.769	0.474	upregulated DEG
LGI3	0.000632346	2.39782	0.667	0.368	upregulated DEG
RHOBTB3	0.00064354	2.36451	0.59	0.211	upregulated DEG
FXYD2	0.000656928	0.662094	1	1	upregulated DEG
ENSMFAG00000003315	0.000718161	1.88157	0.846	0.579	upregulated DEG
MLPH	0.000765301	1.52454	0.667	0.158	upregulated DEG
TMEM198	0.000863364	1.72291	0.282	0	upregulated DEG
PASK	0.000997793	3.54293	0.385	0.105	upregulated DEG
CALCB	0.00103598	1.00056	0.359	0.053	upregulated DEG
MCOLN3	0.00111384	1.80133	0.949	0.947	upregulated DEG
ENSMFAG00000030321	0.0012156	0.75241	0.256	0	upregulated DEG
PLAC8	0.00124988	2.16726	0.564	0.211	upregulated DEG
G6PC3	0.00126983	2.44246	0.538	0.263	upregulated DEG
ADM	0.0013131	3.16275	0.359	0.053	upregulated DEG
GPD1	0.00139945	0.887977	0.564	0.158	upregulated DEG
WWP1	0.00144999	1.44856	0.641	0.158	upregulated DEG
ZNF280D	0.00150697	2.4873	0.256	0	upregulated DEG
PHF7	0.00172693	2.38605	0.359	0.158	upregulated DEG
CPB1	0.00176516	3.75242	0.41	0.105	upregulated DEG
CTDP1	0.00178735	0.890995	0.256	0	upregulated DEG
DKK1	0.00191249	1.85351	0.256	0	upregulated DEG
BCL7A	0.00200841	1.58843	0.256	0	upregulated DEG
PYY	0.00206026	2.36862	0.692	0.316	upregulated DEG
CYTL1	0.00216025	0.879497	0.513	0.211	upregulated DEG
ZFP62	0.00224298	2.51654	0.282	0	upregulated DEG
TAMM41	0.00247872	1.63077	0.256	0	upregulated DEG
DHPS	0.00264426	1.88154	0.308	0.053	upregulated DEG
CAMKK2	0.0026557	2.28826	0.333	0.053	upregulated DEG
NANOG	0.00266635	0.835516	0.282	0.053	upregulated DEG
MEPCE	0.00275728	1.93865	0.282	0	upregulated DEG
COX2	0.00282199	0.912706	1	0.947	upregulated DEG
ND5	0.00294783	0.662699	1	1	upregulated DEG
DLD	0.00296071	1.53898	0.744	0.368	upregulated DEG
SNX11	0.00302552	2.0554	0.333	0.053	upregulated DEG
C2orf54	0.00313905	1.79963	0.308	0.053	upregulated DEG
ENSMFAG00000025573	0.003163	1.23166	0.821	0.737	upregulated DEG
MEGF9	0.00316685	1.86786	0.308	0.053	upregulated DEG
C16orf87	0.00319138	2.73451	0.41	0.105	upregulated DEG
IMPG1	0.00323885	1.08095	0.41	0.105	upregulated DEG
YTHDF2	0.00337049	1.55614	0.256	0	upregulated DEG
C3orf62	0.00340548	2.28415	0.256	0	upregulated DEG
CYP2J2	0.00341643	1.60101	0.308	0.053	upregulated DEG
KLHL23	0.00363271	2.5117	0.256	0	upregulated DEG
MON1A	0.00363495	1.64595	0.333	0.053	upregulated DEG
USP2	0.0037487	0.804402	0.692	0.368	upregulated DEG
TBCE	0.00381657	1.74643	0.308	0.053	upregulated DEG
ENSMFAG00000011266	0.00395833	1.06504	0.436	0.158	upregulated DEG
FAM198B	0.00403423	2.91499	0.256	0	upregulated DEG
GMPS	0.00406487	2.36388	0.359	0.105	upregulated DEG
BRSK2	0.00408927	1.78646	0.385	0.105	upregulated DEG
ELOC	0.00425809	1.02549	1	0.842	upregulated DEG
SPATA7	0.00460305	2.80495	0.282	0.105	upregulated DEG
BPNT1	0.00480215	1.43417	0.359	0.105	upregulated DEG
RRP15	0.00485603	1.27986	0.41	0.053	upregulated DEG
CDO1	0.00491913	2.82341	0.385	0.158	upregulated DEG
C15orf48	0.00516269	0.814771	0.949	0.842	upregulated DEG
KIF5C	0.00516723	1.14546	0.718	0.263	upregulated DEG
ZNF622	0.00519238	2.2448	0.513	0.263	upregulated DEG
SLC35F6	0.00565329	2.12783	0.282	0.053	upregulated DEG
COPS7B	0.0056623	1.42807	0.282	0.053	upregulated DEG
MECP2	0.00589973	1.78581	0.333	0.105	upregulated DEG
FAM221A	0.00590695	1.57105	0.308	0.053	upregulated DEG
MAP1LC3A	0.0059252	0.95328	0.949	0.947	upregulated DEG
RETNLB	0.00601232	1.40454	0.564	0.263	upregulated DEG
CCNB3	0.00608594	1.84239	0.333	0.053	upregulated DEG
PCYT1A	0.0061654	1.63767	0.59	0.263	upregulated DEG
TPM3	0.00622919	1.05959	0.974	0.947	upregulated DEG
CHN1	0.00631	2.2694	0.41	0.211	upregulated DEG
ACO2	0.0063997	1.49427	0.872	0.579	upregulated DEG
CCDC39	0.00646839	2.43415	0.385	0.158	upregulated DEG
GRASP	0.00646863	1.20501	0.846	0.579	upregulated DEG
PFKFB2	0.00648579	1.71823	0.641	0.526	upregulated DEG
GHITM	0.00656994	0.740527	0.974	0.789	upregulated DEG
WDR70	0.00689958	2.52258	0.385	0.158	upregulated DEG
URM1	0.0069182	1.77375	0.538	0.316	upregulated DEG
TRAK2	0.00700653	3.07239	0.462	0.316	upregulated DEG
PYGO2	0.00701594	1.67461	0.513	0.211	upregulated DEG
KCNH3	0.0072052	2.33574	0.308	0.105	upregulated DEG
NSMCE2	0.00723842	2.19492	0.308	0.105	upregulated DEG
SCOC	0.00738831	0.674307	0.923	0.789	upregulated DEG
TEX30	0.00751471	2.30112	0.41	0.263	upregulated DEG
ENSMFAG00000040858	0.00757751	1.53261	0.41	0.105	upregulated DEG
AKR1B1	0.00758604	0.88799	1	0.842	upregulated DEG
SART1	0.00770763	1.16627	0.487	0.211	upregulated DEG
SAFB	0.00777111	1.69243	0.692	0.263	upregulated DEG
TGDS	0.00783919	2.27664	0.385	0.105	upregulated DEG
COASY	0.00784152	1.1642	0.41	0.105	upregulated DEG
PIK3C2B	0.00794765	1.58661	0.333	0.105	upregulated DEG
QRSL1	0.00807015	1.92154	0.436	0.211	upregulated DEG
IDH3G	0.00814628	2.30395	0.795	0.737	upregulated DEG
C11orf84	0.00832092	0.784593	0.256	0.053	upregulated DEG
ACTR1A	0.00835197	1.3227	0.718	0.526	upregulated DEG
ENSMFAG00000037689	0.00835303	1.91322	0.667	0.421	upregulated DEG
TANGO2	0.00855366	1.61485	0.462	0.158	upregulated DEG
ENSMFAG00000045551	0.00865078	0.812393	0.333	0.053	upregulated DEG
NCAPD3	0.00877471	2.83262	0.436	0.263	upregulated DEG
SLIRP	0.00901485	0.798579	1	1	upregulated DEG
HACD1	0.00954441	1.2727	0.538	0.263	upregulated DEG
THBS3	0.00972384	1.87347	0.333	0.105	upregulated DEG
ENSMFAG00000002711	0.00974224	2.04956	0.41	0.263	upregulated DEG
ENSMFAG00000036355	0.00981207	2.03649	0.744	0.526	upregulated DEG
PREP	0.0101234	1.6339	0.359	0.105	upregulated DEG
SMG9	0.0101955	1.61598	0.462	0.211	upregulated DEG
TOMM70	0.0105369	1.20493	0.692	0.368	upregulated DEG
TTC3	0.0106386	0.861493	0.974	0.947	upregulated DEG
RERGL	0.0107536	0.980298	0.513	0.211	upregulated DEG
CDKL3	0.010882	3.02664	0.308	0.158	upregulated DEG
AKAP7	0.0109858	3.33932	0.256	0.053	upregulated DEG
SLC39A14	0.0112081	0.89967	0.769	0.421	upregulated DEG
MFSD11	0.0112459	2.27639	0.538	0.368	upregulated DEG
SLC36A2	0.0112922	0.875774	0.359	0.105	upregulated DEG
NSG1	0.0113281	2.674	0.59	0.579	upregulated DEG
ENSMFAG00000038594	0.0116479	0.90117	0.641	0.421	upregulated DEG
CPLX2	0.0117044	2.79144	0.385	0.105	upregulated DEG
SAP30L	0.011734	2.43778	0.282	0.105	upregulated DEG
SOCS7	0.0120115	1.68232	0.333	0.105	upregulated DEG
STT3A	0.0121863	1.48459	0.769	0.579	upregulated DEG
UBAP2	0.0124148	1.76194	0.59	0.474	upregulated DEG
IQCC	0.0126282	2.45929	0.256	0.053	upregulated DEG
ZDHHC2	0.0129315	1.28447	0.462	0.158	upregulated DEG
ENSMFAG00000042866	0.0129577	2.13948	0.282	0.105	upregulated DEG
KCNK3	0.013208	0.927195	0.718	0.368	upregulated DEG
KIAA0141	0.0133533	2.3223	0.513	0.211	upregulated DEG
UPB1	0.0137674	0.985038	0.282	0.053	upregulated DEG
KBTBD3	0.0137868	2.65252	0.333	0.158	upregulated DEG
NOP58	0.0137892	0.725418	0.897	0.737	upregulated DEG
ATG12	0.0138075	0.857282	0.769	0.421	upregulated DEG
COQ6	0.0138148	2.13841	0.487	0.263	upregulated DEG
ND6	0.0140637	0.648365	1	1	upregulated DEG
ENSMFAG00000043682	0.0143281	0.844321	0.462	0.158	upregulated DEG
KLHDC1	0.0144738	2.14515	0.282	0.105	upregulated DEG
GOSR2	0.0145091	2.2451	0.256	0.053	upregulated DEG
BHLHE40	0.014661	1.2594	0.564	0.263	upregulated DEG
GMNN	0.0147981	2.51162	0.359	0.211	upregulated DEG
UTP11	0.0149205	0.835229	0.564	0.211	upregulated DEG
COL9A2	0.0152954	2.50873	0.564	0.368	upregulated DEG
FN1	0.0153133	1.27945	0.436	0.105	upregulated DEG
COX7C	0.0155195	0.501448	1	1	upregulated DEG
MED4	0.0155292	1.32937	0.667	0.316	upregulated DEG
GGA2	0.0155738	1.05395	0.744	0.526	upregulated DEG
ENSMFAG00000001896	0.0156315	1.85174	0.538	0.421	upregulated DEG
ZRANB1	0.0157043	1.81731	0.41	0.158	upregulated DEG
CCNT2	0.0157684	1.66328	0.718	0.421	upregulated DEG
QDPR	0.0158353	0.672669	1	1	upregulated DEG
STK38L	0.0160796	1.8011	0.359	0.158	upregulated DEG
FBXO31	0.0163484	1.46608	0.513	0.158	upregulated DEG
REXO4	0.0163709	2.27415	0.333	0.158	upregulated DEG
MAP3K11	0.0166092	1.49831	0.282	0.105	upregulated DEG
ENSMFAG00000030794	0.0166537	0.878705	0.282	0.053	upregulated DEG
ADAMTSL2	0.016842	1.8798	0.615	0.421	upregulated DEG
ITM2A	0.0168602	0.655424	0.282	0.053	upregulated DEG
MRPL18	0.0168719	1.30805	0.769	0.579	upregulated DEG
SLC37A4	0.0169697	1.27862	0.333	0.105	upregulated DEG
TEP1	0.0171385	2.05047	0.41	0.263	upregulated DEG
ZBTB46	0.0172857	1.59787	0.359	0.158	upregulated DEG
RGS4	0.0175055	0.906959	0.897	0.789	upregulated DEG
SLPI	0.0175273	1.93467	0.436	0.158	upregulated DEG
PLA2G12A	0.0176104	1.7667	0.333	0.105	upregulated DEG
NUP214	0.0176193	1.16691	0.436	0.105	upregulated DEG
STRIP1	0.0180577	1.30729	0.436	0.158	upregulated DEG
MAD2L1BP	0.0181859	1.12678	0.308	0.105	upregulated DEG
NDUFB6	0.0185282	1.02323	1	0.947	upregulated DEG
SUSD5	0.0188349	1.36009	0.256	0.053	upregulated DEG
FARSB	0.0189282	1.52755	0.462	0.263	upregulated DEG
ST3GAL5	0.0191447	2.17599	0.333	0.158	upregulated DEG
RNF145	0.0192669	1.77466	0.513	0.421	upregulated DEG
DESI2	0.0193678	2.93998	0.41	0.211	upregulated DEG
DNAJC7	0.0194539	1.51576	0.564	0.316	upregulated DEG
ENSMFAG00000032482	0.0196557	1.46573	0.667	0.421	upregulated DEG
AP3S1	0.0198841	1.34632	0.615	0.316	upregulated DEG
MFSD12	0.0199908	1.70985	0.359	0.211	upregulated DEG
ZNF703	0.0201103	1.46959	0.564	0.263	upregulated DEG
GDAP1L1	0.0201151	1.16017	0.359	0.105	upregulated DEG
VSTM2L	0.0201237	2.10377	0.462	0.316	upregulated DEG
MSS51	0.0203984	2.60257	0.282	0.105	upregulated DEG
CPSF2	0.0204031	1.07276	0.923	0.789	upregulated DEG
SFRP1	0.0205308	1.70574	0.462	0.211	upregulated DEG
MRPS35	0.0206929	2.42724	0.385	0.158	upregulated DEG
OSTC	0.0208254	0.984084	0.846	0.789	upregulated DEG
SWT1	0.0210862	2.05749	0.256	0.105	upregulated DEG
MEF2D	0.0211745	1.48443	0.282	0.053	upregulated DEG
ZFP36L2	0.0216169	1.16599	0.487	0.211	upregulated DEG
ACP6	0.021761	3.69212	0.308	0.158	upregulated DEG
ELAVL1	0.0218053	0.948865	0.667	0.263	upregulated DEG
ADGRG2	0.0218529	3.51578	0.359	0.105	upregulated DEG
TIMM10B	0.0219606	1.00423	0.744	0.526	upregulated DEG
CNOT6	0.0219711	2.608	0.308	0.053	upregulated DEG
PELO	0.0220396	1.56133	0.333	0.158	upregulated DEG
NUP155	0.0221267	2.40399	0.256	0.105	upregulated DEG
FAM168A	0.0224443	1.00641	0.538	0.263	upregulated DEG
GPALPP1	0.0226184	2.18637	0.308	0.105	upregulated DEG
SLC26A2	0.0228125	1.12543	0.282	0.105	upregulated DEG
ITGB1BP1	0.0230892	1.85886	0.436	0.263	upregulated DEG
ACSL4	0.0231984	0.921294	0.359	0.105	upregulated DEG
STARD5	0.0233011	1.66786	0.436	0.263	upregulated DEG
CHST9	0.023431	1.48287	0.641	0.474	upregulated DEG
PHTF2	0.0235177	1.75307	0.641	0.526	upregulated DEG
ENSMFAG00000003039	0.0241215	1.24945	0.256	0.053	upregulated DEG
MTPAP	0.0244019	1.05587	0.359	0.158	upregulated DEG
PPIF	0.0245196	1.48238	0.282	0.105	upregulated DEG
C16orf72	0.0250876	1.63403	0.282	0.105	upregulated DEG
MAMLD1	0.0250949	1.76154	0.462	0.263	upregulated DEG
TBC1D32	0.0253622	1.50781	0.41	0.158	upregulated DEG
ATP6V0B	0.0256132	0.566914	1	0.947	upregulated DEG
AGL	0.026063	2.22122	0.41	0.263	upregulated DEG
YWHAE	0.0261305	0.526062	1	0.947	upregulated DEG
HEY1	0.0264136	1.84267	0.256	0.053	upregulated DEG
MAP4K4	0.026934	1.87697	0.59	0.421	upregulated DEG
UAP1L1	0.0274688	1.93595	0.41	0.263	upregulated DEG
SC5D	0.0275875	2.03862	0.436	0.263	upregulated DEG
LIPA	0.027634	2.15491	0.385	0.263	upregulated DEG
SPATS2L	0.0278702	0.926215	0.897	0.474	upregulated DEG
SYP	0.028043	1.07273	0.513	0.263	upregulated DEG
SEMA6A	0.0284114	2.75014	0.256	0.105	upregulated DEG
STON2	0.0285813	1.34136	0.333	0.158	upregulated DEG
ENSMFAG00000000888	0.0288961	1.06571	0.41	0.158	upregulated DEG
GALM	0.0289481	1.42506	0.487	0.211	upregulated DEG
DDC	0.0292467	0.930678	0.949	0.842	upregulated DEG
OPA1	0.0302754	2.11782	0.436	0.105	upregulated DEG
ABCF2	0.0308571	0.604269	0.333	0.105	upregulated DEG
PYROXD2	0.0310509	2.31498	0.436	0.316	upregulated DEG
COTL1	0.0310543	0.976166	0.872	0.842	upregulated DEG
CDKL2	0.0311497	2.06203	0.256	0.053	upregulated DEG
GLO1	0.0312796	0.622498	0.821	0.579	upregulated DEG
TWISTNB	0.0314867	2.54239	0.385	0.316	upregulated DEG
RNF43	0.0318912	2.19636	0.256	0.158	upregulated DEG
PSMD4	0.0327096	0.528824	0.769	0.579	upregulated DEG
ENSMFAG00000044379	0.033129	0.863608	0.923	0.842	upregulated DEG
NEMF	0.0332798	0.804801	0.667	0.368	upregulated DEG
AKTIP	0.0333895	0.599229	0.487	0.158	upregulated DEG
ALG5	0.0334921	1.13454	0.487	0.158	upregulated DEG
SLC16A9	0.0339407	1.43387	0.359	0.211	upregulated DEG
ACOT13	0.0340022	0.630125	0.821	0.632	upregulated DEG
ALG14	0.0340549	1.95954	0.359	0.211	upregulated DEG
NOB1	0.0341288	1.6458	0.256	0.053	upregulated DEG
ENSMFAG00000039736	0.0342199	0.794529	0.256	0.105	upregulated DEG
HNRNPH1	0.0345654	0.928781	0.974	1	upregulated DEG
SLC35D3	0.0350129	1.04112	0.564	0.263	upregulated DEG
ZNF638	0.0351652	1.27553	0.872	0.842	upregulated DEG
SCN1B	0.035236	1.61425	0.641	0.579	upregulated DEG
ANAPC15	0.0354146	1.63275	0.615	0.421	upregulated DEG
C5orf51	0.0355833	1.79031	0.256	0.053	upregulated DEG
PDZD11	0.0363386	1.02515	0.821	0.632	upregulated DEG
NR2F2	0.0364435	1.9371	0.41	0.211	upregulated DEG
ZFP90	0.0372538	1.35959	0.513	0.316	upregulated DEG
MOV10	0.0374846	1.97862	0.308	0.105	upregulated DEG
GARS	0.0375159	1.81315	0.59	0.526	upregulated DEG
GALNT15	0.0375242	0.515936	0.256	0.053	upregulated DEG
LMAN2L	0.0375641	2.13257	0.256	0.105	upregulated DEG
ENSMFAG00000037178	0.0377666	0.725823	0.949	0.789	upregulated DEG
MFAP3	0.038313	1.55532	0.359	0.158	upregulated DEG
SCRIB	0.0384124	1.42833	0.385	0.158	upregulated DEG
EIF2B2	0.0385028	1.89847	0.333	0.158	upregulated DEG
STK19	0.0387074	1.31539	0.59	0.421	upregulated DEG
DDX25	0.0390681	1.42666	0.385	0.158	upregulated DEG
STAMBPL1	0.0391043	1.05271	0.256	0.105	upregulated DEG
ECHDC1	0.0391576	1.95642	0.538	0.368	upregulated DEG
VDAC2	0.0397884	1.12246	0.949	0.842	upregulated DEG
BAD	0.0402234	0.969015	0.513	0.368	upregulated DEG
CSDE1	0.0404575	0.733547	0.718	0.526	upregulated DEG
CYFIP1	0.0404586	0.575388	0.744	0.579	upregulated DEG
COG2	0.040725	1.36069	0.41	0.263	upregulated DEG
CYB5D1	0.0408294	1.50196	0.333	0.158	upregulated DEG
KYAT1	0.0410449	2.38252	0.333	0.158	upregulated DEG
ENSMFAG00000035808	0.0411482	1.2319	0.359	0.105	upregulated DEG
TMEM126A	0.0412222	1.3266	0.641	0.474	upregulated DEG
ENSMFAG00000046286	0.0416687	0.779459	0.256	0.053	upregulated DEG
CPNE3	0.0417411	0.595167	0.821	0.474	upregulated DEG
SMIM19	0.0419674	1.04751	0.795	0.579	upregulated DEG
RALGAPA2	0.0424195	1.45209	0.59	0.421	upregulated DEG
IPMK	0.0424785	1.23912	0.282	0.105	upregulated DEG
DENND2D	0.0425199	1.54207	0.308	0.158	upregulated DEG
ENSMFAG00000001195	0.0425898	1.16715	0.41	0.211	upregulated DEG
ENSMFAG00000000557	0.0429473	2.08826	0.256	0.105	upregulated DEG
ENSMFAG00000042302	0.0431074	1.58831	0.462	0.263	upregulated DEG
EML6	0.0431833	1.86863	0.41	0.263	upregulated DEG
ENSMFAG00000000315	0.043325	0.743639	0.692	0.368	upregulated DEG
LNX2	0.043365	1.39555	0.359	0.158	upregulated DEG
SRPRB	0.0433657	1.79623	0.692	0.579	upregulated DEG
TSPAN13	0.0437885	0.8485	0.923	0.842	upregulated DEG
IPO5	0.0439092	0.802674	0.718	0.421	upregulated DEG
BCR	0.0439114	1.29392	0.615	0.421	upregulated DEG
HGD	0.0442776	2.58972	0.256	0.158	upregulated DEG
ENSMFAG00000040746	0.0445864	0.91168	0.897	0.789	upregulated DEG
CFAP36	0.0451693	1.52503	0.872	0.842	upregulated DEG
COQ5	0.0451919	0.88422	0.923	0.737	upregulated DEG
KCNQ2	0.0453035	0.759865	0.564	0.316	upregulated DEG
RNF126	0.0455037	1.46976	0.564	0.263	upregulated DEG
UNK	0.0459249	1.27144	0.282	0.105	upregulated DEG
FKBP15	0.0460163	1.76753	0.359	0.158	upregulated DEG
MED31	0.0461364	1.21868	0.795	0.579	upregulated DEG
EDEM1	0.0461645	1.13972	0.718	0.526	upregulated DEG
SLC4A4	0.0462052	1.95044	0.282	0.211	upregulated DEG
TAF1C	0.0462687	2.24821	0.462	0.368	upregulated DEG
TACC2	0.0465514	1.7092	0.641	0.632	upregulated DEG
AP1B1	0.0468955	1.03531	0.744	0.526	upregulated DEG
ENSMFAG00000037717	0.0469419	0.651011	0.923	0.895	upregulated DEG
LRIG3	0.047144	1.28967	0.513	0.316	upregulated DEG
SCD	0.0472445	1.49381	0.564	0.368	upregulated DEG
CANT1	0.0472966	1.32987	0.256	0.105	upregulated DEG
PI4K2A	0.0474308	1.17867	0.333	0.158	upregulated DEG
ENSMFAG00000035809	0.0474713	2.4048	0.333	0.158	upregulated DEG
ENSMFAG00000026656	0.0475433	1.64854	0.615	0.579	upregulated DEG
DZIP1L	0.0478293	1.90513	0.282	0.158	upregulated DEG
DAXX	0.0479333	1.29956	0.359	0.158	upregulated DEG
MTHFR	0.0479591	1.39676	0.385	0.211	upregulated DEG
SSBP1	0.0480092	0.526313	0.872	0.737	upregulated DEG
EIF2D	0.0480442	0.750298	0.641	0.421	upregulated DEG
SIK3	0.0481515	1.28713	0.667	0.579	upregulated DEG
PDE3B	0.0482749	1.31358	0.359	0.211	upregulated DEG
LYRM7	0.0486904	1.41427	0.308	0.158	upregulated DEG
CLPTM1L	0.0490581	1.12158	0.744	0.632	upregulated DEG
EFHD2	0.0491978	1.45591	0.308	0.158	upregulated DEG
PPP1R15A	0.0493427	0.641271	0.872	0.737	upregulated DEG
ZFX	0.0497676	1.01299	0.41	0.158	upregulated DEG
KIAA1191	0.0498145	1.30185	0.564	0.421	upregulated DEG
ENSMFAG00000031742	2.24759e-05	-0.819658	1	1	downregulated DEG
ENSMFAG00000039068	3.90909e-05	-1.22751	0.974	1	downregulated DEG
MYCBP2	4.49917e-05	-2.14091	0.462	0.895	downregulated DEG
ENSMFAG00000040162	6.02962e-05	-3.94072	0.026	0.684	downregulated DEG
NAA38	0.000136783	-1.03235	0.692	0.947	downregulated DEG
RPL30	0.000239584	-0.711661	1	1	downregulated DEG
ENSMFAG00000000634	0.000434936	-0.784589	0.974	1	downregulated DEG
LTBP3	0.000536125	-1.80735	0.385	0.842	downregulated DEG
DUSP12	0.00101542	-1.37194	0.41	0.895	downregulated DEG
ENSMFAG00000034345	0.00147401	-0.617189	0.949	1	downregulated DEG
POLD4	0.00169451	-1.53317	0.282	0.684	downregulated DEG
RNF141	0.00181791	-1.10926	0.333	0.789	downregulated DEG
FIBP	0.0026187	-2.01148	0.308	0.684	downregulated DEG
RPLP2	0.00283464	-0.660021	0.974	1	downregulated DEG
RPL18A	0.00306394	-0.702198	1	1	downregulated DEG
ING4	0.00316062	-1.86774	0.282	0.632	downregulated DEG
RPL24	0.00367523	-0.646122	1	1	downregulated DEG
ARID4B	0.00368808	-0.993673	0.897	0.947	downregulated DEG
FSTL1	0.00391822	-2.27486	0.487	0.842	downregulated DEG
ENSMFAG00000013211	0.00402411	-1.27368	0.641	0.895	downregulated DEG
PRKACB	0.00404178	-0.99908	0.821	0.947	downregulated DEG
RIC1	0.00508481	-2.44321	0.179	0.526	downregulated DEG
CDIPT	0.00530904	-0.957758	0.846	0.947	downregulated DEG
PSMD2	0.00539687	-0.870944	0.59	0.947	downregulated DEG
PPP1R16A	0.00621163	-1.00008	0.282	0.632	downregulated DEG
SLC25A38	0.00638098	-2.0342	0.128	0.526	downregulated DEG
NPW	0.00650213	-2.40545	0.179	0.579	downregulated DEG
ENSMFAG00000038508	0.00691511	-0.730442	0.41	0.789	downregulated DEG
PHF11	0.00697215	-0.859621	0.385	0.842	downregulated DEG
ENSMFAG00000020465	0.00724759	-5.49395	0.154	0.474	downregulated DEG
ENSMFAG00000003935	0.00737731	-0.58277	0.846	0.947	downregulated DEG
DDX56	0.0074038	-1.08323	0.718	0.947	downregulated DEG
ZNRF3	0.00766317	-1.67216	0.154	0.632	downregulated DEG
NDUFA2	0.0084865	-0.774847	0.846	1	downregulated DEG
EVI5	0.00875123	-2.01581	0.231	0.684	downregulated DEG
ENSMFAG00000003296	0.00915019	-0.579304	0.821	1	downregulated DEG
FAM126A	0.00926136	-1.54223	0.205	0.526	downregulated DEG
APLP1	0.0098896	-0.673639	0.974	1	downregulated DEG
UNC80	0.0102643	-1.4991	0.795	0.947	downregulated DEG
ENSMFAG00000013152	0.0102804	-4.28439	0	0.316	downregulated DEG
PSMB7	0.0104828	-0.777584	0.872	0.947	downregulated DEG
NR3C1	0.0105236	-2.12703	0.205	0.579	downregulated DEG
ENSMFAG00000044694	0.0105852	-1.19283	0.769	0.895	downregulated DEG
PIAS2	0.0110011	-2.3788	0.282	0.579	downregulated DEG
USP47	0.0111561	-0.797791	0.564	0.789	downregulated DEG
ATP5G2	0.0113624	-0.520296	1	1	downregulated DEG
KIAA0895	0.0118425	-1.68099	0.128	0.526	downregulated DEG
ENSMFAG00000040325	0.0124041	-0.950716	0.769	0.895	downregulated DEG
PRPF38B	0.0126781	-0.620269	0.872	1	downregulated DEG
DYM	0.012826	-2.33936	0.179	0.526	downregulated DEG
MED1	0.0128315	-0.784663	0.385	0.737	downregulated DEG
FAM162B	0.0133259	-1.6445	0.179	0.526	downregulated DEG
CCL11	0.0134477	-1.25836	0.974	1	downregulated DEG
TADA3	0.0136659	-0.837618	0.359	0.737	downregulated DEG
CPT1C	0.014035	-0.773309	0.026	0.368	downregulated DEG
HAL	0.0142745	-0.939817	0.513	0.789	downregulated DEG
HTATSF1	0.0142758	-1.26274	0.564	0.789	downregulated DEG
CXXC5	0.0148455	-1.32643	0.179	0.526	downregulated DEG
SEPHS1	0.0150872	-2.11075	0.462	0.684	downregulated DEG
YIPF3	0.0153231	-0.617971	0.974	1	downregulated DEG
CRIPT	0.0153631	-1.15745	0.564	0.842	downregulated DEG
ZHX3	0.0156323	-0.654007	0.513	0.895	downregulated DEG
SRSF6	0.0157319	-0.761098	1	1	downregulated DEG
EIF4E2	0.0160845	-1.39936	0.462	0.895	downregulated DEG
ENSMFAG00000035574	0.0163425	-1.85882	0.231	0.579	downregulated DEG
MRPL42	0.0164147	-1.19111	0.513	0.842	downregulated DEG
ENSMFAG00000043045	0.0164703	-0.719262	0.179	0.526	downregulated DEG
ENSMFAG00000041383	0.0164908	-1.76062	0.462	0.789	downregulated DEG
C1orf122	0.0167405	-1.2118	0.128	0.474	downregulated DEG
TMEM87A	0.0173643	-1.98411	0.538	0.737	downregulated DEG
WBP1	0.0174474	-1.95932	0.564	0.684	downregulated DEG
RGS16	0.0176938	-0.553573	0.769	0.947	downregulated DEG
TPRKB	0.0178796	-0.809131	0.462	0.789	downregulated DEG
GBP1	0.0181246	-2.52605	0.103	0.421	downregulated DEG
ADSS	0.0188078	-1.49987	0.256	0.632	downregulated DEG
DARS	0.0191192	-1.05686	0.564	0.737	downregulated DEG
CSRNP1	0.019366	-0.96438	0.359	0.684	downregulated DEG
KDELR1	0.0195291	-0.566586	0.897	1	downregulated DEG
BAP1	0.0195718	-1.57614	0.333	0.684	downregulated DEG
PGLS	0.0196116	-2.00875	0.59	0.789	downregulated DEG
ACTR8	0.0207093	-1.75827	0.128	0.526	downregulated DEG
C4orf33	0.0208386	-1.16334	0.256	0.632	downregulated DEG
ENSMFAG00000042744	0.0209851	-0.72964	0.974	1	downregulated DEG
RAP1GDS1	0.0213531	-0.665586	0.256	0.579	downregulated DEG
ENSMFAG00000014721	0.0214848	-0.737928	1	1	downregulated DEG
VTN	0.0222091	-2.28865	0.077	0.368	downregulated DEG
LASP1	0.0227947	-2.39029	0.333	0.632	downregulated DEG
PRMT5	0.0231581	-0.820956	0.282	0.684	downregulated DEG
JOSD2	0.0231881	-1.38855	0.179	0.474	downregulated DEG
CCDC181	0.0237638	-3.02642	0.231	0.474	downregulated DEG
TMEM50A	0.0239008	-1.06959	0.897	0.947	downregulated DEG
KCNG3	0.023977	-1.25263	0.154	0.579	downregulated DEG
TFB1M	0.0241485	-1.00546	0.179	0.474	downregulated DEG
HERPUD1	0.0244321	-0.676146	0.846	1	downregulated DEG
FXYD5	0.0249666	-1.20412	0.282	0.579	downregulated DEG
CCND2	0.0252061	-0.93962	0.795	0.895	downregulated DEG
SLC35F3	0.0252684	-1.26041	0.205	0.579	downregulated DEG
SH3RF1	0.0255874	-2.01009	0.077	0.421	downregulated DEG
ENSMFAG00000032050	0.0256079	-1.45029	0.077	0.421	downregulated DEG
OTULIN	0.0256748	-2.72872	0.077	0.368	downregulated DEG
CYSTM1	0.0258105	-0.520794	1	1	downregulated DEG
N4BP2	0.0259351	-1.26839	0.59	0.895	downregulated DEG
HNRNPC	0.0259757	-0.618505	1	1	downregulated DEG
CALU	0.0260035	-1.20499	0.462	0.737	downregulated DEG
TXNIP	0.0260117	-4.08305	0.513	0.789	downregulated DEG
AKR7A2	0.0264053	-0.786334	0.923	1	downregulated DEG
PDCD2	0.0267159	-0.858458	0.487	0.789	downregulated DEG
RAB2A	0.0268011	-0.506784	1	1	downregulated DEG
FAM200B	0.0270382	-2.15969	0.256	0.474	downregulated DEG
ACTN4	0.0272053	-0.924659	0.59	0.947	downregulated DEG
TRA2B	0.0274703	-0.525368	0.846	0.947	downregulated DEG
MTERF2	0.0276169	-1.97161	0.231	0.526	downregulated DEG
PRPS2	0.0277978	-2.54946	0.205	0.421	downregulated DEG
SYPL1	0.0278972	-1.23516	0.641	0.789	downregulated DEG
ENSMFAG00000027683	0.0280355	-0.575257	0.974	1	downregulated DEG
ENSMFAG00000041014	0.0281862	-1.89902	0.256	0.526	downregulated DEG
PSMD6	0.0281972	-1.03662	0.538	0.789	downregulated DEG
INO80	0.0287366	-1.62101	0.154	0.526	downregulated DEG
PTBP1	0.0294813	-0.559177	0.641	1	downregulated DEG
ENSMFAG00000000302	0.0296973	-0.524521	0.974	1	downregulated DEG
SVBP	0.030043	-1.24818	0.231	0.579	downregulated DEG
SERPINE2	0.030624	-0.989601	0.641	0.789	downregulated DEG
SUCLA2	0.0307642	-1.19927	0.538	0.737	downregulated DEG
TMEM27	0.0308171	-1.54453	0.41	0.684	downregulated DEG
NKIRAS1	0.0311878	-1.1902	0.513	0.789	downregulated DEG
KIZ	0.0318174	-2.27841	0.205	0.421	downregulated DEG
UNC119B	0.032555	-0.63416	0.462	0.842	downregulated DEG
PSMD14	0.0326129	-1.18056	0.641	0.842	downregulated DEG
PSME2	0.0329439	-1.07772	0.795	0.842	downregulated DEG
ECSIT	0.0330777	-1.81051	0.308	0.579	downregulated DEG
GPRASP2	0.0334223	-2.32077	0.128	0.368	downregulated DEG
IBTK	0.0334382	-0.930091	0.513	0.737	downregulated DEG
CDC42SE1	0.0343202	-1.05663	0.051	0.368	downregulated DEG
ENSMFAG00000003117	0.0345776	-1.22853	0.59	0.789	downregulated DEG	YPEL
SNX5	0.0345922	-1.0984	0.513	0.684	downregulated DEG
RBM41	0.0350349	-1.23176	0.256	0.632	downregulated DEG
ENSMFAG00000036095	0.0354535	-1.0793	0.923	0.895	downregulated DEG
SPOP	0.0355324	-1.22703	0.538	0.737	downregulated DEG
C12orf73	0.0359804	-1.13959	0.615	0.737	downregulated DEG
KIAA1324	0.035991	-0.806802	0.692	0.842	downregulated DEG
ENSMFAG00000002548	0.0360282	-2.43446	0.256	0.579	downregulated DEG
H2AFY	0.0362579	-0.856997	0.974	1	downregulated DEG
IFT52	0.0368625	-2.13547	0.154	0.474	downregulated DEG
ARL3	0.0369236	-1.04764	0.821	0.895	downregulated DEG
ENSMFAG00000022923	0.0373456	-2.76526	0.231	0.421	downregulated DEG
MPP1	0.0374258	-1.77136	0.231	0.526	downregulated DEG
UTP6	0.0375668	-1.99283	0.205	0.421	downregulated DEG
GMEB1	0.0375724	-1.79786	0.026	0.263	downregulated DEG
SEC14L1	0.0376223	-1.12815	0.692	0.842	downregulated DEG
ENSMFAG00000030388	0.0378391	-1.08462	0.538	0.842	downregulated DEG
IGIP	0.0380045	-1.30217	0.231	0.474	downregulated DEG
PPP1R42	0.0381788	-2.56051	0.051	0.316	downregulated DEG
BABAM2	0.0383085	-1.2665	0.179	0.474	downregulated DEG
ENSMFAG00000045827	0.0391535	-1.63126	0.308	0.526	downregulated DEG
TXNDC16	0.0393236	-2.69626	0.308	0.474	downregulated DEG
PHF12	0.0394883	-2.0536	0.051	0.263	downregulated DEG
CEACAM8	0.0398425	-0.790545	0.051	0.368	downregulated DEG
DOPEY1	0.0404715	-1.3769	0.205	0.474	downregulated DEG
ZNF804A	0.0405999	-2.40602	0	0.263	downregulated DEG
MEIS3	0.0407867	-1.38779	0.769	0.842	downregulated DEG
POLR1C	0.0409425	-0.775251	0.615	0.789	downregulated DEG
PBX2	0.042004	-1.18433	0.128	0.421	downregulated DEG
LDB3	0.0422152	-1.78509	0	0.263	downregulated DEG
ENSMFAG00000042526	0.0423091	-0.909734	0.641	0.737	downregulated DEG
ADSSL1	0.04283	-0.852352	0.154	0.421	downregulated DEG
SERF2	0.0428773	-0.661813	0.256	0.579	downregulated DEG
TSPAN19	0.0429107	-0.76769	0.026	0.263	downregulated DEG
IGSF8	0.0433881	-0.74142	0.205	0.579	downregulated DEG
GNAI2	0.0434917	-0.631601	0.872	1	downregulated DEG
PLCD4	0.0439644	-1.23634	0.308	0.632	downregulated DEG
PKHD1	0.0439812	-1.94064	0.077	0.316	downregulated DEG
MKKS	0.0441385	-1.19288	0.744	0.947	downregulated DEG
DCTN6	0.0442006	-0.704197	0.538	0.789	downregulated DEG
TRIM9	0.0442361	-1.04129	0.513	0.789	downregulated DEG
TMEM94	0.0444357	-2.26526	0.333	0.632	downregulated DEG
PKIA	0.0444701	-1.65963	0.179	0.474	downregulated DEG
SLC25A24	0.0445078	-2.23787	0.128	0.421	downregulated DEG
ENSMFAG00000040919	0.0448334	-0.619217	0.923	1	downregulated DEG
SSH3	0.0449409	-0.676614	0.077	0.421	downregulated DEG
ENSMFAG00000038834	0.0453183	-2.10174	0.026	0.263	downregulated DEG
C1QTNF4	0.0461011	-0.834339	0.256	0.684	downregulated DEG
TRAPPC12	0.0462937	-2.20085	0.128	0.368	downregulated DEG
ENSMFAG00000030038	0.0469573	-1.02601	0.897	0.895	downregulated DEG
MAP1S	0.047419	-1.85805	0.077	0.368	downregulated DEG
PLCE1	0.0477445	-1.00773	0.026	0.263	downregulated DEG
PLRG1	0.0478679	-1.95028	0.333	0.526	downregulated DEG
RNF170	0.0479662	-0.992632	0.333	0.632	downregulated DEG
IFT80	0.0480914	-2.46506	0.077	0.368	downregulated DEG
DUSP7	0.0481986	-1.44592	0.103	0.316	downregulated DEG
ENSMFAG00000039608	0.0482803	-1.69878	0.385	0.632	downregulated DEG
SGCB	0.0483157	-1.46953	0.641	0.789	downregulated DEG
ZMYM3	0.0484684	-1.11131	0.487	0.684	downregulated DEG
CARD6	0.0486084	-1.66291	0	0.263	downregulated DEG
ENSMFAG00000037649	0.0488071	-0.561614	0.308	0.632	downregulated DEG
RBCK1	0.0488899	-1.46912	0.59	0.737	downregulated DEG
GPX4	0.0490021	-0.659555	0.923	0.947	downregulated DEG
SERPINB6	0.0491169	-0.745432	0.641	0.842	downregulated DEG
DMXL2	0.0491247	-0.7596	0.462	0.842	downregulated DEG
AKR1E2	0.0491852	-0.636098	0.026	0.263	downregulated DEG
TGFBR1	0.0494914	-0.941061	0.41	0.684	downregulated DEG
RGS17	0.0495662	-1.56372	0.256	0.474	downregulated DEG
CST3	0.0499378	-0.512018	1	1	downregulated DEG
