# Supplementary material for: A single-cell transcriptomic atlas of primate pancreatic islet aging
Source: Natl Sci Rev. 2020 Jun 10;8(2):nwaa127. doi: 10.1093/nsr/nwaa127 (PMC8288398; doi:10.1093/nsr/nwaa127)
Supplement: nwaa127_Supplement_Files [file nwaa127_supplement_files.zip › Supplementary_Table_4.xlsx]

## Sheet: β-cell male
Gene	p_val	avg_diff	pct.1	pct.2	Type
SPP1	8.71243e-73	2.86432	0.974	0.421	upregulated DEG
CHGB	1.17771e-65	2.0677	1	1	upregulated DEG
SERPINE2	3.6213e-44	1.68109	0.987	0.701	upregulated DEG
HSP90B1	3.82416e-44	1.54969	1	0.985	upregulated DEG
PDIA4	3.67673e-42	2.62006	0.921	0.508	upregulated DEG
SCG2	1.05657e-41	1.65799	1	0.954	upregulated DEG
DNAJB9	1.65861e-37	1.6077	0.912	0.462	upregulated DEG
CRELD2	1.14266e-35	2.96446	0.652	0.107	upregulated DEG
LSAMP	2.06939e-35	1.761	0.828	0.345	upregulated DEG
AFP	2.12258e-35	1.12011	0.974	0.614	upregulated DEG
SLC39A10	4.14222e-35	1.80135	0.736	0.173	upregulated DEG
TMEM45A	6.69283e-35	1.11861	0.824	0.315	upregulated DEG
EGFR	1.52735e-34	2.344	0.595	0.036	upregulated DEG
ENSMFAG00000030388	4.17355e-34	0.692726	0.93	0.619	upregulated DEG
HSP90AA1	7.35453e-34	1.09644	1	0.995	upregulated DEG
UCHL1	1.0859e-32	1.22096	0.991	0.878	upregulated DEG
TMEM255B	1.94367e-32	2.70265	0.652	0.122	upregulated DEG
SDF2L1	2.25513e-31	2.52418	0.855	0.381	upregulated DEG
SERPINA1	2.45978e-31	2.03043	0.921	0.584	upregulated DEG
TNFRSF11B	1.80475e-30	2.12317	0.63	0.091	upregulated DEG
NUCB2	2.26079e-30	1.00106	0.987	0.868	upregulated DEG
IAPP	4.66547e-29	1.00318	1	0.995	upregulated DEG
TUBA1B	8.24952e-29	1.03739	1	0.995	upregulated DEG
HSPA5	1.01387e-28	1.62594	0.996	0.929	upregulated DEG
PCSK1	4.29765e-28	1.32381	0.965	0.716	upregulated DEG
FKBP11	1.49142e-27	1.22383	0.894	0.508	upregulated DEG
SPCS3	1.92663e-27	1.1381	0.982	0.777	upregulated DEG
PDIA3	2.14109e-27	1.05052	0.991	0.914	upregulated DEG
RGS4	2.48106e-27	1.25856	0.943	0.599	upregulated DEG
HYOU1	2.61347e-27	1.29635	0.912	0.599	upregulated DEG
SEC23B	2.21984e-26	0.983561	0.899	0.513	upregulated DEG
IGFBP4	3.67492e-26	2.4314	0.489	0.02	upregulated DEG
ENSMFAG00000009138	8.07e-26	1.21473	0.907	0.66	upregulated DEG
ENSMFAG00000044507	8.93672e-26	0.757861	1	0.98	upregulated DEG
PPIB	1.80848e-25	1.03539	1	0.975	upregulated DEG
ERP44	1.95733e-25	1.03806	0.974	0.761	upregulated DEG
NEFM	3.65037e-25	1.75532	0.78	0.34	upregulated DEG
MANF	1.36567e-24	1.76766	0.899	0.609	upregulated DEG
CTBS	1.40641e-24	1.22871	0.793	0.33	upregulated DEG
HM13	1.80411e-24	1.01142	0.982	0.792	upregulated DEG
SLC38A8	7.58586e-24	0.823309	0.833	0.391	upregulated DEG
TMEM167A	1.38247e-23	0.721063	0.991	0.827	upregulated DEG
ENSMFAG00000030794	1.69508e-23	1.12528	0.775	0.411	upregulated DEG
SEC61G	1.94311e-23	0.939941	0.996	0.924	upregulated DEG
SSR4	1.96892e-23	0.625654	1	1	upregulated DEG
TXNIP	3.18933e-23	1.79911	0.855	0.538	upregulated DEG
ENSMFAG00000028003	3.71777e-23	1.0377	0.974	0.827	upregulated DEG
DNAJC3	9.90578e-23	1.28941	0.947	0.706	upregulated DEG
HSPA8	1.46969e-22	0.75211	1	0.99	upregulated DEG
ENSMFAG00000045023	1.9718e-22	0.799407	0.996	0.99	upregulated DEG
SEC11C	1.997e-22	0.840502	1	0.964	upregulated DEG
ARF4	2.66938e-22	0.869455	0.987	0.843	upregulated DEG
SCP2	4.56105e-22	0.783315	0.996	0.949	upregulated DEG
SULT1C4	5.86079e-22	2.02086	0.59	0.157	upregulated DEG
PRDX1	1.17359e-21	1.32074	0.837	0.477	upregulated DEG
MLPH	1.39314e-21	2.15615	0.485	0.081	upregulated DEG
GFPT1	2.21484e-21	1.16166	0.833	0.508	upregulated DEG
GPX2	2.38764e-21	1.01159	0.868	0.396	upregulated DEG
ENSMFAG00000026126	1.09953e-20	0.823856	1	0.934	upregulated DEG
ENSMFAG00000032614	1.7493e-20	1.13029	0.806	0.447	upregulated DEG
AFM	1.77715e-20	0.770154	0.969	0.777	upregulated DEG
NANS	1.98767e-20	0.965071	0.859	0.482	upregulated DEG
ENSMFAG00000043037	3.03283e-20	0.91247	0.965	0.695	upregulated DEG
PCSK1N	3.5814e-20	0.918136	1	0.995	upregulated DEG
ENSMFAG00000026656	5.40134e-20	0.906698	0.921	0.528	upregulated DEG
CDK2AP2	2.80731e-19	1.33247	0.846	0.513	upregulated DEG
DNAJA1	5.82248e-19	0.853183	0.974	0.756	upregulated DEG
REEP5	6.28156e-19	0.779332	0.987	0.751	upregulated DEG
ENSMFAG00000030267	7.24582e-19	0.851301	0.96	0.878	upregulated DEG
PAM	8.53297e-19	0.884563	0.996	0.929	upregulated DEG
ENSMFAG00000004025	1.35096e-18	0.618774	0.828	0.431	upregulated DEG
CACNA1E	1.3681e-18	1.55648	0.511	0.096	upregulated DEG
OSTC	1.38346e-18	0.909382	0.982	0.878	upregulated DEG
C12orf57	1.67643e-18	0.76403	1	0.964	upregulated DEG
TFF3	2.25093e-18	3.72841	0.427	0.066	upregulated DEG
RNF6	2.29374e-18	0.800397	0.934	0.69	upregulated DEG
GAPDH	2.57893e-18	0.695256	1	0.995	upregulated DEG
SSR1	4.26121e-18	0.707509	0.978	0.812	upregulated DEG
ENSMFAG00000002167	7.35193e-18	0.823533	0.996	0.949	upregulated DEG
MSMO1	1.55167e-17	1.0999	0.74	0.345	upregulated DEG
RAP1B	1.77162e-17	0.662435	0.987	0.888	upregulated DEG
TMCO1	1.92329e-17	0.636013	0.991	0.904	upregulated DEG
AAK1	2.32834e-17	1.16261	0.806	0.543	upregulated DEG
ERLEC1	2.39091e-17	0.654886	0.987	0.868	upregulated DEG
ENSMFAG00000022490	2.8235e-17	0.761762	0.93	0.65	upregulated DEG
CACNA1F	4.09973e-17	1.61283	0.344	0.005	upregulated DEG
MAGT1	4.51127e-17	0.765234	0.921	0.701	upregulated DEG
ANK1	5.5195e-17	2.80727	0.502	0.137	upregulated DEG
SCG3	6.67046e-17	0.521248	1	1	upregulated DEG
ENSMFAG00000030042	7.6303e-17	0.742775	0.846	0.548	upregulated DEG
DOCK2	7.65105e-17	1.40781	0.78	0.447	upregulated DEG
ENSMFAG00000029971	9.12805e-17	0.649165	0.982	0.904	upregulated DEG
CPNE3	9.44111e-17	0.933703	0.947	0.751	upregulated DEG
SRM	1.2002e-16	1.0299	0.846	0.508	upregulated DEG
CRYBA2	1.25244e-16	0.749703	0.943	0.675	upregulated DEG
ACLY	1.32176e-16	0.774728	1	0.995	upregulated DEG
POLR2L	2.34501e-16	0.683988	0.974	0.853	upregulated DEG
FUCA1	2.49895e-16	0.676547	0.811	0.411	upregulated DEG
MS4A8	2.68493e-16	0.926324	0.925	0.797	upregulated DEG
ENSMFAG00000036456	3.23946e-16	0.710088	0.996	0.863	upregulated DEG
SUSD3	3.53136e-16	2.59502	0.344	0.041	upregulated DEG
ACADSB	4.76126e-16	0.594512	0.969	0.827	upregulated DEG
ENSMFAG00000007184	5.34274e-16	0.55826	1	1	upregulated DEG
GNG4	9.4848e-16	0.716477	0.996	0.959	upregulated DEG
ENSMFAG00000037178	1.08538e-15	0.576742	0.996	0.909	upregulated DEG
MYO1B	1.13526e-15	1.40287	0.612	0.264	upregulated DEG
PDIA6	1.13892e-15	0.714995	0.784	0.421	upregulated DEG
PERP	1.19499e-15	0.59856	0.938	0.67	upregulated DEG
PTPRN	1.52424e-15	0.742165	1	0.959	upregulated DEG
SLC35B1	1.71969e-15	0.792917	0.943	0.721	upregulated DEG
ENSMFAG00000000455	1.72994e-15	1.23352	0.894	0.645	upregulated DEG
PREPL	2.48382e-15	0.661243	0.978	0.832	upregulated DEG
B9D1	2.50694e-15	0.743977	0.89	0.563	upregulated DEG
VAT1L	2.96794e-15	1.09808	0.507	0.132	upregulated DEG
SERP1	3.04033e-15	0.736053	0.987	0.863	upregulated DEG
SEPT9	3.46909e-15	1.61057	0.604	0.249	upregulated DEG
AKR1B1	4.17563e-15	0.61997	0.974	0.817	upregulated DEG
COPB1	4.25928e-15	0.631578	0.987	0.772	upregulated DEG
VCP	4.39273e-15	0.550165	0.982	0.802	upregulated DEG
RRBP1	4.56194e-15	0.560712	0.982	0.817	upregulated DEG
DDOST	4.95492e-15	0.562724	0.996	0.929	upregulated DEG
PPID	5.46102e-15	0.816972	0.744	0.386	upregulated DEG
ENSMFAG00000007367	6.60447e-15	0.582383	1	0.995	upregulated DEG
TRAM1	1.09469e-14	0.548162	0.956	0.782	upregulated DEG
SPR	1.30287e-14	0.992326	0.709	0.35	upregulated DEG
FICD	2.09017e-14	1.41302	0.498	0.168	upregulated DEG
GPD1	2.42727e-14	0.821881	0.784	0.406	upregulated DEG
LMAN1	2.67931e-14	0.586731	0.982	0.838	upregulated DEG
SEC61A1	2.76601e-14	0.725692	0.921	0.711	upregulated DEG
USO1	3.12809e-14	0.709685	0.938	0.69	upregulated DEG
RPN2	3.15533e-14	0.680657	0.956	0.736	upregulated DEG
CYB561	3.79055e-14	1.32267	0.608	0.254	upregulated DEG
CALR	3.99262e-14	0.767965	0.982	0.949	upregulated DEG
PDLIM1	4.19602e-14	1.94752	0.423	0.112	upregulated DEG
ASB9	4.65701e-14	0.682443	1	0.964	upregulated DEG
PPA1	4.84148e-14	0.690942	0.974	0.868	upregulated DEG
CD46	6.89546e-14	0.6317	0.987	0.944	upregulated DEG
MYO3A	7.39511e-14	0.941842	0.648	0.269	upregulated DEG
SELENOS	7.94097e-14	0.601676	0.974	0.873	upregulated DEG
DAD1	8.6396e-14	0.52962	0.996	0.964	upregulated DEG
TMED5	1.08994e-13	1.00429	0.806	0.508	upregulated DEG
DBI	1.3658e-13	0.746888	0.89	0.629	upregulated DEG
SEC22B	1.47629e-13	0.527772	0.982	0.893	upregulated DEG
TMEM205	1.68616e-13	0.508504	0.987	0.863	upregulated DEG
F5	1.70536e-13	0.985608	0.802	0.513	upregulated DEG
VAV3	1.8947e-13	0.982969	0.678	0.315	upregulated DEG
ENSMFAG00000002442	2.0666e-13	0.655267	0.907	0.629	upregulated DEG
SRPRB	2.38015e-13	0.610104	0.925	0.68	upregulated DEG
HTATIP2	3.15505e-13	0.588823	0.947	0.746	upregulated DEG
FNDC3B	3.47436e-13	0.843779	0.797	0.457	upregulated DEG
CISD2	3.50717e-13	0.65571	0.965	0.812	upregulated DEG
AGBL5	3.73258e-13	0.643513	0.965	0.858	upregulated DEG
DERL1	3.75903e-13	1.08702	0.634	0.299	upregulated DEG
MIC13	3.81215e-13	0.534129	0.96	0.792	upregulated DEG
ARAP2	4.07647e-13	2.04143	0.295	0.036	upregulated DEG
PPIC	4.13926e-13	1.12076	0.445	0.107	upregulated DEG
DNAJB11	4.19946e-13	0.670472	0.885	0.579	upregulated DEG
C7	4.42249e-13	2.74468	0.326	0.036	upregulated DEG
AP3M1	4.76097e-13	0.652985	0.837	0.569	upregulated DEG
COTL1	5.02891e-13	1.06702	0.762	0.482	upregulated DEG
GALNTL6	5.07513e-13	0.932152	0.463	0.107	upregulated DEG
NCALD	7.36152e-13	0.852402	0.661	0.31	upregulated DEG
ENSMFAG00000002899	7.45912e-13	0.755996	0.696	0.34	upregulated DEG
PLPP5	7.67436e-13	0.625352	0.85	0.604	upregulated DEG
CRELD1	9.38385e-13	0.710881	0.868	0.589	upregulated DEG
GAD2	1.03779e-12	0.515042	1	0.964	upregulated DEG
RERG	1.59122e-12	1.09305	0.388	0.066	upregulated DEG
SMOC1	1.82644e-12	0.600109	0.683	0.381	upregulated DEG
TSPO	2.22277e-12	2.04554	0.291	0.046	upregulated DEG
IQGAP1	2.22867e-12	0.726112	0.943	0.772	upregulated DEG
EDIL3	2.29905e-12	0.77126	0.912	0.706	upregulated DEG
AHSA1	2.50584e-12	0.704634	0.938	0.736	upregulated DEG
TSPAN13	2.69055e-12	0.584317	0.991	0.898	upregulated DEG
VMP1	2.81859e-12	0.68896	0.678	0.305	upregulated DEG
FUCA2	3.88759e-12	0.988562	0.767	0.447	upregulated DEG
GUCY1A3	3.95647e-12	1.29806	0.608	0.299	upregulated DEG
GPX3	4.6754e-12	1.03443	0.454	0.142	upregulated DEG
ENSMFAG00000035896	4.91481e-12	0.729041	0.841	0.528	upregulated DEG
ENSMFAG00000046246	5.17635e-12	0.506649	0.925	0.726	upregulated DEG
SLC40A1	5.61671e-12	0.898089	0.775	0.482	upregulated DEG
STT3A	5.84101e-12	0.613897	0.921	0.731	upregulated DEG
STARD4	6.05124e-12	0.639463	0.802	0.462	upregulated DEG
NUDT22	6.26971e-12	0.667325	0.859	0.543	upregulated DEG
ENSMFAG00000002495	6.88405e-12	1.22879	0.357	0.056	upregulated DEG
GUCY1B3	7.01329e-12	0.65346	0.868	0.604	upregulated DEG
ABCB1	7.10546e-12	0.693552	0.824	0.477	upregulated DEG
MYOM1	7.1595e-12	1.84693	0.339	0.056	upregulated DEG
ENSMFAG00000040972	8.35968e-12	0.613481	0.938	0.746	upregulated DEG
FTSJ1	9.85553e-12	0.840947	0.687	0.355	upregulated DEG
DPH3	1.00226e-11	0.583895	0.806	0.442	upregulated DEG
PHTF2	1.02646e-11	0.68267	0.85	0.609	upregulated DEG
LIMA1	1.07769e-11	0.559322	0.925	0.66	upregulated DEG
FBXO16	1.08285e-11	1.39765	0.344	0.076	upregulated DEG
DNAJB4	1.20959e-11	0.903271	0.665	0.33	upregulated DEG
PRDX4	1.23439e-11	0.646384	0.925	0.736	upregulated DEG
M6PR	1.25307e-11	0.893762	0.573	0.254	upregulated DEG
C11orf52	1.42528e-11	0.667051	0.714	0.35	upregulated DEG
PPM1K	1.43412e-11	0.704662	0.722	0.396	upregulated DEG
HSPB1	1.60256e-11	1.05621	0.943	0.787	upregulated DEG
ENSMFAG00000037151	1.68864e-11	0.762744	0.833	0.563	upregulated DEG
PAX8	1.72165e-11	1.29914	0.335	0.046	upregulated DEG
CREB3L4	1.78432e-11	0.773341	0.753	0.452	upregulated DEG
NAA20	2.54223e-11	0.531694	0.996	0.904	upregulated DEG
RPN1	2.54676e-11	0.552655	0.947	0.797	upregulated DEG
ZBTB8OS	2.90276e-11	0.702495	0.846	0.563	upregulated DEG
PNPLA8	3.18653e-11	0.768428	0.793	0.497	upregulated DEG
SP140	3.59573e-11	1.62948	0.26	0.036	upregulated DEG
VAPB	3.75806e-11	0.600201	0.956	0.802	upregulated DEG
ENSMFAG00000030598	3.97075e-11	0.547097	1	0.99	upregulated DEG
UFM1	4.61251e-11	0.712592	0.815	0.533	upregulated DEG
ENSMFAG00000003238	5.16712e-11	0.60768	0.727	0.421	upregulated DEG
ENSMFAG00000035858	5.43148e-11	0.798384	0.784	0.437	upregulated DEG
SLC31A1	5.82272e-11	0.742777	0.665	0.325	upregulated DEG
ENSMFAG00000033137	6.02564e-11	0.738279	0.943	0.883	upregulated DEG
PIGP	6.20378e-11	0.587669	0.912	0.64	upregulated DEG
HSPH1	6.29327e-11	0.895636	0.775	0.462	upregulated DEG
C4orf48	7.20235e-11	0.515188	0.96	0.827	upregulated DEG
ASB4	7.97099e-11	1.44389	0.286	0.041	upregulated DEG
GADD45A	8.12295e-11	0.716713	0.687	0.35	upregulated DEG
TXNDC12	9.65135e-11	0.572431	0.841	0.558	upregulated DEG
SLC25A45	9.65753e-11	2.09344	0.273	0.041	upregulated DEG
GPX1	9.69342e-11	0.526254	0.903	0.701	upregulated DEG
ENSMFAG00000045648	1.04968e-10	1.62884	0.352	0.086	upregulated DEG
FYB2	1.16035e-10	1.59782	0.286	0.071	upregulated DEG
CREM	1.1958e-10	1.34286	0.577	0.325	upregulated DEG
ELMOD2	1.45055e-10	0.804932	0.714	0.391	upregulated DEG
FAM162A	1.46808e-10	0.522586	0.991	0.954	upregulated DEG
MYDGF	1.56709e-10	0.544904	0.987	0.893	upregulated DEG
APLP2	1.76118e-10	0.559579	0.907	0.685	upregulated DEG
CALD1	2.5759e-10	2.05315	0.278	0.056	upregulated DEG
ENSMFAG00000030362	2.91689e-10	0.602226	0.524	0.223	upregulated DEG
TONSL	2.95294e-10	1.07793	0.471	0.152	upregulated DEG
SCD	3.38919e-10	0.574471	0.872	0.64	upregulated DEG
G6PC3	3.78407e-10	0.608159	0.722	0.396	upregulated DEG
SERPINI1	4.01669e-10	0.789584	0.85	0.599	upregulated DEG
SEL1L	4.40988e-10	0.563186	0.934	0.761	upregulated DEG
GMPPA	4.48968e-10	0.857671	0.546	0.239	upregulated DEG
ECE2	4.54463e-10	0.663408	0.454	0.162	upregulated DEG
COL4A3	6.46103e-10	1.45574	0.295	0.061	upregulated DEG
KRBOX1	6.49396e-10	0.737628	0.454	0.142	upregulated DEG
SLC38A10	7.17526e-10	0.780441	0.714	0.431	upregulated DEG
PIK3C2G	7.43526e-10	1.45184	0.335	0.102	upregulated DEG
CNIH2	7.66717e-10	0.770781	0.744	0.442	upregulated DEG
NSF	9.44786e-10	0.638005	0.907	0.701	upregulated DEG
HSPA13	9.67595e-10	0.732144	0.762	0.528	upregulated DEG
PON2	1.04145e-09	0.529669	0.903	0.64	upregulated DEG
GLOD5	1.13322e-09	0.723439	0.458	0.157	upregulated DEG
TMEM60	1.1662e-09	0.87817	0.824	0.538	upregulated DEG
CAMLG	1.23931e-09	0.504517	0.863	0.645	upregulated DEG
TSPAN8	1.27524e-09	0.703491	0.643	0.325	upregulated DEG
SPSB2	1.30017e-09	0.782245	0.493	0.208	upregulated DEG
ACOX2	1.40294e-09	0.601785	0.427	0.168	upregulated DEG
NOP16	1.51529e-09	0.571702	0.674	0.371	upregulated DEG
TMF1	1.55404e-09	0.509868	0.952	0.772	upregulated DEG
DNM1	1.85752e-09	0.938824	0.775	0.462	upregulated DEG
AQP4	2.08475e-09	1.38187	0.282	0.03	upregulated DEG
RGS16	2.34123e-09	0.953882	0.916	0.706	upregulated DEG
COQ10B	2.79967e-09	0.544356	0.868	0.584	upregulated DEG
C12orf43	2.85343e-09	0.538104	0.947	0.797	upregulated DEG
MCFD2	3.02052e-09	0.769812	0.599	0.294	upregulated DEG
GNMT	3.05894e-09	1.34024	0.286	0.076	upregulated DEG
PBXIP1	3.48779e-09	0.793186	0.824	0.645	upregulated DEG
DNAJC25	3.61582e-09	0.558308	0.696	0.421	upregulated DEG
SCN3A	3.6299e-09	1.23043	0.392	0.142	upregulated DEG
FDFT1	4.09099e-09	0.543999	0.881	0.609	upregulated DEG
MAP2K3	5.78443e-09	0.690327	0.806	0.528	upregulated DEG
TMEM159	6.69634e-09	1.26391	0.251	0.041	upregulated DEG
PM20D1	6.82493e-09	0.988518	0.366	0.112	upregulated DEG
TES	6.9164e-09	0.617109	0.48	0.178	upregulated DEG
EZR	7.02495e-09	0.956503	0.639	0.386	upregulated DEG
C14orf132	7.12468e-09	0.643972	0.841	0.604	upregulated DEG
ST8SIA6	7.97756e-09	0.882845	0.361	0.107	upregulated DEG
CHORDC1	8.80105e-09	0.587345	0.868	0.614	upregulated DEG
NOSTRIN	1.24155e-08	0.743704	0.467	0.208	upregulated DEG
PIGG	1.3898e-08	0.960515	0.396	0.132	upregulated DEG
ENSMFAG00000040662	1.4803e-08	0.594058	0.819	0.553	upregulated DEG
ENSMFAG00000042866	1.52847e-08	0.646487	0.555	0.299	upregulated DEG
LAPTM4B	1.53535e-08	1.15669	0.515	0.234	upregulated DEG
ZC3H3	1.54827e-08	0.698521	0.388	0.152	upregulated DEG
ALDOB	1.81192e-08	3.37659	0.291	0.036	upregulated DEG
ALG14	1.83891e-08	0.551764	0.661	0.34	upregulated DEG
HHATL	2.27451e-08	1.31371	0.278	0.076	upregulated DEG
INSC	2.33412e-08	1.37107	0.419	0.183	upregulated DEG
CD151	2.40216e-08	0.570297	0.943	0.792	upregulated DEG
HERPUD1	2.65979e-08	0.586339	0.978	0.909	upregulated DEG
NUDT12	2.72736e-08	1.01487	0.423	0.193	upregulated DEG
TIPRL	2.90033e-08	0.60739	0.652	0.36	upregulated DEG
OXCT1	3.02048e-08	0.655967	0.714	0.477	upregulated DEG
TLCD1	3.09645e-08	0.896997	0.485	0.239	upregulated DEG
ENTPD3	3.58232e-08	0.771946	0.612	0.335	upregulated DEG
SEMA6D	3.96321e-08	1.11134	0.256	0.036	upregulated DEG
MMAB	4.02715e-08	0.564462	0.573	0.289	upregulated DEG
OGDH	4.12605e-08	0.617366	0.674	0.421	upregulated DEG
COL4A4	4.28892e-08	1.73431	0.251	0.041	upregulated DEG
WDR41	4.53668e-08	0.537664	0.709	0.381	upregulated DEG
CLU	4.64997e-08	0.713827	0.705	0.462	upregulated DEG
ENSMFAG00000039146	4.86012e-08	0.620294	0.621	0.299	upregulated DEG
RAPGEFL1	5.17811e-08	1.13943	0.916	0.802	upregulated DEG
SMIM22	6.57791e-08	1.30011	0.264	0.056	upregulated DEG
ENSMFAG00000030085	6.98504e-08	0.936234	0.533	0.294	upregulated DEG
SPATS2L	7.88656e-08	0.776668	0.458	0.173	upregulated DEG
TNFRSF1A	8.07743e-08	1.16894	0.37	0.117	upregulated DEG
ERC1	8.32347e-08	0.935879	0.621	0.35	upregulated DEG
SPHKAP	8.82119e-08	0.712316	0.749	0.553	upregulated DEG
MFSD11	8.86504e-08	0.581973	0.648	0.365	upregulated DEG
STXBP3	9.14133e-08	0.546528	0.797	0.518	upregulated DEG
PDLIM3	9.16676e-08	0.556376	0.595	0.36	upregulated DEG
CDKN1A	9.25388e-08	1.0003	0.524	0.259	upregulated DEG
ARMC12	1.03868e-07	0.822972	0.568	0.259	upregulated DEG
PCDH10	1.06326e-07	1.08871	0.308	0.107	upregulated DEG
GMPPB	1.07338e-07	0.591978	0.617	0.33	upregulated DEG
ENSMFAG00000000419	1.19941e-07	0.937806	0.467	0.259	upregulated DEG
TRMU	1.26129e-07	0.555841	0.661	0.386	upregulated DEG
YIPF5	1.39617e-07	0.52328	0.731	0.492	upregulated DEG
C3orf38	1.55383e-07	0.604819	0.489	0.239	upregulated DEG
TSPAN1	1.56176e-07	0.90106	0.405	0.178	upregulated DEG
CMIP	1.57164e-07	1.07197	0.485	0.228	upregulated DEG
COPG1	1.61958e-07	0.572137	0.85	0.65	upregulated DEG
GCNT2	1.70488e-07	1.00061	0.396	0.162	upregulated DEG
G0S2	1.76149e-07	0.64562	0.449	0.188	upregulated DEG
PPP2R3C	1.80944e-07	0.513841	0.608	0.33	upregulated DEG
RIIAD1	2.19463e-07	0.62743	0.568	0.315	upregulated DEG
SNAPC1	2.24672e-07	0.669135	0.709	0.462	upregulated DEG
GALM	2.25363e-07	0.672694	0.471	0.218	upregulated DEG
TLCD2	2.61166e-07	0.95678	0.463	0.239	upregulated DEG
ZBTB41	2.72463e-07	0.677074	0.454	0.178	upregulated DEG
CAPZA1	3.04107e-07	0.622027	0.899	0.721	upregulated DEG
ACTN1	3.10476e-07	0.775801	0.454	0.183	upregulated DEG
ENSMFAG00000002115	3.13954e-07	0.689076	0.463	0.234	upregulated DEG
NIPSNAP3B	3.70889e-07	0.905253	0.48	0.254	upregulated DEG
ENSMFAG00000035834	4.2936e-07	0.635606	0.63	0.376	upregulated DEG
GAP43	4.29427e-07	0.688276	0.458	0.218	upregulated DEG
TGFBR3	4.45013e-07	0.616839	0.846	0.635	upregulated DEG
FMN1	5.21678e-07	0.986559	0.286	0.056	upregulated DEG
ENSMFAG00000039068	5.44308e-07	0.70453	0.74	0.477	upregulated DEG
RGS14	5.94477e-07	0.7325	0.507	0.269	upregulated DEG
PDIA5	7.63544e-07	0.587548	0.621	0.355	upregulated DEG
ING3	7.84721e-07	0.870847	0.449	0.223	upregulated DEG
FILIP1	7.99185e-07	1.11334	0.278	0.086	upregulated DEG
KDELR3	8.10394e-07	0.845744	0.401	0.193	upregulated DEG
PODN	8.46309e-07	1.06996	0.304	0.137	upregulated DEG
TXNDC9	8.82504e-07	0.554615	0.665	0.411	upregulated DEG
TAMM41	8.99167e-07	0.602496	0.454	0.208	upregulated DEG
PRKACB	9.43417e-07	0.58888	0.894	0.721	upregulated DEG
ZFYVE21	9.79285e-07	0.510982	0.643	0.401	upregulated DEG
RAB8B	1.01013e-06	0.773983	0.617	0.355	upregulated DEG
ZMAT2	1.2442e-06	0.503196	0.736	0.492	upregulated DEG
IFI6	1.31279e-06	0.612729	0.934	0.863	upregulated DEG
ZNF804A	1.39649e-06	1.02877	0.374	0.162	upregulated DEG
DNER	1.42129e-06	0.7487	0.392	0.178	upregulated DEG
INTS13	1.49478e-06	0.80438	0.383	0.152	upregulated DEG
ZC3HAV1	1.5247e-06	0.731879	0.604	0.335	upregulated DEG
P4HA2	1.62877e-06	1.30091	0.256	0.096	upregulated DEG
SLC38A11	1.70651e-06	0.534334	0.67	0.437	upregulated DEG
PLOD3	1.75592e-06	0.50404	0.581	0.315	upregulated DEG
LRRTM3	1.78935e-06	0.655352	0.533	0.299	upregulated DEG
HBP1	1.81719e-06	0.544784	0.731	0.503	upregulated DEG
INSIG1	1.85004e-06	0.79784	0.317	0.102	upregulated DEG
TPM4	1.86512e-06	0.977829	0.467	0.244	upregulated DEG
SLC35G2	2.57436e-06	0.64704	0.427	0.213	upregulated DEG
ENSMFAG00000003189	2.7569e-06	0.746213	0.445	0.218	upregulated DEG
EDN3	3.53378e-06	0.715011	0.793	0.635	upregulated DEG
AANAT	3.6266e-06	0.958387	0.388	0.178	upregulated DEG
CADM1	3.929e-06	0.653457	0.692	0.426	upregulated DEG
ADAMTSL1	4.03576e-06	0.78727	0.524	0.264	upregulated DEG
WFDC1	4.28699e-06	1.03761	0.317	0.157	upregulated DEG
NSDHL	4.42422e-06	0.672747	0.551	0.315	upregulated DEG
DIAPH1	4.60402e-06	0.656541	0.674	0.442	upregulated DEG
SUGP1	5.06668e-06	0.58724	0.969	0.878	upregulated DEG
MEGF9	5.30369e-06	0.532983	0.507	0.284	upregulated DEG
CALCB	5.51583e-06	3.54365	0.432	0.234	upregulated DEG
KCNK17	5.88827e-06	0.856513	0.339	0.178	upregulated DEG
FBXO4	6.60635e-06	0.507288	0.599	0.345	upregulated DEG
TIGAR	7.28207e-06	0.900243	0.282	0.117	upregulated DEG
IGFBP2	7.45665e-06	0.923436	0.454	0.284	upregulated DEG
FAM114A1	8.18352e-06	1.04766	0.295	0.132	upregulated DEG
RIOK3	9.6541e-06	0.639723	0.335	0.142	upregulated DEG
RTN1	1.00129e-05	0.551607	0.96	0.838	upregulated DEG
LXN	1.10968e-05	0.645775	0.423	0.193	upregulated DEG
EFHD2	1.35801e-05	0.741013	0.304	0.122	upregulated DEG
THTPA	1.3591e-05	0.54109	0.722	0.528	upregulated DEG
EPAS1	1.40915e-05	1.54273	0.256	0.112	upregulated DEG
ZNF805	1.41921e-05	0.738746	0.335	0.096	upregulated DEG
PIK3R4	1.4503e-05	0.642528	0.546	0.315	upregulated DEG
SORT1	1.45702e-05	0.92751	0.308	0.122	upregulated DEG
ENSMFAG00000042114	1.64521e-05	0.526187	0.405	0.188	upregulated DEG
BRAP	1.71288e-05	0.64762	0.577	0.376	upregulated DEG
P4HA1	1.78242e-05	0.525027	0.577	0.335	upregulated DEG
LEPROTL1	1.7982e-05	0.522292	0.793	0.589	upregulated DEG
ENSMFAG00000002713	1.87269e-05	0.534725	0.485	0.269	upregulated DEG
ENSMFAG00000000871	1.9342e-05	0.571499	0.405	0.178	upregulated DEG
DDO	2.0102e-05	0.634046	0.396	0.162	upregulated DEG
MAN1C1	2.11995e-05	0.551986	0.524	0.294	upregulated DEG
ARSJ	2.17499e-05	0.666504	0.286	0.122	upregulated DEG
CASP8	2.33874e-05	0.697208	0.282	0.076	upregulated DEG
SYT5	2.389e-05	0.563049	0.621	0.391	upregulated DEG
TATDN3	2.41185e-05	0.712262	0.507	0.294	upregulated DEG
PLOD1	2.57029e-05	0.553952	0.313	0.122	upregulated DEG
C5orf34	2.63397e-05	0.87353	0.445	0.239	upregulated DEG
PKHD1	2.72188e-05	1.00705	0.264	0.112	upregulated DEG
CEP41	2.74724e-05	0.532741	0.643	0.421	upregulated DEG
CMSS1	2.77869e-05	0.688974	0.432	0.228	upregulated DEG
MAN2B1	2.80954e-05	0.611405	0.419	0.234	upregulated DEG
ABHD2	2.8138e-05	0.618654	0.339	0.137	upregulated DEG
MB	2.92567e-05	0.556314	0.432	0.249	upregulated DEG
NUBP2	2.99188e-05	0.556557	0.599	0.371	upregulated DEG
CRIP2	3.09036e-05	0.52489	0.515	0.249	upregulated DEG
RPP14	3.09691e-05	0.618664	0.339	0.147	upregulated DEG
GCLM	3.32835e-05	0.758172	0.449	0.223	upregulated DEG
COL27A1	3.45576e-05	0.502982	0.841	0.69	upregulated DEG
FGD4	4.72441e-05	0.554796	0.498	0.294	upregulated DEG
PCCB	4.75942e-05	0.594306	0.608	0.376	upregulated DEG
CPVL	4.78976e-05	0.84443	0.317	0.162	upregulated DEG
STAM	4.88161e-05	0.578708	0.656	0.437	upregulated DEG
ENSMFAG00000038161	5.39179e-05	0.564967	0.41	0.208	upregulated DEG
SYN1	5.40848e-05	0.914435	0.278	0.127	upregulated DEG
NAGA	5.673e-05	0.837682	0.405	0.223	upregulated DEG
ZDHHC9	5.79549e-05	0.548569	0.366	0.193	upregulated DEG
MYO5C	5.8003e-05	0.98106	0.533	0.294	upregulated DEG
ENSMFAG00000036557	6.08745e-05	0.6301	0.348	0.152	upregulated DEG
ENSMFAG00000033057	6.18192e-05	0.655104	0.604	0.401	upregulated DEG
ZCCHC7	6.38774e-05	0.553039	0.388	0.188	upregulated DEG
HHAT	6.86648e-05	0.891682	0.313	0.132	upregulated DEG
LIG4	7.47675e-05	0.738051	0.317	0.142	upregulated DEG
GOLGA1	8.3708e-05	0.556443	0.485	0.289	upregulated DEG
DUSP16	8.52453e-05	0.764914	0.313	0.127	upregulated DEG
ENSMFAG00000000045	8.73025e-05	0.689039	0.366	0.173	upregulated DEG
ENSMFAG00000024474	9.14873e-05	0.648602	0.273	0.107	upregulated DEG
PHKG2	9.29311e-05	0.514641	0.661	0.416	upregulated DEG
IRAK1BP1	9.5827e-05	0.666958	0.48	0.259	upregulated DEG
NAT6	0.000101206	0.680318	0.374	0.188	upregulated DEG
RFC3	0.000113579	0.695794	0.33	0.127	upregulated DEG
PLCH1	0.000124819	0.624647	0.291	0.122	upregulated DEG
STK38L	0.00012957	0.631667	0.419	0.218	upregulated DEG
PXYLP1	0.000133992	0.785998	0.33	0.188	upregulated DEG
GLYCTK	0.000135783	0.717055	0.273	0.107	upregulated DEG
FAM136A	0.000144372	0.507699	0.502	0.305	upregulated DEG
ENSMFAG00000033396	0.000153086	0.513628	0.551	0.33	upregulated DEG
RABGAP1L	0.000154359	0.503989	0.515	0.31	upregulated DEG
GOLPH3L	0.000160874	0.724366	0.251	0.091	upregulated DEG
DTYMK	0.00016825	0.761607	0.33	0.162	upregulated DEG
TMEM167B	0.000173798	0.530303	0.599	0.437	upregulated DEG
TMED8	0.000180092	1.0512	0.282	0.127	upregulated DEG
PDLIM2	0.000187114	0.563868	0.515	0.345	upregulated DEG
IRF6	0.000192406	0.588228	0.617	0.426	upregulated DEG
KIF5C	0.000211388	0.89327	0.339	0.198	upregulated DEG
PFKFB2	0.000214947	0.664038	0.969	0.934	upregulated DEG
PIGH	0.000218909	0.764408	0.432	0.254	upregulated DEG
EFNA1	0.000241125	0.67375	0.449	0.259	upregulated DEG
PLD1	0.000250859	0.681315	0.357	0.178	upregulated DEG
ARID5A	0.000253737	0.622706	0.423	0.223	upregulated DEG
GCNT1	0.000256785	0.635409	0.339	0.147	upregulated DEG
ENSMFAG00000043045	0.0002643	0.90123	0.436	0.325	upregulated DEG
ST6GALNAC4	0.000278617	0.578944	0.256	0.112	upregulated DEG
DOK5	0.000289504	0.598651	0.436	0.244	upregulated DEG
KIF1A	0.000322409	0.617068	0.467	0.32	upregulated DEG
STAT4	0.000368216	0.605784	0.339	0.178	upregulated DEG
SOAT1	0.000393184	0.798031	0.251	0.127	upregulated DEG
SLC24A3	0.00040121	0.666003	0.273	0.091	upregulated DEG
ATP7A	0.000403569	0.653612	0.335	0.183	upregulated DEG
ENSMFAG00000022923	0.00040573	0.680588	0.648	0.472	upregulated DEG
ADCK1	0.000411855	0.575785	0.264	0.127	upregulated DEG
ZDHHC21	0.000455318	0.601651	0.313	0.183	upregulated DEG
NEDD4	0.000485001	0.680483	0.339	0.198	upregulated DEG
TFAM	0.000555062	0.663593	0.423	0.259	upregulated DEG
AEN	0.00057141	0.624086	0.317	0.152	upregulated DEG
PLPP4	0.00073007	0.985487	0.374	0.223	upregulated DEG
ACSM3	0.000731647	0.747617	0.256	0.117	upregulated DEG
ST6GAL1	0.000765243	1.02768	0.374	0.274	upregulated DEG
ENSMFAG00000018625	0.000816376	0.501289	0.3	0.142	upregulated DEG
CARD6	0.000821278	0.732567	0.256	0.122	upregulated DEG
ATP8	0.000910762	0.656352	0.388	0.208	upregulated DEG
ENSMFAG00000003425	0.000992777	0.502839	0.366	0.213	upregulated DEG
MSS51	0.0010043	0.646107	0.374	0.198	upregulated DEG
COG5	0.00102207	0.671528	0.322	0.178	upregulated DEG
METTL18	0.00103436	0.536034	0.396	0.239	upregulated DEG
HSD17B11	0.00104066	0.503435	0.379	0.193	upregulated DEG
C1orf174	0.001053	0.508877	0.467	0.32	upregulated DEG
SLC35F2	0.00109407	0.600664	0.348	0.188	upregulated DEG
MLYCD	0.00114131	0.539253	0.326	0.157	upregulated DEG
SGK3	0.00115501	0.579237	0.273	0.127	upregulated DEG
FAM114A2	0.00117787	0.577875	0.436	0.294	upregulated DEG
CHD8	0.00126744	0.511262	0.467	0.35	upregulated DEG
STAT2	0.0012695	0.676377	0.278	0.147	upregulated DEG
COASY	0.00141211	0.656213	0.423	0.279	upregulated DEG
HSDL2	0.00153172	0.584315	0.326	0.162	upregulated DEG
RPS6KA6	0.00156459	0.700411	0.41	0.259	upregulated DEG
MXRA5	0.00157747	1.04669	0.33	0.198	upregulated DEG
SRRT	0.00158823	0.555172	0.524	0.396	upregulated DEG
ZCCHC8	0.00163364	0.570233	0.37	0.188	upregulated DEG
ATP10D	0.00175419	0.576195	0.366	0.228	upregulated DEG
NDUFAF6	0.00178561	0.505511	0.392	0.259	upregulated DEG
CFP	0.00188696	0.740104	0.379	0.239	upregulated DEG
CD164L2	0.0020464	0.501795	0.313	0.162	upregulated DEG
GOLGA3	0.00211747	0.557246	0.388	0.228	upregulated DEG
ENSMFAG00000000799	0.00235993	0.579473	0.313	0.152	upregulated DEG
HSH2D	0.00247293	0.627747	0.256	0.127	upregulated DEG
PCNX1	0.00275783	0.544186	0.396	0.234	upregulated DEG
ATF7IP2	0.00284028	0.504795	0.251	0.127	upregulated DEG
BHLHE40	0.00320312	0.545462	0.401	0.234	upregulated DEG
EIF2B1	0.00360725	0.523776	0.709	0.553	upregulated DEG
HDAC9	0.00387254	0.840822	0.251	0.152	upregulated DEG
ENSMFAG00000029000	0.00458352	0.630732	0.352	0.239	upregulated DEG
VRK3	0.00480739	0.608545	0.326	0.198	upregulated DEG
BPNT1	0.00523306	0.529249	0.392	0.269	upregulated DEG
CHL1	0.00562913	1.02111	0.643	0.477	upregulated DEG
CDH6	0.00569392	0.634397	0.304	0.178	upregulated DEG
OSBPL3	0.00579103	0.696751	0.374	0.234	upregulated DEG
KCNJ6	0.00594646	0.587258	0.282	0.157	upregulated DEG
IZUMO2	0.00602389	0.563028	0.313	0.188	upregulated DEG
C11orf54	0.00654871	0.647143	0.256	0.142	upregulated DEG
C2orf70	0.00676366	0.503027	0.256	0.173	upregulated DEG
CNP	0.00814269	0.539524	0.401	0.264	upregulated DEG
SLC22A5	0.00925612	0.529689	0.414	0.274	upregulated DEG
DDX59	0.00957409	0.510144	0.357	0.203	upregulated DEG
CDKN1C	0.00988473	0.796031	0.278	0.152	upregulated DEG
ERN1	0.0100489	0.55109	0.286	0.183	upregulated DEG
SLC9A6	0.0118816	0.569139	0.3	0.188	upregulated DEG
CHGA	0.0121011	0.693392	0.982	0.959	upregulated DEG
EHHADH	0.0137858	0.614219	0.339	0.218	upregulated DEG
TANGO2	0.0143405	0.618929	0.282	0.193	upregulated DEG
DHX57	0.0176295	0.563608	0.291	0.244	upregulated DEG
LIMS1	0.0178268	0.51051	0.291	0.183	upregulated DEG
MLX	0.0188455	0.62192	0.348	0.244	upregulated DEG
COG6	0.019089	0.592002	0.278	0.168	upregulated DEG
FBXL6	0.0211426	0.505468	0.317	0.173	upregulated DEG
PKNOX1	0.0213018	0.657874	0.26	0.173	upregulated DEG
ID1	0.0226945	0.601603	0.291	0.213	upregulated DEG
MARCH9	0.0259933	0.592575	0.344	0.239	upregulated DEG
RAMP2	0.0262222	1.38983	0.555	0.386	upregulated DEG
SLC41A1	0.0275135	0.555304	0.322	0.203	upregulated DEG
MDK	0.0347863	0.525798	0.286	0.228	upregulated DEG
TMEM63C	0.0370438	0.597495	0.722	0.624	upregulated DEG
TSPAN32	0.0370825	0.688165	0.374	0.274	upregulated DEG
ATP8B2	0.0439959	0.855517	0.282	0.218	upregulated DEG
ENSMFAG00000030485	4.41877e-65	-4.28557	0.3	0.924	downregulated DEG
ENSMFAG00000005679	3.04051e-63	-4.04758	0.211	0.898	downregulated DEG
ENSMFAG00000032548	7.59221e-59	-3.674	0.423	0.929	downregulated DEG
SAT1	4.54132e-54	-3.39448	0.811	0.954	downregulated DEG
MT2	3.30818e-53	-2.97399	0.652	0.944	downregulated DEG
SCGN	4.44275e-40	-0.884003	1	1	downregulated DEG
SST	4.31267e-36	-1.22627	0.656	0.99	downregulated DEG
PGAP3	7.64863e-36	-1.53929	0.256	0.802	downregulated DEG
ENSMFAG00000043733	6.5707e-35	-3.07247	0.247	0.777	downregulated DEG
ATP6	5.61026e-30	-0.86424	1	1	downregulated DEG
FXYD2	1.4308e-28	-0.696517	1	1	downregulated DEG
NR4A1	2.89645e-24	-0.745064	0.96	1	downregulated DEG
TPM3	1.58105e-21	-1.42464	0.991	0.98	downregulated DEG
LYPD8	3.30044e-21	-3.09292	0.132	0.614	downregulated DEG
CTSH	2.62418e-20	-2.07371	0.185	0.579	downregulated DEG
ENSMFAG00000040162	3.99667e-20	-4.41532	0.04	0.386	downregulated DEG
MRLN	1.18414e-19	-0.844674	0.969	0.99	downregulated DEG
IGSF1	5.375e-19	-1.32645	0.471	0.772	downregulated DEG
CLIP4	1.3693e-18	-2.00884	0.872	0.919	downregulated DEG
ENSMFAG00000003105	1.26368e-15	-4.45993	0.044	0.386	downregulated DEG
ENSMFAG00000000984	3.25192e-15	-1.11736	0.7	0.843	downregulated DEG
TAGLN3	1.01533e-14	-0.990468	0.974	0.97	downregulated DEG
NR4A2	1.78989e-14	-0.901425	0.52	0.772	downregulated DEG
ABAT	7.43749e-14	-1.01161	0.705	0.934	downregulated DEG
ENPP2	5.48377e-13	-1.08577	0.903	0.924	downregulated DEG
INPP4A	9.43381e-13	-1.44064	0.634	0.772	downregulated DEG
MT1X	3.01088e-12	-1.58124	0.066	0.391	downregulated DEG
LRRK2	3.85112e-12	-2.06857	0.075	0.376	downregulated DEG
FTL	6.49496e-12	-0.938872	0.996	0.995	downregulated DEG
ENSMFAG00000029991	7.72723e-12	-0.625482	0.996	0.995	downregulated DEG
RGS2	1.67589e-11	-0.758454	0.811	0.919	downregulated DEG
ENSMFAG00000032123	3.22119e-11	-2.80009	0.013	0.284	downregulated DEG
DLK1	6.14617e-11	-4.47384	0.026	0.386	downregulated DEG
ENSMFAG00000032127	6.7305e-11	-1.17327	0.035	0.269	downregulated DEG
NISCH	1.37751e-10	-0.928349	0.863	0.939	downregulated DEG
HIST3H2A	1.40886e-10	-1.01235	0.291	0.538	downregulated DEG
PER3	4.03868e-10	-1.21338	0.581	0.706	downregulated DEG
ABCC8	4.43287e-10	-0.665059	0.996	0.995	downregulated DEG
NPAS4	4.4372e-10	-1.05878	0.317	0.533	downregulated DEG
CAMK2N1	1.54613e-09	-0.952369	0.943	0.949	downregulated DEG
LAMP2	1.93079e-09	-1.26467	0.93	0.914	downregulated DEG
ZKSCAN1	2.40646e-09	-0.631888	0.991	1	downregulated DEG
ENSMFAG00000020465	4.10364e-09	-4.9637	0.352	0.36	downregulated DEG
ENSMFAG00000037872	4.88534e-09	-0.880542	0.225	0.487	downregulated DEG
TEF	1.6627e-08	-0.958887	0.269	0.487	downregulated DEG
ENSMFAG00000002674	2.16899e-08	-0.796823	0.736	0.827	downregulated DEG
BTG2	2.81062e-08	-0.582077	0.934	0.954	downregulated DEG
VIM	3.33448e-08	-1.1554	0.145	0.325	downregulated DEG
RRAGD	4.01611e-08	-0.906717	0.502	0.655	downregulated DEG
SNTG2	4.06809e-08	-1.60392	0.132	0.31	downregulated DEG
C1orf115	4.9982e-08	-1.15067	0.291	0.467	downregulated DEG
VAMP5	7.34224e-08	-1.5419	0.392	0.543	downregulated DEG
FOSB	1.07829e-07	-0.556195	0.172	0.431	downregulated DEG
N4BP2L1	1.09301e-07	-1.35259	0.449	0.604	downregulated DEG
TRIM28	1.41074e-07	-1.10249	0.753	0.843	downregulated DEG
GGA2	1.50955e-07	-1.22207	0.74	0.812	downregulated DEG
ENSMFAG00000031680	4.01689e-07	-1.02677	0.247	0.477	downregulated DEG
PGF	4.20918e-07	-1.42355	0.308	0.467	downregulated DEG
COX1	4.3958e-07	-0.508456	1	0.995	downregulated DEG
CENPC	6.33319e-07	-1.50349	0.458	0.619	downregulated DEG
TACC2	7.82254e-07	-0.881246	0.454	0.624	downregulated DEG
ST3GAL5	9.57208e-07	-1.99644	0.414	0.558	downregulated DEG
ENSMFAG00000045798	1.08135e-06	-0.776404	0.185	0.365	downregulated DEG
SIPA1L2	1.10616e-06	-1.011	0.467	0.604	downregulated DEG
LAMB1	1.15212e-06	-1.29455	0.502	0.584	downregulated DEG
UAP1L1	1.35275e-06	-1.35979	0.123	0.259	downregulated DEG
PPY	1.3985e-06	-1.015	0.859	0.898	downregulated DEG
KCNIP1	1.94193e-06	-1.67353	0.189	0.289	downregulated DEG
HLF	2.63142e-06	-1.08973	0.304	0.497	downregulated DEG
HMGXB4	2.93043e-06	-1.346	0.37	0.513	downregulated DEG
PER1	3.4299e-06	-0.626185	0.608	0.675	downregulated DEG
CIB1	4.32129e-06	-0.514198	0.744	0.472	downregulated DEG
CNBP	5.03691e-06	-0.965335	0.991	0.985	downregulated DEG
FAM162B	5.08385e-06	-0.888002	0.251	0.452	downregulated DEG
CSTB	5.66988e-06	-0.867142	0.952	0.893	downregulated DEG
EGR4	6.94102e-06	-0.833218	0.33	0.426	downregulated DEG
GLIS2	7.05718e-06	-0.949815	0.278	0.472	downregulated DEG
ENSMFAG00000043579	7.12613e-06	-0.731084	0.907	0.909	downregulated DEG
CAMKK1	7.66283e-06	-1.15938	0.41	0.518	downregulated DEG
CMTM8	8.14278e-06	-1.20438	0.194	0.36	downregulated DEG
TEC	9.60209e-06	-1.13521	0.256	0.442	downregulated DEG
CRY2	9.83104e-06	-0.963724	0.242	0.411	downregulated DEG
CTNNBIP1	1.14479e-05	-1.14761	0.824	0.848	downregulated DEG
PLAGL1	1.2039e-05	-1.10131	0.361	0.538	downregulated DEG
USP24	1.55888e-05	-0.863368	0.467	0.619	downregulated DEG
WDR90	1.58087e-05	-1.22182	0.185	0.325	downregulated DEG
SMC6	1.61684e-05	-0.982875	0.568	0.721	downregulated DEG
EIF3F	1.64502e-05	-0.953451	0.907	0.888	downregulated DEG
SLC25A1	1.82998e-05	-1.00201	0.744	0.787	downregulated DEG
DSP	1.86914e-05	-0.689905	0.956	0.964	downregulated DEG
LZTS2	1.96347e-05	-0.973842	0.242	0.35	downregulated DEG
PIGA	2.50837e-05	-1.08518	0.207	0.406	downregulated DEG
CBX7	2.61092e-05	-0.848288	0.612	0.695	downregulated DEG
SLC4A7	2.62264e-05	-0.968903	0.661	0.777	downregulated DEG
PPME1	2.70905e-05	-0.70094	0.718	0.462	downregulated DEG
GIT1	2.77273e-05	-1.06636	0.374	0.513	downregulated DEG
AGTRAP	2.87745e-05	-0.742185	0.67	0.736	downregulated DEG
RPS4X	3.11595e-05	-0.659291	1	0.98	downregulated DEG
RSL24D1	3.16359e-05	-0.72335	0.868	0.868	downregulated DEG
TNFSF10	3.20393e-05	-0.660148	0.361	0.487	downregulated DEG
ENSMFAG00000045478	3.5031e-05	-1.12017	0.674	0.751	downregulated DEG
NMI	3.85835e-05	-0.548785	0.286	0.066	downregulated DEG
LRRCC1	4.03891e-05	-1.36888	0.22	0.355	downregulated DEG
NAMPT	4.07043e-05	-1.19251	0.529	0.629	downregulated DEG
ATF4	4.1816e-05	-0.649872	0.877	0.904	downregulated DEG
ENSMFAG00000035044	4.56812e-05	-1.66223	0.211	0.34	downregulated DEG
RPL4	4.74308e-05	-0.627066	0.996	0.985	downregulated DEG
ENSMFAG00000032281	5.09582e-05	-1.42587	0.41	0.416	downregulated DEG
LMO1	5.24236e-05	-0.969775	0.771	0.832	downregulated DEG
ANKRD12	5.63809e-05	-0.920852	0.89	0.888	downregulated DEG
R3HDM2	5.85747e-05	-1.02085	0.93	0.949	downregulated DEG
GPX4	5.90759e-05	-0.78249	0.991	0.954	downregulated DEG
HCN4	6.56867e-05	-0.923716	0.119	0.264	downregulated DEG
ABCA1	7.13075e-05	-0.829148	0.577	0.675	downregulated DEG
EIF4B	7.75583e-05	-0.736113	0.965	0.939	downregulated DEG
TFEB	8.03178e-05	-0.832802	0.335	0.508	downregulated DEG
PKN1	8.89219e-05	-0.830378	0.401	0.558	downregulated DEG
SLC29A1	9.75689e-05	-0.721755	0.956	0.934	downregulated DEG
C8orf82	0.000101891	-1.59954	0.344	0.482	downregulated DEG
PAPPA2	0.000102001	-0.743187	0.564	0.614	downregulated DEG
NCOA2	0.000114742	-0.562465	0.727	0.503	downregulated DEG
CALM3	0.000123769	-0.837945	0.934	0.914	downregulated DEG
SNCB	0.000132499	-0.646389	0.132	0.279	downregulated DEG
PPP2R1B	0.000133604	-0.995621	0.7	0.431	downregulated DEG
KIF12	0.000134033	-0.857261	0.401	0.482	downregulated DEG
SIRT1	0.000135725	-1.05677	0.308	0.401	downregulated DEG
CCND2	0.000141134	-0.88673	0.789	0.848	downregulated DEG
CIRBP	0.00014511	-0.716078	0.996	0.954	downregulated DEG
LGALS3BP	0.00015311	-0.717319	0.3	0.431	downregulated DEG
SREBF1	0.000154946	-0.76004	0.26	0.411	downregulated DEG
ENSMFAG00000036622	0.000168331	-0.662138	0.308	0.437	downregulated DEG
PHF2	0.000174537	-0.921808	0.529	0.584	downregulated DEG
ENSMFAG00000034478	0.000174867	-0.758759	0.233	0.371	downregulated DEG
ATP5G2	0.00019341	-0.566732	1	0.99	downregulated DEG
KCNQ2	0.000203727	-0.787443	0.608	0.675	downregulated DEG
MTERF4	0.000208589	-1.12825	0.3	0.426	downregulated DEG
GPCPD1	0.000224928	-0.960113	0.507	0.548	downregulated DEG
NTF3	0.000227857	-1.04082	0.432	0.538	downregulated DEG
LTBP3	0.000228145	-0.808677	0.335	0.462	downregulated DEG
CYFIP2	0.000239611	-0.827028	0.67	0.731	downregulated DEG
ENSMFAG00000022188	0.000280977	-1.07076	0.242	0.33	downregulated DEG
ENSMFAG00000041771	0.000305958	-1.19924	0.22	0.325	downregulated DEG
PHF3	0.000306802	-0.695418	0.806	0.848	downregulated DEG
EPCAM	0.000329677	-0.593725	0.991	0.98	downregulated DEG
NR0B1	0.000333894	-0.692363	0.956	0.929	downregulated DEG
LIN54	0.00033541	-0.966115	0.295	0.386	downregulated DEG
ZRSR2	0.00034076	-0.868681	0.696	0.721	downregulated DEG
RBP4	0.000378897	-0.538891	0.313	0.452	downregulated DEG
AHCYL1	0.000379734	-0.717221	0.877	0.868	downregulated DEG
HSPA12A	0.000392556	-1.14713	0.141	0.254	downregulated DEG
RNF2	0.000404379	-1.13717	0.559	0.645	downregulated DEG
BAZ1B	0.000410177	-0.905517	0.758	0.766	downregulated DEG
TBC1D4	0.000430261	-1.24994	0.26	0.371	downregulated DEG
AGO4	0.00044578	-0.781963	0.251	0.335	downregulated DEG
CIART	0.000448252	-0.789339	0.278	0.401	downregulated DEG
HMGCLL1	0.000450653	-1.14775	0.507	0.599	downregulated DEG
GIGYF1	0.000460768	-0.862415	0.37	0.452	downregulated DEG
ATP8A1	0.000463894	-0.71194	0.762	0.863	downregulated DEG
ENSMFAG00000021078	0.000468022	-0.547823	0.982	0.97	downregulated DEG
BAIAP3	0.000481135	-0.525488	0.485	0.574	downregulated DEG
LRRC41	0.000482431	-0.653779	0.264	0.391	downregulated DEG
HSDL1	0.000491403	-0.726673	0.537	0.624	downregulated DEG
ENSMFAG00000038040	0.000515839	-0.997925	0.163	0.259	downregulated DEG
HMGB2	0.000518721	-1.23032	0.295	0.401	downregulated DEG
CTDSP2	0.000552884	-0.705916	0.648	0.706	downregulated DEG
FANCL	0.000554737	-0.831687	0.374	0.137	downregulated DEG
ENSMFAG00000030038	0.000599717	-0.543647	0.89	0.898	downregulated DEG
SNX30	0.000602807	-0.794183	0.529	0.609	downregulated DEG
HACL1	0.000609039	-0.776563	0.432	0.528	downregulated DEG
FBXW4	0.000613127	-0.695533	0.52	0.619	downregulated DEG
SPOPL	0.000636801	-1.02118	0.352	0.437	downregulated DEG
ENSMFAG00000006894	0.000677056	-0.580669	0.348	0.437	downregulated DEG
DHX8	0.000691672	-0.764305	0.524	0.33	downregulated DEG
DDX49	0.00071187	-0.745184	0.361	0.442	downregulated DEG
CEP295	0.000720292	-0.800194	0.661	0.736	downregulated DEG
GSTM3	0.000723048	-1.17867	0.335	0.411	downregulated DEG
PER2	0.000785255	-0.729477	0.612	0.665	downregulated DEG
ZCCHC14	0.000793132	-0.749632	0.449	0.533	downregulated DEG
RECQL5	0.000800169	-1.10244	0.181	0.269	downregulated DEG
RRAGC	0.000822567	-1.24148	0.335	0.406	downregulated DEG
CYB5R3	0.000831071	-0.610309	0.987	0.97	downregulated DEG
ZFAND5	0.000967355	-0.681353	0.912	0.919	downregulated DEG
ENSMFAG00000044610	0.000997313	-0.506126	0.789	0.619	downregulated DEG
PTRH1	0.00100315	-0.909759	0.634	0.675	downregulated DEG
ADGRG2	0.00100443	-1.34822	0.304	0.091	downregulated DEG
STXBP1	0.00104902	-0.665088	0.987	0.949	downregulated DEG
SDC2	0.00105281	-0.646977	0.969	0.939	downregulated DEG
SPOUT1	0.00110635	-0.636452	0.41	0.198	downregulated DEG
ECHDC2	0.00112076	-0.568525	0.317	0.492	downregulated DEG
EGLN2	0.00114146	-0.771141	0.586	0.66	downregulated DEG
PQLC2	0.00115628	-0.817824	0.344	0.452	downregulated DEG
ACVR1C	0.00121112	-0.568653	0.436	0.553	downregulated DEG
CTDSPL	0.0012322	-0.842446	0.612	0.67	downregulated DEG
HPCAL1	0.00127586	-0.863902	0.493	0.569	downregulated DEG
ENSMFAG00000000745	0.00132847	-0.741776	0.833	0.65	downregulated DEG
CHD1	0.00135099	-0.768095	0.476	0.569	downregulated DEG
CHDH	0.00136663	-0.799949	0.229	0.345	downregulated DEG
PLCXD3	0.00136904	-0.723851	0.423	0.533	downregulated DEG
KLHDC2	0.00141546	-0.970959	0.859	0.858	downregulated DEG
NKTR	0.0014957	-0.777651	0.775	0.832	downregulated DEG
DPYSL5	0.00150996	-0.674016	0.181	0.259	downregulated DEG
BCOR	0.0015779	-1.02413	0.295	0.355	downregulated DEG
SAT2	0.00166072	-1.1183	0.634	0.645	downregulated DEG
PARVB	0.00166353	-0.777869	0.819	0.802	downregulated DEG
ZNF431	0.00169301	-1.26105	0.154	0.264	downregulated DEG
SLC19A2	0.00177895	-0.676416	0.326	0.421	downregulated DEG
SRF	0.00179304	-0.851675	0.295	0.386	downregulated DEG
EEF1D	0.00184226	-0.596293	0.775	0.792	downregulated DEG
PHF1	0.00192445	-0.759244	0.374	0.437	downregulated DEG
SUN1	0.00202964	-1.02158	0.648	0.665	downregulated DEG
ING4	0.00209805	-0.583264	0.511	0.594	downregulated DEG
ENSMFAG00000043121	0.00211219	-1.22224	0.912	0.843	downregulated DEG
U2SURP	0.00212526	-0.54836	0.877	0.909	downregulated DEG
ENSMFAG00000040555	0.00214201	-0.703122	0.753	0.766	downregulated DEG
CCDC88C	0.00215489	-0.961075	0.22	0.32	downregulated DEG
MFN2	0.0021951	-1.04337	0.348	0.431	downregulated DEG
ZNF358	0.00224064	-0.795434	0.379	0.467	downregulated DEG
TMC6	0.00236971	-0.571624	0.15	0.279	downregulated DEG
ENSMFAG00000031013	0.00237275	-0.627479	0.93	0.893	downregulated DEG
NAP1L1	0.00237702	-0.580341	0.969	0.944	downregulated DEG
SERPINB9	0.00239357	-0.777313	0.432	0.239	downregulated DEG
RUNX1T1	0.00241524	-1.05495	0.33	0.401	downregulated DEG
OMA1	0.00243454	-0.922252	0.348	0.183	downregulated DEG
LGR4	0.00247748	-0.765663	0.581	0.64	downregulated DEG
C3orf52	0.00270115	-1.23454	0.211	0.31	downregulated DEG
NIN	0.00279579	-1.35402	0.26	0.325	downregulated DEG
HDAC2	0.00282896	-0.956074	0.797	0.772	downregulated DEG
HNRNPDL	0.0030047	-0.521948	0.974	0.949	downregulated DEG
RASA3	0.00300665	-0.854543	0.176	0.264	downregulated DEG
CDC42BPA	0.0030276	-0.635208	0.921	0.883	downregulated DEG
RBM3	0.00306596	-0.744838	0.656	0.685	downregulated DEG
TNKS2	0.00313085	-0.518077	0.546	0.635	downregulated DEG
CBX3	0.00313795	-0.886572	0.753	0.772	downregulated DEG
MAPKAPK2	0.00315372	-0.61093	0.396	0.477	downregulated DEG
FKBP8	0.00318489	-0.804467	0.573	0.599	downregulated DEG
SULT4A1	0.00333225	-0.76142	0.37	0.426	downregulated DEG
UIMC1	0.00337051	-0.657473	0.238	0.34	downregulated DEG
TMEM132B	0.00346496	-0.621247	0.855	0.843	downregulated DEG
SESN2	0.0035984	-0.956797	0.273	0.33	downregulated DEG
NEK11	0.00365603	-0.699947	0.194	0.269	downregulated DEG
TTC19	0.00366495	-0.878621	0.581	0.629	downregulated DEG
ZNF711	0.00368821	-0.672008	0.643	0.66	downregulated DEG
AARS	0.00377434	-0.919719	0.78	0.756	downregulated DEG
SLC25A27	0.00377621	-0.649748	0.441	0.523	downregulated DEG
FAM168B	0.00386731	-1.13284	0.388	0.437	downregulated DEG
ATF6B	0.00403747	-0.903573	0.264	0.386	downregulated DEG
TNK2	0.00424283	-1.05751	0.203	0.305	downregulated DEG
ANKRD13A	0.00439491	-0.706758	0.392	0.447	downregulated DEG
RALGDS	0.00445757	-2.05756	0.388	0.426	downregulated DEG
MCUB	0.00447559	-0.787282	0.687	0.731	downregulated DEG
TCERG1	0.00452251	-0.543753	0.581	0.635	downregulated DEG
PCED1A	0.00460363	-0.723706	0.449	0.533	downregulated DEG
ENSMFAG00000041443	0.00487196	-0.654364	0.502	0.594	downregulated DEG
ENSMFAG00000036951	0.00495102	-1.42137	0.361	0.244	downregulated DEG
ST20-MTHFS	0.00497806	-0.939617	0.665	0.447	downregulated DEG
LUC7L3	0.00499683	-0.605723	1	0.97	downregulated DEG
NUDT16	0.00501337	-0.535541	0.758	0.756	downregulated DEG
MPP7	0.00507896	-1.07184	0.361	0.447	downregulated DEG
TMEM61	0.00521255	-1.23671	0.308	0.34	downregulated DEG
JARID2	0.00523685	-0.823829	0.304	0.35	downregulated DEG
ZNF75D	0.00526226	-1.21586	0.176	0.254	downregulated DEG
RPL30	0.00528313	-0.532559	0.991	0.97	downregulated DEG
SH3GLB2	0.00530382	-0.576514	0.643	0.665	downregulated DEG
SCLY	0.00533048	-0.656561	0.22	0.305	downregulated DEG
IP6K1	0.00538589	-0.529584	0.414	0.513	downregulated DEG
ENSMFAG00000027683	0.00544241	-0.517648	0.833	0.843	downregulated DEG
DAZAP2	0.00544485	-1.03605	0.868	0.832	downregulated DEG
C1QTNF4	0.00554156	-1.18491	0.207	0.299	downregulated DEG
XDH	0.00575318	-0.949496	0.322	0.376	downregulated DEG
DPF2	0.00597296	-0.791264	0.529	0.569	downregulated DEG
BRIX1	0.00606557	-0.759206	0.762	0.589	downregulated DEG
FAM76A	0.00623694	-0.812809	0.419	0.482	downregulated DEG
DTNBP1	0.00641123	-0.691523	0.423	0.508	downregulated DEG
ENSMFAG00000043605	0.00647067	-0.775118	0.797	0.761	downregulated DEG
RETREG2	0.00653354	-0.652383	0.674	0.645	downregulated DEG
CLCN6	0.00655318	-1.21192	0.203	0.269	downregulated DEG
MAP2	0.0066383	-0.512577	0.903	0.919	downregulated DEG
ZC3H6	0.00679866	-0.595417	0.586	0.64	downregulated DEG
KRT80	0.00682609	-1.63492	0.211	0.299	downregulated DEG
NRBP2	0.006988	-0.834614	0.485	0.533	downregulated DEG
RHOQ	0.00718021	-0.923479	0.551	0.563	downregulated DEG
CHMP7	0.00718237	-0.54305	0.449	0.274	downregulated DEG
RASA2	0.00732576	-0.601591	0.313	0.426	downregulated DEG
SORBS3	0.00748393	-0.819277	0.273	0.345	downregulated DEG
EML6	0.00753129	-1.69799	0.282	0.294	downregulated DEG
SLC23A2	0.00770325	-0.51234	0.537	0.594	downregulated DEG
ENSMFAG00000038508	0.00849247	-0.827797	0.797	0.751	downregulated DEG
ATRAID	0.00861066	-0.653377	0.93	0.807	downregulated DEG
SSBP4	0.00888084	-0.723358	0.863	0.853	downregulated DEG
TCF3	0.00904443	-0.704673	0.414	0.447	downregulated DEG
ZMYM2	0.00907618	-0.512715	0.797	0.812	downregulated DEG
TBC1D9B	0.00912092	-0.547346	0.67	0.711	downregulated DEG
RCE1	0.00915731	-0.711641	0.269	0.31	downregulated DEG
USP20	0.00953925	-0.76174	0.388	0.477	downregulated DEG
ENSMFAG00000045596	0.00956626	-0.593481	0.432	0.477	downregulated DEG
ENSMFAG00000035941	0.00962292	-0.52385	1	1	downregulated DEG
ENSMFAG00000001670	0.00999102	-1.01611	0.203	0.269	downregulated DEG
NUMA1	0.0110336	-0.610412	0.744	0.761	downregulated DEG
ZNF503	0.0110502	-0.868512	0.357	0.431	downregulated DEG
POLD2	0.0110668	-0.521011	0.652	0.467	downregulated DEG
CBX6	0.0110991	-0.516907	0.828	0.766	downregulated DEG
CREBL2	0.0111691	-0.682052	0.568	0.614	downregulated DEG
MPP5	0.0112615	-0.666398	0.604	0.421	downregulated DEG
RUFY3	0.0114076	-0.730248	0.731	0.711	downregulated DEG
NT5C	0.0114946	-0.698264	0.392	0.467	downregulated DEG
PDZRN3	0.011519	-0.86206	0.233	0.269	downregulated DEG
C2CD4B	0.0115884	-0.693017	0.489	0.558	downregulated DEG
RRP1	0.0116849	-1.02674	0.273	0.325	downregulated DEG
EHMT2	0.0118917	-0.604985	0.467	0.528	downregulated DEG
FUBP3	0.011893	-0.675596	0.427	0.497	downregulated DEG
POGK	0.0119774	-0.569945	0.286	0.365	downregulated DEG
TAB2	0.0120755	-0.768857	0.555	0.563	downregulated DEG
SHISA2	0.0120808	-0.7935	0.229	0.259	downregulated DEG
RYK	0.0127554	-0.538636	0.3	0.381	downregulated DEG
ENSMFAG00000004178	0.0131581	-0.58147	0.991	0.954	downregulated DEG
EIF3G	0.0135482	-0.845144	0.744	0.721	downregulated DEG
NELFB	0.01355	-0.594201	0.396	0.467	downregulated DEG
KMT2A	0.0137987	-0.744871	0.546	0.609	downregulated DEG
ITPR2	0.0138884	-0.741122	0.551	0.584	downregulated DEG
CNOT1	0.0139522	-0.949345	0.573	0.569	downregulated DEG
NEU3	0.0142616	-0.879603	0.22	0.289	downregulated DEG
EIF3E	0.0147126	-0.652805	0.921	0.898	downregulated DEG
ENSMFAG00000043402	0.014727	-0.610231	0.3	0.147	downregulated DEG
ANKZF1	0.0147882	-0.733858	0.445	0.513	downregulated DEG
DEPDC1B	0.0149399	-0.689513	0.247	0.289	downregulated DEG
FAM213A	0.015029	-0.966565	0.656	0.503	downregulated DEG
MGMT	0.0151226	-0.653062	0.304	0.355	downregulated DEG
PLXNB2	0.0152633	-0.612376	0.427	0.472	downregulated DEG
FAM76B	0.0153664	-0.596206	0.269	0.315	downregulated DEG
MAP3K3	0.0156814	-0.750333	0.211	0.259	downregulated DEG
SART1	0.0157403	-1.04736	0.291	0.31	downregulated DEG
IPO13	0.0158965	-0.970658	0.233	0.279	downregulated DEG
INTS6	0.0159832	-0.82706	0.352	0.416	downregulated DEG
MRPL18	0.0160945	-0.707399	0.78	0.604	downregulated DEG
FNIP2	0.0161172	-0.927106	0.489	0.487	downregulated DEG
RCHY1	0.0162951	-0.709265	0.573	0.401	downregulated DEG
PSPC1	0.0163077	-0.727656	0.194	0.274	downregulated DEG
SLC38A2	0.0168311	-1.0618	0.211	0.279	downregulated DEG
NKX6-1	0.0175811	-0.508856	0.855	0.868	downregulated DEG
PELI3	0.0177186	-0.997421	0.586	0.574	downregulated DEG
LRRC1	0.0181963	-0.779502	0.374	0.431	downregulated DEG
MPHOSPH8	0.0184234	-0.618208	0.907	0.888	downregulated DEG
MTMR10	0.0185437	-0.751197	0.317	0.35	downregulated DEG
DNAL4	0.0193711	-0.694067	0.489	0.548	downregulated DEG
TADA2B	0.0195427	-0.551667	0.264	0.325	downregulated DEG
ENSMFAG00000043149	0.0196526	-0.884726	0.286	0.335	downregulated DEG
SMCHD1	0.0201528	-1.12706	0.515	0.558	downregulated DEG
RAB40B	0.0202153	-0.527572	0.388	0.431	downregulated DEG
RCOR3	0.0206865	-0.586061	0.52	0.574	downregulated DEG
PAXBP1	0.0208045	-0.730411	0.419	0.426	downregulated DEG
ARSA	0.0208966	-0.803822	0.203	0.259	downregulated DEG
ENSMFAG00000002099	0.02093	-0.785804	0.26	0.33	downregulated DEG
FBXO33	0.0210911	-0.812392	0.485	0.472	downregulated DEG
IRF1	0.02114	-0.779203	0.225	0.279	downregulated DEG
SLC12A7	0.0212582	-0.688336	0.366	0.376	downregulated DEG
ATP6V1C2	0.0213323	-0.543658	0.542	0.558	downregulated DEG
PRKAG2	0.0219482	-0.850491	0.555	0.604	downregulated DEG
TMEM138	0.0220984	-0.91722	0.322	0.218	downregulated DEG
CNTRL	0.0223713	-0.772762	0.225	0.279	downregulated DEG
PURA	0.0226052	-0.662362	0.313	0.401	downregulated DEG
PCF11	0.0230662	-0.702181	0.621	0.645	downregulated DEG
LRRC24	0.023331	-0.767821	0.273	0.31	downregulated DEG
TRIM9	0.0235654	-0.522697	0.59	0.624	downregulated DEG
SPPL3	0.0237837	-1.35304	0.441	0.452	downregulated DEG
GABRA5	0.0238561	-0.646234	0.441	0.299	downregulated DEG
CCDC34	0.0240439	-0.958245	0.427	0.487	downregulated DEG
ENSMFAG00000030224	0.0242457	-0.756266	0.348	0.386	downregulated DEG
ZHX3	0.0244413	-0.97971	0.617	0.569	downregulated DEG
GNPDA1	0.0248409	-0.557133	0.229	0.299	downregulated DEG
ATAD2B	0.0255914	-1.21291	0.392	0.406	downregulated DEG
DOCK4	0.0256598	-1.0026	0.216	0.254	downregulated DEG
ENSMFAG00000022333	0.025683	-0.534908	0.242	0.33	downregulated DEG
FERMT2	0.0258242	-0.740394	0.3	0.325	downregulated DEG
SCAPER	0.0262428	-0.668788	0.718	0.711	downregulated DEG
SKIV2L	0.0266615	-0.739969	0.317	0.406	downregulated DEG
SPNS1	0.0268653	-0.547518	0.348	0.406	downregulated DEG
ENSMFAG00000043279	0.0278597	-0.730861	0.863	0.848	downregulated DEG
ENSMFAG00000037558	0.0281257	-0.834766	0.308	0.35	downregulated DEG
SWT1	0.0281679	-0.757122	0.238	0.274	downregulated DEG
AACS	0.0288594	-0.709948	0.885	0.878	downregulated DEG
ZMIZ1	0.0289515	-0.608413	0.678	0.655	downregulated DEG
ZZZ3	0.0292791	-0.599062	0.652	0.67	downregulated DEG
CDC42BPB	0.0295065	-0.735596	0.511	0.563	downregulated DEG
STX16	0.0296537	-0.518332	0.912	0.898	downregulated DEG
RING1	0.0297509	-1.41437	0.339	0.391	downregulated DEG
SYNPO	0.0298075	-0.580179	0.445	0.482	downregulated DEG
VASH1	0.0299288	-1.13272	0.419	0.426	downregulated DEG
DNM2	0.0301888	-1.28454	0.449	0.457	downregulated DEG
SIGIRR	0.0313286	-0.530411	0.286	0.355	downregulated DEG
B4GALT6	0.0314251	-0.744543	0.709	0.706	downregulated DEG
SCAF4	0.0315635	-0.571757	0.273	0.34	downregulated DEG
WDR82	0.031646	-0.517562	0.559	0.599	downregulated DEG
FGFR1OP	0.0317854	-0.51415	0.291	0.355	downregulated DEG
DDIT3	0.0321925	-0.757469	0.41	0.482	downregulated DEG
DPCD	0.0322333	-0.562103	0.952	0.766	downregulated DEG
C1orf53	0.0323421	-0.592703	0.502	0.325	downregulated DEG
ENSMFAG00000032365	0.0323837	-0.946414	0.242	0.274	downregulated DEG
ENSMFAG00000037720	0.0324621	-1.1597	0.648	0.629	downregulated DEG
MAF1	0.0330972	-0.601366	0.634	0.635	downregulated DEG
DVL3	0.0336672	-0.6143	0.493	0.528	downregulated DEG
UNC119B	0.0346444	-0.586238	0.621	0.624	downregulated DEG
USP10	0.0346647	-0.706215	0.573	0.421	downregulated DEG
ATG12	0.0348469	-0.516113	0.877	0.711	downregulated DEG
LSM14B	0.035842	-1.18774	0.264	0.234	downregulated DEG
SEZ6L	0.035873	-0.564112	0.476	0.462	downregulated DEG
ETFB	0.036104	-0.528125	0.952	0.822	downregulated DEG
TRAF4	0.0361241	-0.668076	0.242	0.294	downregulated DEG
CDC42BPG	0.0367616	-0.88142	0.278	0.305	downregulated DEG
ZNF211	0.0368613	-0.951522	0.515	0.487	downregulated DEG
GTPBP1	0.0369313	-0.900531	0.247	0.269	downregulated DEG
COQ8A	0.0370751	-0.552698	0.348	0.396	downregulated DEG
MAZ	0.037751	-0.690232	0.806	0.736	downregulated DEG
SLC20A1	0.037766	-0.674739	0.295	0.365	downregulated DEG
SOCS7	0.0378463	-0.523581	0.251	0.299	downregulated DEG
CETN3	0.0382738	-0.548092	0.819	0.665	downregulated DEG
NUCKS1	0.0386016	-0.710145	0.811	0.782	downregulated DEG
TADA2A	0.0388904	-0.689369	0.313	0.193	downregulated DEG
LANCL2	0.0392013	-0.658954	0.247	0.289	downregulated DEG
ENSMFAG00000003779	0.0392932	-0.51861	0.467	0.533	downregulated DEG
ATMIN	0.0394963	-0.585355	0.401	0.406	downregulated DEG
UTP18	0.0396723	-0.988554	0.599	0.569	downregulated DEG
CRTC3	0.0398921	-0.733634	0.278	0.325	downregulated DEG
ENSMFAG00000040603	0.0400991	-0.687718	0.203	0.254	downregulated DEG
EIF3C	0.0407665	-0.680134	0.921	0.904	downregulated DEG
PATZ1	0.0408129	-0.500933	0.449	0.477	downregulated DEG
ZRANB1	0.0408341	-1.00936	0.322	0.299	downregulated DEG
TSC22D2	0.0419053	-0.958367	0.242	0.289	downregulated DEG
RNF138	0.0423105	-0.570677	0.26	0.315	downregulated DEG
TUFT1	0.0426049	-0.633821	0.744	0.726	downregulated DEG
CXXC4	0.0427371	-0.721005	0.344	0.228	downregulated DEG
DNAJB12	0.0441571	-0.661192	0.626	0.64	downregulated DEG
USF2	0.0445141	-0.561186	0.727	0.716	downregulated DEG
REPS1	0.0447517	-0.676894	0.595	0.619	downregulated DEG
HAUS5	0.0449191	-0.55997	0.313	0.355	downregulated DEG
B2M	0.0451533	-0.711573	0.912	0.883	downregulated DEG
PCIF1	0.0451679	-1.1656	0.203	0.254	downregulated DEG
MCM9	0.045229	-1.21235	0.251	0.269	downregulated DEG
SMARCC1	0.0454268	-0.563143	0.665	0.685	downregulated DEG
ENSMFAG00000045635	0.0454332	-0.778446	0.286	0.31	downregulated DEG
CTCF	0.04664	-0.557083	0.507	0.513	downregulated DEG
ZMYM3	0.0480258	-0.929459	0.542	0.523	downregulated DEG
GCGR	0.0484232	-0.576823	0.207	0.259	downregulated DEG
MARVELD2	0.0485082	-0.503682	0.273	0.345	downregulated DEG
VRK2	0.0489916	-0.81856	0.48	0.315	downregulated DEG
RBMX	0.049019	-0.954834	0.714	0.68	downregulated DEG
SRRD	0.0494316	-1.04349	0.251	0.152	downregulated DEG
IFIT3	0.0495224	-0.664929	0.256	0.31	downregulated DEG
KDM6A	0.0497028	-1.13357	0.233	0.279	downregulated DEG
ENSMFAG00000033742	0.0498104	-0.598195	0.264	0.289	downregulated DEG

## Sheet: β-cell female
Gene	p_val	avg_diff	pct.1	pct.2	Type	Manual annotation
SPP1	3.35744e-50	3.00402	0.968	0.61	upregulated DEG
ACLY	1.36102e-35	1.47922	1	1	upregulated DEG
GNAS	2.04143e-30	0.63261	1	1	upregulated DEG
CPE	9.81511e-27	0.936373	1	1	upregulated DEG
ERO1B	2.48795e-25	1.00979	1	1	upregulated DEG
CABP7	1.46125e-22	2.22494	0.89	0.645	upregulated DEG
SYT13	2.68205e-22	1.75225	0.973	0.89	upregulated DEG
IGFBP4	2.93541e-21	1.498	0.575	0.116	upregulated DEG
PPP1R1A	4.22916e-20	1.6051	0.963	0.849	upregulated DEG
ENSMFAG00000030794	6.52582e-20	1.32521	0.904	0.721	upregulated DEG
COX2	2.0409e-17	0.72914	1	1	upregulated DEG
KIF26A	2.38356e-17	2.74942	0.42	0.017	upregulated DEG
UNC5B	6.0309e-17	1.58754	0.886	0.628	upregulated DEG
PPY	2.95495e-16	3.2774	0.836	0.837	upregulated DEG
AGR2	6.74107e-16	2.81154	0.42	0.035	upregulated DEG
APOD	6.77467e-16	2.45782	0.662	0.256	upregulated DEG
SERPINA1	7.32074e-16	1.8406	0.863	0.744	upregulated DEG
SFRP1	1.79366e-15	1.70398	0.539	0.209	upregulated DEG
RELN	8.4628e-14	3.58048	0.342	0.006	upregulated DEG
SDC4	1.08381e-13	2.2639	0.58	0.174	upregulated DEG
SLPI	1.3372e-13	1.90933	0.489	0.163	upregulated DEG
ATP6	1.58646e-13	0.648243	1	1	upregulated DEG
FAP	1.65439e-13	0.858637	0.753	0.523	upregulated DEG
ABCC8	1.94942e-13	0.794934	0.991	1	upregulated DEG
FYB2	1.49185e-10	2.93814	0.265	0.041	upregulated DEG
MLPH	1.78839e-10	2.50451	0.37	0.14	upregulated DEG
PFKFB2	3.47592e-10	0.888734	0.982	0.971	upregulated DEG
PRKACB	4.86085e-10	1.63333	0.941	0.831	upregulated DEG
ADAMTSL1	6.41345e-10	1.36231	0.507	0.215	upregulated DEG
PTPRG	1.26455e-09	1.66593	0.384	0.087	upregulated DEG
CHGB	2.80392e-09	1.1287	0.995	1	upregulated DEG
GALNS	2.89986e-09	1.32108	0.621	0.349	upregulated DEG
SLC2A13	3.17037e-09	1.32306	0.895	0.727	upregulated DEG
ENSMFAG00000033055	5.53601e-09	0.568515	0.813	0.547	upregulated DEG
ENSMFAG00000045798	8.63475e-09	0.569407	0.47	0.198	upregulated DEG
CDCA7	1.08264e-08	1.87547	0.32	0.087	upregulated DEG
PTGS2	1.52927e-08	1.11004	0.986	0.994	upregulated DEG
GRASP	1.80483e-08	1.07471	0.571	0.331	upregulated DEG
TMEM159	3.00936e-08	1.35971	0.301	0.07	upregulated DEG
HSP90B1	4.30278e-08	0.952526	1	1	upregulated DEG
RGS16	6.33419e-08	0.769668	0.918	0.698	upregulated DEG
ENSMFAG00000024087	7.97131e-08	0.911258	0.32	0.087	upregulated DEG
COL27A1	9.00934e-08	1.55451	0.858	0.791	upregulated DEG
SLC17A4	1.05665e-07	1.29272	0.758	0.552	upregulated DEG
MAP6	1.08014e-07	1.91782	0.776	0.686	upregulated DEG
ENSMFAG00000037763	1.39563e-07	1.72827	0.498	0.227	upregulated DEG
MYH9	1.52392e-07	1.24459	0.635	0.465	upregulated DEG
CEMIP	1.83908e-07	2.46358	0.269	0.047	upregulated DEG
HPN	2.2557e-07	0.961096	0.877	0.837	upregulated DEG
C14orf132	2.9855e-07	1.22688	0.808	0.64	upregulated DEG
EDIL3	5.16773e-07	1.1336	0.918	0.785	upregulated DEG
INSC	7.12564e-07	1.24476	0.493	0.238	upregulated DEG
PRTFDC1	7.23303e-07	0.627524	0.639	0.762	upregulated DEG
TP53INP1	1.0956e-06	1.22432	0.886	0.762	upregulated DEG
ARFGAP1	1.15726e-06	0.971673	0.616	0.43	upregulated DEG
XK	1.42933e-06	1.34885	0.315	0.099	upregulated DEG
NR2F2	1.58225e-06	0.891074	0.489	0.215	upregulated DEG
ADGRG1	1.65236e-06	1.04107	0.831	0.645	upregulated DEG
COL4A3	1.69913e-06	0.563287	0.251	0.041	upregulated DEG
RGS14	1.90523e-06	1.04009	0.53	0.285	upregulated DEG
ACOX2	2.35201e-06	1.43291	0.466	0.262	upregulated DEG
TFF3	2.88097e-06	1.34394	0.37	0.145	upregulated DEG
ENSMFAG00000039146	3.3358e-06	0.963234	0.594	0.442	upregulated DEG
NKX6-1	4.08584e-06	1.07996	0.922	0.802	upregulated DEG
SUSD3	4.31797e-06	1.83646	0.265	0.076	upregulated DEG
ENSMFAG00000045478	4.33883e-06	1.82568	0.845	0.703	upregulated DEG
KCNH2	4.69801e-06	1.34369	0.845	0.773	upregulated DEG
PINK1	4.93538e-06	1.22894	0.63	0.436	upregulated DEG
XDH	5.17977e-06	0.885551	0.635	0.407	upregulated DEG
SLIRP	5.37424e-06	0.857028	0.995	1	upregulated DEG
FAM92A	7.13472e-06	0.622257	0.589	0.767	upregulated DEG
SCD	8.94632e-06	1.09932	0.84	0.721	upregulated DEG
ENSMFAG00000013277	9.02475e-06	2.30282	0.251	0.11	upregulated DEG
TANK	1.08471e-05	0.858086	0.475	0.651	upregulated DEG
FAAP100	1.09555e-05	0.854459	0.164	0.366	upregulated DEG
SLC35D3	1.11731e-05	1.21035	0.781	0.674	upregulated DEG
PIPOX	1.26255e-05	0.93155	0.566	0.326	upregulated DEG
TMEM255B	1.28132e-05	1.10448	0.548	0.308	upregulated DEG
SLC12A9	1.29336e-05	1.18183	0.361	0.18	upregulated DEG
TIMP1	1.50596e-05	0.874731	0.429	0.25	upregulated DEG
DLG1	1.61201e-05	1.28383	0.662	0.5	upregulated DEG
ASPH	1.63655e-05	0.848386	0.982	1	upregulated DEG
PLBD1	1.66251e-05	1.24493	0.338	0.145	upregulated DEG
PARD3	1.79498e-05	1.93721	0.502	0.297	upregulated DEG
RIOX2	2.58583e-05	1.13003	0.58	0.372	upregulated DEG
PGRMC1	3.01681e-05	0.559485	0.927	1	upregulated DEG
VIL1	3.38695e-05	0.742367	0.603	0.442	upregulated DEG
PEX2	3.49767e-05	1.23955	0.607	0.39	upregulated DEG
BHLHE40	3.81864e-05	1.42626	0.47	0.302	upregulated DEG
RETNLB	3.83526e-05	0.757605	0.297	0.099	upregulated DEG
MAFA	4.25421e-05	1.1556	0.822	0.715	upregulated DEG
ENSMFAG00000021158	4.57829e-05	1.1367	0.913	0.895	upregulated DEG
SULF1	4.68227e-05	1.43154	0.347	0.163	upregulated DEG
DMGDH	4.77689e-05	0.655747	0.297	0.052	upregulated DEG
SPESP1	4.86287e-05	1.5951	0.347	0.151	upregulated DEG
C7	5.27779e-05	1.37413	0.397	0.186	upregulated DEG
ND6	5.42261e-05	0.513284	0.995	1	upregulated DEG
GCNT2	5.49644e-05	0.918823	0.397	0.192	upregulated DEG
NEFM	6.67896e-05	1.38286	0.854	0.785	upregulated DEG
NUDT9	7.29288e-05	0.780599	0.744	0.884	upregulated DEG
PSMD6	7.42767e-05	0.591866	0.749	0.884	upregulated DEG
EHF	7.51996e-05	0.895769	0.26	0.087	upregulated DEG
MPHOSPH8	7.68203e-05	0.530085	0.781	0.948	upregulated DEG
DDO	7.81565e-05	1.39698	0.338	0.122	upregulated DEG
S100B	8.62774e-05	2.66079	0.256	0.058	upregulated DEG
ENSMFAG00000035523	9.30516e-05	0.55371	0.283	0.157	upregulated DEG
VEGFA	9.38071e-05	0.870947	0.968	0.983	upregulated DEG
GSTM5	0.000108768	0.764756	0.886	0.808	upregulated DEG
COPS4	0.000110928	0.793375	0.689	0.826	upregulated DEG
BCAM	0.000113082	0.894312	0.516	0.32	upregulated DEG
EFNA1	0.000118623	1.53066	0.493	0.355	upregulated DEG
ENSMFAG00000035808	0.000129514	0.865915	0.329	0.14	upregulated DEG
HSPA12A	0.000134642	1.15759	0.374	0.192	upregulated DEG
MPHOSPH6	0.000135719	0.916403	0.689	0.797	upregulated DEG
RNF11	0.000136484	1.4598	0.909	0.831	upregulated DEG
HS6ST1	0.00014595	0.79574	0.712	0.547	upregulated DEG
FLNB	0.000158195	0.891242	0.877	0.826	upregulated DEG
TUSC2	0.00015945	0.565191	0.479	0.645	upregulated DEG
ASB9	0.000161094	0.586216	0.977	0.994	upregulated DEG
VWA2	0.000172745	0.512301	0.47	0.256	upregulated DEG
WDR26	0.000177414	0.804684	0.753	0.674	upregulated DEG
LUM	0.000207237	1.58826	0.265	0.099	upregulated DEG
PLCB4	0.000218552	1.78323	0.886	0.866	upregulated DEG
SLC35D2	0.000235766	1.02727	0.397	0.215	upregulated DEG
UBE2Q1	0.000245563	0.990999	0.758	0.645	upregulated DEG
CISH	0.000257388	0.956398	0.269	0.105	upregulated DEG
SLC39A14	0.000264747	0.92981	0.936	0.901	upregulated DEG
SLC46A3	0.000290182	0.507136	0.342	0.14	upregulated DEG
ENSMFAG00000044321	0.000307272	0.818158	0.479	0.68	upregulated DEG
FSTL1	0.000314017	1.15158	0.717	0.517	upregulated DEG
GOLGA4	0.000348481	1.03522	0.963	0.988	upregulated DEG
CDYL	0.000352736	1.01037	0.365	0.174	upregulated DEG
SLC43A2	0.000356093	0.541608	0.402	0.192	upregulated DEG
FAM46B	0.000365357	1.27473	0.306	0.11	upregulated DEG
SEPT9	0.000370804	1.23368	0.621	0.488	upregulated DEG
LRIG1	0.000377519	0.720144	0.511	0.302	upregulated DEG
ENSMFAG00000034478	0.000448482	2.53149	0.447	0.343	upregulated DEG
EGR3	0.000453729	0.576676	0.269	0.14	upregulated DEG
GNB1	0.00046583	0.795765	0.826	0.744	upregulated DEG
AKAP9	0.000484448	0.888952	1	1	upregulated DEG
PPP2R2C	0.000568966	1.50765	0.311	0.151	upregulated DEG
SLC16A10	0.000570785	1.023	0.384	0.221	upregulated DEG
TOB1	0.000585889	0.592431	0.434	0.564	upregulated DEG
STIM2	0.0005884	1.34492	0.562	0.424	upregulated DEG
GPX2	0.000607796	1.0115	0.667	0.494	upregulated DEG
APOL6	0.000619114	0.633487	0.694	0.57	upregulated DEG
RPL23	0.000631639	0.557802	0.95	1	upregulated DEG
BGN	0.000647635	2.01281	0.256	0.105	upregulated DEG
OGDHL	0.000650126	1.03996	0.932	0.942	upregulated DEG
TENM3	0.000650137	1.31834	0.781	0.727	upregulated DEG
SNX4	0.000706036	0.73388	0.639	0.767	upregulated DEG
RCC2	0.000713391	0.829303	0.447	0.267	upregulated DEG
MTCH1	0.000757473	0.946956	0.895	0.866	upregulated DEG
TAF1	0.00077513	0.706896	0.425	0.587	upregulated DEG
ARHGEF17	0.000818104	0.823377	0.644	0.517	upregulated DEG
VAV2	0.000839409	1.04893	0.42	0.238	upregulated DEG
SSPN	0.000902529	1.97688	0.356	0.174	upregulated DEG
ARID5B	0.000923783	0.657678	0.603	0.738	upregulated DEG
F10	0.00100709	0.779613	0.297	0.128	upregulated DEG
FBXL16	0.00101461	0.702689	0.836	0.738	upregulated DEG
ACADS	0.00102075	1.02507	0.288	0.134	upregulated DEG
EMC10	0.00105537	1.34202	0.708	0.663	upregulated DEG
MTPN	0.0011398	1.03354	0.781	0.645	upregulated DEG
RNF13	0.00115558	0.521136	0.726	0.831	upregulated DEG
ENSMFAG00000041771	0.00119542	0.814197	0.347	0.227	upregulated DEG
CWC15	0.00121092	0.629932	0.872	0.971	upregulated DEG
PSAP	0.00125008	0.51501	0.995	0.994	upregulated DEG
SATB1	0.0012588	1.59466	0.557	0.453	upregulated DEG
AFDN	0.00136442	0.993676	0.831	0.767	upregulated DEG
DNAL4	0.0013768	0.504889	0.47	0.599	upregulated DEG
ND3	0.00141395	1.15594	1	1	upregulated DEG
SCML4	0.00146022	1.09602	0.475	0.291	upregulated DEG
DUSP5	0.00146915	0.557743	0.68	0.547	upregulated DEG
TNFRSF1A	0.00147398	0.71369	0.342	0.157	upregulated DEG
GRHL1	0.00151498	1.2759	0.297	0.174	upregulated DEG
ENSMFAG00000032317	0.00157047	0.776979	0.868	0.965	upregulated DEG
ENSMFAG00000044918	0.00160072	0.793652	0.466	0.628	upregulated DEG
ZNF534	0.00160745	2.10445	0.142	0.314	upregulated DEG
TMTC4	0.00172553	1.42038	0.534	0.401	upregulated DEG
ENSMFAG00000016983	0.00177959	0.928381	0.909	0.953	upregulated DEG
SUGT1	0.00178328	0.692136	0.689	0.837	upregulated DEG
FGD3	0.00181196	0.832367	0.297	0.134	upregulated DEG
CD81	0.00188075	0.902066	0.954	0.983	upregulated DEG
ENSMFAG00000002495	0.0018857	1.17457	0.342	0.18	upregulated DEG
LSR	0.00190087	1.43636	0.416	0.297	upregulated DEG
PDE1B	0.0019104	0.9916	0.283	0.145	upregulated DEG
MYO3A	0.00195541	1.00743	0.603	0.465	upregulated DEG
SEPHS1	0.00198047	0.98158	0.653	0.564	upregulated DEG
TMEM184B	0.00198898	0.892422	0.785	0.663	upregulated DEG
MEF2D	0.0020067	1.0347	0.374	0.215	upregulated DEG
GSKIP	0.00201904	0.781803	0.324	0.465	upregulated DEG
ZNF326	0.00203463	0.67908	0.397	0.552	upregulated DEG
TSHZ1	0.00205625	1.28913	0.648	0.506	upregulated DEG
ZMYND8	0.00209171	1.09209	0.785	0.762	upregulated DEG
NADSYN1	0.00209437	1.91487	0.452	0.314	upregulated DEG
SYNPO	0.00217001	0.822675	0.447	0.587	upregulated DEG
PI4KA	0.0022342	0.847144	0.758	0.669	upregulated DEG
PCSK1	0.00225536	0.973801	0.817	0.808	upregulated DEG
CD164L2	0.00238344	1.0313	0.429	0.256	upregulated DEG
GLS	0.00243529	0.682202	0.991	0.983	upregulated DEG
RAB14	0.00254332	0.524022	0.868	0.948	upregulated DEG
MARCH8	0.00267642	1.68369	0.53	0.384	upregulated DEG
MARS	0.00278441	0.666611	0.42	0.581	upregulated DEG
WNT4	0.0028055	0.814857	0.63	0.523	upregulated DEG
MTMR10	0.00281225	1.96818	0.562	0.366	upregulated DEG
NFE2L1	0.00286226	1.09854	0.913	0.948	upregulated DEG
COA5	0.00287269	1.64797	0.671	0.779	upregulated DEG
ZDHHC20	0.00288069	1.04328	0.548	0.39	upregulated DEG
EVI5	0.00288681	1.5104	0.584	0.471	upregulated DEG
CWC27	0.00292588	1.00534	0.447	0.61	upregulated DEG
LRP11	0.00302567	0.891294	0.872	0.866	upregulated DEG
SHROOM3	0.00313852	1.36592	0.58	0.419	upregulated DEG
EIF4G2	0.00315275	0.569518	0.995	1	upregulated DEG
LIAS	0.00318644	0.683211	0.196	0.331	upregulated DEG
CCDC88C	0.00350236	1.05909	0.361	0.186	upregulated DEG
HSPH1	0.00357932	0.54456	0.703	0.837	upregulated DEG
TNIP1	0.00367762	1.89225	0.447	0.331	upregulated DEG
SMIM19	0.00370721	0.603028	0.767	0.826	upregulated DEG
ITGAV	0.00392988	0.55447	0.626	0.43	upregulated DEG
ITGBL1	0.0041483	1.46184	0.511	0.378	upregulated DEG
GALNT12	0.00415143	1.39481	0.447	0.285	upregulated DEG
SH3BP5L	0.00419971	0.582525	0.393	0.262	upregulated DEG
GNB3	0.00449467	0.60242	0.233	0.413	upregulated DEG
MKNK2	0.00452751	1.06679	0.584	0.465	upregulated DEG
ENOX2	0.00453233	1.87378	0.283	0.174	upregulated DEG
CD200	0.0045563	0.52142	0.781	0.86	upregulated DEG
ENSMFAG00000030465	0.00455788	1.85139	0.457	0.366	upregulated DEG
DHODH	0.00458717	0.971218	0.297	0.169	upregulated DEG
ACSL6	0.00464184	1.48313	0.525	0.419	upregulated DEG
C6H5orf15	0.00470868	0.825594	0.676	0.814	upregulated DEG
ENSMFAG00000045316	0.00473955	1.00136	0.274	0.227	upregulated DEG
WNK4	0.00474646	0.894461	0.301	0.169	upregulated DEG
URI1	0.00478388	0.972814	0.534	0.372	upregulated DEG
SCNN1A	0.00491163	1.49328	0.251	0.128	upregulated DEG
CCDC97	0.00491502	0.503432	0.247	0.407	upregulated DEG
NOL8	0.00493068	0.959776	0.397	0.564	upregulated DEG
HCFC2	0.00493461	1.32749	0.457	0.634	upregulated DEG
GLE1	0.00496566	1.28969	0.388	0.302	upregulated DEG
PHTF1	0.00497681	1.27642	0.443	0.32	upregulated DEG
VPS54	0.00505855	0.782398	0.521	0.366	upregulated DEG
VPS26B	0.0051334	1.04877	0.553	0.448	upregulated DEG
WASHC3	0.00514122	0.524128	0.886	0.983	upregulated DEG
ZBTB17	0.00515085	1.18898	0.571	0.477	upregulated DEG
JPT2	0.00519598	0.652914	0.58	0.698	upregulated DEG
LRRC49	0.00521509	0.954323	0.457	0.535	upregulated DEG
SHOC2	0.0052596	0.509609	0.671	0.773	upregulated DEG
TM7SF3	0.00531016	1.4851	0.452	0.291	upregulated DEG
SEMA6D	0.00531296	0.714677	0.256	0.14	upregulated DEG
YWHAE	0.00532918	0.792425	0.954	0.971	upregulated DEG
LIPT2	0.00556339	1.05181	0.338	0.192	upregulated DEG
DUS1L	0.00556916	0.820726	0.511	0.343	upregulated DEG
NOVA1	0.00562406	1.23292	0.279	0.163	upregulated DEG
CDH18	0.00563952	0.927193	0.374	0.57	upregulated DEG
PDK1	0.0056435	0.973749	0.292	0.174	upregulated DEG
UTP23	0.00586385	0.66319	0.365	0.483	upregulated DEG
CPD	0.00597034	0.964864	0.877	0.866	upregulated DEG
SORBS2	0.00604303	0.888917	0.658	0.547	upregulated DEG
TXNDC5	0.0061421	0.7373	0.804	0.709	upregulated DEG
DOCK3	0.00619068	1.23094	0.466	0.326	upregulated DEG
MFHAS1	0.00621932	1.13739	0.425	0.291	upregulated DEG
NPM3	0.00625131	0.871824	0.361	0.494	upregulated DEG
HYOU1	0.00627259	0.89287	0.712	0.698	upregulated DEG
SMCHD1	0.00631852	0.738987	0.53	0.616	upregulated DEG
PELP1	0.00670036	1.6267	0.37	0.279	upregulated DEG
XRCC6	0.00683752	0.506191	0.904	0.994	upregulated DEG
RBFA	0.0068379	0.563518	0.521	0.64	upregulated DEG
DMTF1	0.00693089	0.858774	0.511	0.39	upregulated DEG
NMI	0.00698038	1.1281	0.32	0.151	upregulated DEG
TTC7B	0.00701204	0.514944	0.813	0.767	upregulated DEG
CLBA1	0.00707147	0.897983	0.251	0.134	upregulated DEG
TSPAN13	0.00726823	0.912579	0.95	0.988	upregulated DEG
ZNF503	0.00732127	2.10194	0.397	0.291	upregulated DEG
PSMB4	0.00736094	0.519729	0.877	0.965	upregulated DEG
PARP3	0.00737148	1.33509	0.521	0.384	upregulated DEG
RGS17	0.00737458	0.777394	0.397	0.558	upregulated DEG
WLS	0.00751724	0.829137	0.84	0.779	upregulated DEG
C5orf24	0.00770989	0.750125	0.507	0.593	upregulated DEG
ACSL1	0.00777628	0.509008	0.26	0.169	upregulated DEG
SLC12A7	0.00782542	0.673488	0.42	0.506	upregulated DEG
RHOQ	0.0078643	1.43282	0.63	0.547	upregulated DEG
AHCY	0.00809804	0.749453	0.566	0.674	upregulated DEG
WARS	0.0081072	0.724804	0.772	0.68	upregulated DEG
SULF2	0.00819549	0.897199	0.849	0.814	upregulated DEG
ENSMFAG00000037484	0.00821679	0.817458	0.292	0.192	upregulated DEG
SLC38A10	0.00823664	0.986652	0.626	0.552	upregulated DEG
ARL1	0.00831548	0.540806	0.845	0.942	upregulated DEG
ENSMFAG00000042248	0.00843593	0.986921	0.548	0.477	upregulated DEG
GPX3	0.00850101	0.6794	0.301	0.209	upregulated DEG
VMP1	0.00867799	0.644775	0.53	0.634	upregulated DEG
ABCA1	0.0087445	0.628459	0.671	0.605	upregulated DEG
USP2	0.00884414	0.554715	0.712	0.843	upregulated DEG
ENSMFAG00000007624	0.00894931	1.08585	0.639	0.547	upregulated DEG
ANP32A	0.00897245	0.527896	0.616	0.733	upregulated DEG
FOXJ3	0.0091029	1.22753	0.521	0.465	upregulated DEG
GMFB	0.00920059	1.12352	0.416	0.587	upregulated DEG
HELZ	0.00923984	0.663856	0.283	0.436	upregulated DEG
GZMB	0.00935045	0.560079	0.767	0.75	upregulated DEG
MALAT1	0.00945712	0.615456	0.909	0.953	upregulated DEG
NT5C2	0.0095351	1.01508	0.616	0.517	upregulated DEG
ACTR3B	0.00954185	1.11057	0.333	0.198	upregulated DEG
MIGA1	0.00957689	0.528964	0.575	0.709	upregulated DEG
PHC2	0.00962369	1.34144	0.763	0.68	upregulated DEG
SLC25A29	0.00971658	0.854807	0.411	0.25	upregulated DEG
SUMO3	0.00990751	0.504833	0.58	0.715	upregulated DEG
PBXIP1	0.0101326	0.718202	0.826	0.762	upregulated DEG
PDE5A	0.0101955	0.869253	0.685	0.581	upregulated DEG
PPP1R10	0.0103891	0.820479	0.47	0.57	upregulated DEG
ENSMFAG00000041014	0.0104053	1.60044	0.516	0.424	upregulated DEG
PIM3	0.010431	0.844528	0.543	0.459	upregulated DEG
PTPN1	0.0105364	0.634633	0.429	0.552	upregulated DEG
ITGB1	0.0106997	0.746196	0.95	0.971	upregulated DEG
C5orf42	0.010711	0.637173	0.352	0.494	upregulated DEG
SPOCK1	0.0107637	1.00426	0.329	0.198	upregulated DEG
PKIG	0.0111627	1.56992	0.758	0.884	upregulated DEG
ZNF181	0.0112027	0.756711	0.461	0.558	upregulated DEG
CTBP1	0.0112436	1.14232	0.84	0.808	upregulated DEG
ZFYVE9	0.0113122	0.807798	0.247	0.378	upregulated DEG
DIAPH1	0.0117746	1.0953	0.644	0.506	upregulated DEG
HNRNPD	0.0119262	1.66252	0.918	0.913	upregulated DEG
GSR	0.0119734	1.01348	0.511	0.378	upregulated DEG
KL	0.0120777	1.0405	0.192	0.326	upregulated DEG
SON	0.0121201	0.632995	0.986	1	upregulated DEG
SFPQ	0.0122104	0.996087	0.932	0.907	upregulated DEG
IDE	0.0122626	1.21572	0.447	0.291	upregulated DEG
ENSMFAG00000043149	0.0123396	0.612759	0.443	0.314	upregulated DEG
CRELD2	0.0125388	1.0405	0.297	0.256	upregulated DEG
PPM1B	0.0127237	1.3787	0.635	0.547	upregulated DEG
NUCKS1	0.0128727	1.37516	0.849	0.843	upregulated DEG
BCDIN3D	0.0130708	1.00805	0.511	0.43	upregulated DEG
CHD6	0.0134288	0.607345	0.785	0.837	upregulated DEG
ENSMFAG00000031285	0.0135353	0.75099	0.977	1	upregulated DEG
JAZF1	0.0135893	1.04402	0.676	0.547	upregulated DEG
RNF128	0.0138131	1.4273	0.511	0.349	upregulated DEG
KRR1	0.013866	0.885776	0.553	0.669	upregulated DEG
USP20	0.0139683	1.57059	0.475	0.395	upregulated DEG
CD99L2	0.0142764	1.44665	0.438	0.32	upregulated DEG
SLC26A4	0.0145072	0.810125	0.274	0.186	upregulated DEG
ZNF276	0.014548	0.644184	0.279	0.151	upregulated DEG
RB1CC1	0.0148182	0.806033	0.621	0.483	upregulated DEG
EEF1D	0.0150377	0.507191	0.767	0.837	upregulated DEG
ENSMFAG00000032850	0.0150595	0.572063	0.689	0.791	upregulated DEG
IL6R	0.015255	0.70848	0.758	0.901	upregulated DEG
ENSMFAG00000022333	0.01535	0.608288	0.406	0.285	upregulated DEG
KIF12	0.0154396	0.739119	0.635	0.494	upregulated DEG
EXOC3	0.0154594	0.646456	0.553	0.651	upregulated DEG
FANCE	0.0158195	0.60691	0.324	0.192	upregulated DEG
RNF19A	0.0158472	0.937866	0.571	0.715	upregulated DEG
NFYA	0.0158623	1.15653	0.178	0.297	upregulated DEG
CALCB	0.0159128	3.83472	0.306	0.262	upregulated DEG
ENSMFAG00000043111	0.0159978	0.96241	0.301	0.186	upregulated DEG
RTN1	0.0162751	0.939427	0.895	0.89	upregulated DEG
LARP1B	0.0163448	0.586011	0.539	0.634	upregulated DEG
AP1S2	0.0165737	0.774213	0.699	0.767	upregulated DEG
EIF4EBP1	0.0167219	0.860589	0.753	0.686	upregulated DEG
RNF145	0.0167736	1.37596	0.712	0.651	upregulated DEG
DHX30	0.0167855	0.504327	0.648	0.756	upregulated DEG
CEBPZ	0.0168478	0.974637	0.731	0.855	upregulated DEG
OS9	0.0169373	0.727042	0.731	0.802	upregulated DEG
PARL	0.0171326	0.533976	0.479	0.576	upregulated DEG
ENSMFAG00000037655	0.0171724	1.6035	0.489	0.401	upregulated DEG
KMT2C	0.0173929	0.837184	0.858	0.843	upregulated DEG
HDAC8	0.0176725	0.557349	0.219	0.355	upregulated DEG
ENSMFAG00000041443	0.0179069	0.885271	0.648	0.564	upregulated DEG
SYT4	0.0179463	1.02711	0.918	0.919	upregulated DEG
GHR	0.0179562	1.43098	0.292	0.163	upregulated DEG
TOP2B	0.0181421	1.05155	0.813	0.82	upregulated DEG
CLCN3	0.0185016	0.762427	0.886	0.919	upregulated DEG
MCF2L	0.0186778	0.853617	0.667	0.558	upregulated DEG
TNK2	0.0192545	0.554426	0.324	0.215	upregulated DEG
NOL3	0.0193018	0.750751	0.205	0.267	upregulated DEG
CPQ	0.0194582	0.86383	0.553	0.442	upregulated DEG
FAM98A	0.0194644	0.819117	0.594	0.715	upregulated DEG
PCID2	0.0196528	0.545953	0.425	0.552	upregulated DEG
CAAP1	0.0198208	0.626176	0.425	0.517	upregulated DEG
PLPP4	0.0200642	0.613511	0.283	0.163	upregulated DEG
GNAI3	0.0202164	0.503055	0.63	0.657	upregulated DEG
TCF20	0.0202845	0.715928	0.315	0.192	upregulated DEG
PLEKHA3	0.0203662	0.623903	0.384	0.256	upregulated DEG
ACTN1	0.0204342	0.668477	0.457	0.343	upregulated DEG
ST20-MTHFS	0.0205064	0.825624	0.489	0.558	upregulated DEG
INVS	0.0206425	0.7659	0.183	0.32	upregulated DEG
EIF2B5	0.0208011	0.795044	0.699	0.576	upregulated DEG
ACOT13	0.0208286	0.749165	0.868	0.942	upregulated DEG
LTC4S	0.0210955	0.97624	0.26	0.169	upregulated DEG
FAM222A	0.0211326	0.679691	0.648	0.558	upregulated DEG
ENSMFAG00000008982	0.021176	0.593819	0.356	0.494	upregulated DEG
AHCYL2	0.0214348	0.661736	0.708	0.599	upregulated DEG
PLEKHB2	0.021484	0.885231	0.817	0.797	upregulated DEG
ITFG2	0.0215381	0.617335	0.708	0.727	upregulated DEG
ARFGEF2	0.0218887	0.944432	0.753	0.634	upregulated DEG
SERPINB1	0.0219423	0.661919	0.411	0.5	upregulated DEG
CPSF4	0.0219961	1.55728	0.374	0.25	upregulated DEG
PTPRN	0.0221174	0.602148	0.986	0.994	upregulated DEG
TMEM184C	0.0223566	0.721649	0.301	0.43	upregulated DEG
SLC26A11	0.022373	1.22949	0.178	0.291	upregulated DEG
ASB1	0.0228018	0.752019	0.457	0.337	upregulated DEG
SLC38A9	0.0229929	0.924925	0.279	0.192	upregulated DEG
SCAF8	0.023493	1.29057	0.621	0.558	upregulated DEG
PLCD4	0.0235079	1.09044	0.393	0.314	upregulated DEG
EML1	0.0238233	0.901234	0.315	0.198	upregulated DEG
SCARB1	0.0241666	0.692225	0.37	0.256	upregulated DEG
MLH3	0.0242863	0.744703	0.425	0.291	upregulated DEG
UVRAG	0.0243191	0.541537	0.292	0.378	upregulated DEG
SEC61A1	0.0244038	0.5999	0.836	0.837	upregulated DEG
PATJ	0.0245413	0.75728	0.224	0.326	upregulated DEG
PDGFRL	0.0246498	1.18511	0.553	0.465	upregulated DEG
CYP4V2	0.0249154	0.988607	0.607	0.535	upregulated DEG
MYBPHL	0.0249975	1.25301	0.447	0.291	upregulated DEG
ENSMFAG00000043602	0.0251411	0.516291	0.694	0.802	upregulated DEG
KCNK16	0.0251546	0.967502	0.959	0.983	upregulated DEG
GALNT14	0.0253529	1.07691	0.37	0.285	upregulated DEG
ILKAP	0.025637	0.729334	0.502	0.622	upregulated DEG
IMMT	0.0265692	0.51284	0.662	0.738	upregulated DEG
DTNBP1	0.0266462	0.777711	0.429	0.552	upregulated DEG
ZDHHC13	0.0267324	0.507186	0.196	0.279	upregulated DEG
RNPC3	0.0268104	0.554925	0.703	0.814	upregulated DEG
NUP133	0.0274687	1.35956	0.584	0.471	upregulated DEG
EPC1	0.0274842	0.552042	0.511	0.616	upregulated DEG
APIP	0.0277075	0.511082	0.658	0.75	upregulated DEG
NUMA1	0.0278848	0.592418	0.79	0.762	upregulated DEG
STN1	0.0285393	0.820057	0.475	0.657	upregulated DEG
FRA10AC1	0.0289311	0.793659	0.571	0.663	upregulated DEG
ENSMFAG00000028377	0.0290013	1.20888	0.575	0.529	upregulated DEG
TES	0.0299687	0.730608	0.384	0.262	upregulated DEG
FECH	0.0301836	0.683317	0.484	0.343	upregulated DEG
RGS5	0.0303193	0.705455	0.32	0.163	upregulated DEG
MMS19	0.0307267	1.12204	0.553	0.488	upregulated DEG
RECQL	0.0308373	0.603785	0.584	0.686	upregulated DEG
SYCP3	0.0309193	0.817113	0.283	0.186	upregulated DEG
ENSMFAG00000008844	0.0310703	0.896305	0.279	0.174	upregulated DEG
CSAD	0.0317439	1.42306	0.621	0.587	upregulated DEG
ETV1	0.0328633	0.976706	0.356	0.436	upregulated DEG
CNTLN	0.0330469	0.646937	0.479	0.256	upregulated DEG
TIPRL	0.033126	0.796037	0.452	0.535	upregulated DEG
ENSMFAG00000036636	0.0331615	0.544841	0.283	0.186	upregulated DEG
ZNF76	0.0334263	0.747942	0.384	0.279	upregulated DEG
IDO2	0.0339865	0.56784	0.932	0.988	upregulated DEG
ENSMFAG00000040097	0.0340677	0.854281	0.968	1	upregulated DEG
SRSF2	0.034071	0.879047	0.667	0.791	upregulated DEG
EXOSC9	0.0340979	1.25056	0.237	0.308	upregulated DEG
WBP11	0.0342285	0.55389	0.781	0.866	upregulated DEG
ITPR3	0.0346518	0.816363	0.42	0.285	upregulated DEG
TMEM196	0.0346625	0.690287	0.32	0.163	upregulated DEG
PRMT5	0.0350511	0.9792	0.484	0.523	upregulated DEG
MINDY3	0.0352907	0.527093	0.475	0.564	upregulated DEG
GMPR	0.035364	0.955872	0.228	0.337	upregulated DEG
SPAG16	0.0355578	0.523816	0.539	0.674	upregulated DEG
STARD3NL	0.0356489	1.47289	0.699	0.645	upregulated DEG
EPB41L1	0.0360511	0.910365	0.785	0.698	upregulated DEG
COL5A2	0.0361468	0.819755	0.443	0.32	upregulated DEG
GOLGB1	0.0362937	0.710865	0.945	0.965	upregulated DEG
NCKAP1	0.0365611	0.568564	0.804	0.878	upregulated DEG
ZNF544	0.0369795	1.06505	0.53	0.465	upregulated DEG
MXRA7	0.0371431	1.15588	0.388	0.297	upregulated DEG
EPB41	0.037284	0.669247	0.566	0.395	upregulated DEG
SKIV2L	0.0373259	1.43189	0.479	0.337	upregulated DEG
TMED5	0.0374313	0.59351	0.744	0.709	upregulated DEG
RRBP1	0.0379714	0.810647	0.932	0.924	upregulated DEG
ENSMFAG00000036105	0.0383169	1.06105	0.826	0.785	upregulated DEG
DESI1	0.0384919	1.31644	0.493	0.36	upregulated DEG
FBXO21	0.0385014	0.569357	0.822	0.907	upregulated DEG
SLC39A10	0.0386731	1.12487	0.361	0.285	upregulated DEG
NOP14	0.0388711	0.800495	0.562	0.488	upregulated DEG
UBE2H	0.0388815	1.19459	0.712	0.692	upregulated DEG
CSNK1A1	0.0391205	0.748599	0.973	1	upregulated DEG
EZH1	0.0394671	0.950891	0.256	0.326	upregulated DEG
ZNF518A	0.0397329	0.578215	0.283	0.372	upregulated DEG
TRIM44	0.0398573	1.15373	0.708	0.634	upregulated DEG
ESRRG	0.0399462	1.44511	0.37	0.326	upregulated DEG
SDF2L1	0.0404271	1.01864	0.685	0.628	upregulated DEG
FBXO31	0.0405726	0.897994	0.598	0.465	upregulated DEG
TOMM70	0.0406113	0.900813	0.708	0.674	upregulated DEG
ATP8B2	0.0408625	0.783759	0.361	0.233	upregulated DEG
EFNB2	0.0409185	0.918316	0.26	0.14	upregulated DEG
GTPBP8	0.0409797	0.664994	0.361	0.453	upregulated DEG
ENSMFAG00000033200	0.041066	1.44249	0.63	0.541	upregulated DEG
PHLDB2	0.0413563	1.22246	0.662	0.645	upregulated DEG
PDIA4	0.0415685	1.03692	0.767	0.826	upregulated DEG
PLOD2	0.0415973	0.799044	0.279	0.36	upregulated DEG
ATP5S	0.0417808	1.01944	0.224	0.331	upregulated DEG
NECAP2	0.0419542	0.744335	0.475	0.331	upregulated DEG
SRGAP3	0.0423964	0.715358	0.475	0.343	upregulated DEG
ENSMFAG00000002661	0.0426626	0.646055	0.388	0.517	upregulated DEG
TMC6	0.0431289	1.09899	0.338	0.424	upregulated DEG
DNAJA4	0.0431378	0.714298	0.219	0.413	upregulated DEG
UBA2	0.0433568	0.578724	0.662	0.715	upregulated DEG
MRPL21	0.0433718	0.887501	0.361	0.453	upregulated DEG
MTUS2	0.0438579	1.18757	0.731	0.674	upregulated DEG
AXIN2	0.0439685	0.859925	0.338	0.25	upregulated DEG
TTPA	0.0440473	0.77673	0.32	0.209	upregulated DEG
NEURL4	0.0441218	0.674979	0.466	0.36	upregulated DEG
RPA2	0.0444843	0.621283	0.384	0.517	upregulated DEG
KDM6B	0.0446574	0.621701	0.342	0.477	upregulated DEG
BRMS1L	0.0448577	0.587555	0.288	0.39	upregulated DEG
ENSMFAG00000044507	0.0448656	0.673636	0.977	1	upregulated DEG
CFAP43	0.0450477	0.983682	0.379	0.331	upregulated DEG
LMNA	0.0451448	0.582095	0.712	0.814	upregulated DEG
CHDH	0.0454606	0.907901	0.452	0.331	upregulated DEG
MTIF2	0.0455369	0.643292	0.603	0.738	upregulated DEG
TXLNG	0.0459068	0.614974	0.575	0.674	upregulated DEG
ENSMFAG00000036934	0.0466373	0.75484	0.388	0.273	upregulated DEG
GNA13	0.0468569	1.20817	0.374	0.297	upregulated DEG
PRPF19	0.0470585	1.15357	0.447	0.378	upregulated DEG
ENSMFAG00000043832	0.0470748	1.01146	0.872	0.785	upregulated DEG
ENSMFAG00000011609	0.047204	2.26126	0.562	0.872	upregulated DEG
TRIR	0.0476696	0.76722	0.795	0.738	upregulated DEG
SNX14	0.0478176	0.510982	0.703	0.773	upregulated DEG
STT3A	0.0484418	0.581735	0.84	0.849	upregulated DEG
GTF3C3	0.0485912	0.762831	0.279	0.349	upregulated DEG
TEX2	0.0488054	0.715676	0.498	0.413	upregulated DEG
ALG8	0.0488563	0.685678	0.37	0.442	upregulated DEG
DIS3	0.0488956	0.764455	0.256	0.39	upregulated DEG
GORASP1	0.0490843	0.698353	0.447	0.349	upregulated DEG
MCUB	0.0495551	0.596898	0.676	0.738	upregulated DEG
LNX2	0.0497666	0.751318	0.361	0.267	upregulated DEG
ENSMFAG00000045541	0.04987	0.597227	0.973	1	upregulated DEG
CHGA	4.83373e-48	-1.65935	0.918	1	downregulated DEG
ENSMFAG00000039524	4.79185e-34	-1.0709	0.795	0.988	downregulated DEG
FTH1	6.01314e-28	-0.835922	0.991	1	downregulated DEG
ENSMFAG00000030186	5.14189e-27	-0.82376	0.689	0.971	downregulated DEG
TMEM59L	2.0824e-24	-2.05349	0.292	0.756	downregulated DEG
ENSMFAG00000028792	9.38979e-24	-3.665	0.201	0.593	downregulated DEG
ENSMFAG00000003296	1.18014e-23	-0.53441	0.776	0.994	downregulated DEG
AKR7A2	1.43022e-23	-0.722821	0.854	1	downregulated DEG
ENSMFAG00000043412	2.27094e-23	-0.96776	0.854	0.977	downregulated DEG
PPDPF	7.9574e-23	-1.04533	0.731	0.965	downregulated DEG
ATP5G2	1.26163e-22	-0.697622	0.963	1	downregulated DEG
MT2	2.25984e-22	-1.26098	0.95	0.977	downregulated DEG
TAGLN2	2.28815e-22	-0.791897	0.913	1	downregulated DEG
ACTB	3.25104e-22	-0.727662	0.991	1	downregulated DEG
CFL1	5.06911e-22	-0.614159	0.959	1	downregulated DEG
ENSMFAG00000031742	7.74874e-22	-0.727358	0.959	1	downregulated DEG
GCG	8.9649e-22	-0.695933	1	1	downregulated DEG
ENSMFAG00000018170	4.6716e-21	-0.903396	0.772	0.959	downregulated DEG
TMSB10	9.0926e-21	-0.712734	0.973	1	downregulated DEG
EIF1	1.39306e-20	-0.605019	0.991	1	downregulated DEG
DYNLL1	1.81188e-20	-0.767486	0.881	0.977	downregulated DEG
ENSMFAG00000044694	2.92708e-20	-0.573987	0.858	1	downregulated DEG
GPX4	3.83885e-20	-0.756966	0.858	0.988	downregulated DEG
PLD3	6.65536e-20	-0.700135	0.913	0.994	downregulated DEG
RPL35	8.41639e-20	-0.540011	0.977	1	downregulated DEG
GABARAP	2.15908e-19	-0.545674	0.986	1	downregulated DEG
CST3	6.6451e-19	-0.82154	0.982	1	downregulated DEG
RPL27A	1.5117e-18	-0.567572	0.973	1	downregulated DEG
ENSMFAG00000040919	2.2718e-18	-0.609362	0.913	0.994	downregulated DEG
SST	4.18366e-18	-0.848292	0.644	0.936	downregulated DEG
ENSMFAG00000030006	1.41412e-17	-1.14899	0.489	0.802	downregulated DEG
NAPA	1.5233e-17	-0.584943	0.676	0.965	downregulated DEG
RPL10	1.89112e-17	-0.530196	0.986	1	downregulated DEG
ENSMFAG00000032920	5.54612e-17	-0.702901	0.479	0.866	downregulated DEG
ENSMFAG00000032124	9.04855e-17	-0.543126	0.986	1	downregulated DEG
PAPPA2	1.17613e-16	-1.68773	0.333	0.64	downregulated DEG
ENSMFAG00000028033_RPS26	2.57626e-16	-0.607956	0.913	0.994	downregulated DEG	RPS26
ENSMFAG00000011575	3.2154e-16	-0.549294	0.74	0.977	downregulated DEG
ENSMFAG00000046072	3.28943e-16	-0.784813	0.562	0.849	downregulated DEG
SF3B5	3.80399e-16	-0.569991	0.571	0.93	downregulated DEG
PCBD1	2.23001e-15	-0.509977	0.909	1	downregulated DEG
ENSMFAG00000000984	1.30284e-14	-0.687141	0.58	0.907	downregulated DEG
SAT1	1.46247e-14	-1.21416	0.881	0.977	downregulated DEG
TGFBR3L	1.93613e-14	-0.555122	0.548	0.86	downregulated DEG
ENSMFAG00000030267	2.27011e-14	-0.525195	0.826	0.988	downregulated DEG
PPP2R1A	2.67625e-14	-0.607859	0.776	0.988	downregulated DEG
ENSMFAG00000008386	3.07555e-14	-0.574307	0.772	0.953	downregulated DEG
ENSMFAG00000044340_TUBB2A	4.23597e-14	-1.0141	0.205	0.587	downregulated DEG	TUBB2A
NME3	4.95434e-14	-0.515028	0.863	0.988	downregulated DEG
SLC39A3	8.09751e-14	-0.50925	0.566	0.849	downregulated DEG
ENSMFAG00000037717	2.45616e-13	-0.508432	0.918	0.994	downregulated DEG
DBNDD2	2.98498e-13	-0.500163	0.795	0.983	downregulated DEG
ENSMFAG00000040854	4.03708e-13	-0.644969	0.831	0.977	downregulated DEG
ENSMFAG00000027483	4.57572e-13	-0.601351	0.872	0.988	downregulated DEG
ENSMFAG00000009138	3.70295e-12	-0.841181	0.511	0.837	downregulated DEG
ENSMFAG00000003105	4.46958e-12	-3.97496	0.059	0.43	downregulated DEG
HIST3H2A	5.33932e-12	-0.648636	0.292	0.634	downregulated DEG
GC	5.42657e-12	-1.5643	0.836	0.959	downregulated DEG
ENSMFAG00000036954	8.37364e-12	-0.596419	0.598	0.866	downregulated DEG
SRD5A1	1.16533e-11	-0.696558	0.644	0.837	downregulated DEG
CD151	2.51271e-11	-0.562013	0.763	0.907	downregulated DEG
ENSMFAG00000034030	3.12014e-11	-0.628811	0.562	0.837	downregulated DEG
FKBP1A	5.55325e-11	-0.507839	0.863	0.977	downregulated DEG
ENSMFAG00000007971	6.18372e-11	-0.802935	0.726	0.901	downregulated DEG
NTF3	6.33794e-11	-0.962181	0.315	0.628	downregulated DEG
ND4L	8.40304e-11	-0.53893	0.95	0.994	downregulated DEG
ENSMFAG00000002674	9.11553e-11	-0.566579	0.607	0.831	downregulated DEG
NR0B1	1.28828e-10	-0.614915	0.909	0.988	downregulated DEG
SLC37A4	1.34706e-10	-0.591168	0.479	0.767	downregulated DEG
ENPP2	1.39082e-10	-0.539289	0.817	0.948	downregulated DEG
SARS	1.83311e-10	-1.1397	0.493	0.744	downregulated DEG
NFKBIA	2.84197e-10	-0.761845	0.53	0.733	downregulated DEG
CRIP2	2.88819e-10	-1.02931	0.511	0.698	downregulated DEG
ENSMFAG00000041970	3.14889e-10	-0.874142	0.283	0.581	downregulated DEG
FABP5	6.16007e-10	-2.05147	0.584	0.738	downregulated DEG
CCDC86	6.22315e-10	-0.914505	0.26	0.558	downregulated DEG
MZT1	6.45396e-10	-0.517944	0.598	0.791	downregulated DEG
IRF3	1.18892e-09	-0.769631	0.543	0.738	downregulated DEG
YDJC	1.8082e-09	-1.11522	0.393	0.587	downregulated DEG
PSMD13	2.24779e-09	-0.578664	0.763	0.913	downregulated DEG
SIVA1	2.27848e-09	-0.738228	0.53	0.762	downregulated DEG
VDAC3	3.55757e-09	-0.527366	0.799	0.936	downregulated DEG
C1QTNF4	4.36289e-09	-1.5759	0.11	0.384	downregulated DEG
RELL1	5.24803e-09	-1.41075	0.183	0.453	downregulated DEG
ELOF1	7.69809e-09	-0.635615	0.461	0.703	downregulated DEG
PDF	7.88388e-09	-1.00511	0.311	0.529	downregulated DEG
ENSMFAG00000025723	8.09838e-09	-0.613566	0.626	0.837	downregulated DEG
ITPA	9.91034e-09	-0.655844	0.516	0.773	downregulated DEG
CYTL1	1.20284e-08	-0.809447	0.53	0.709	downregulated DEG
ATP1B3	1.23617e-08	-0.734683	0.374	0.628	downregulated DEG
VPS25	1.24104e-08	-0.53486	0.717	0.866	downregulated DEG
TTLL10	1.35867e-08	-1.28008	0.269	0.535	downregulated DEG
RCC1	1.54454e-08	-1.12927	0.397	0.669	downregulated DEG
CA8	1.79651e-08	-0.514219	0.584	0.773	downregulated DEG
GCGR	3.24352e-08	-0.919287	0.237	0.506	downregulated DEG
TBC1D10A	3.24563e-08	-0.984068	0.233	0.483	downregulated DEG
RGS9	3.28062e-08	-1.28748	0.146	0.378	downregulated DEG
MRPL44	3.35873e-08	-0.922609	0.301	0.517	downregulated DEG
ENSMFAG00000035195	5.10861e-08	-0.619805	0.457	0.738	downregulated DEG
LYPD8	6.7688e-08	-2.62546	0.132	0.366	downregulated DEG
SCGB2A1	6.97793e-08	-1.16559	0.119	0.366	downregulated DEG
FBXO6	7.436e-08	-1.05544	0.178	0.413	downregulated DEG
DPM1	8.80254e-08	-0.632578	0.525	0.727	downregulated DEG
ENSMFAG00000001673	1.09619e-07	-0.591514	0.269	0.552	downregulated DEG
CDK5	1.21743e-07	-0.573602	0.539	0.727	downregulated DEG
CRELD1	1.29036e-07	-0.577035	0.584	0.802	downregulated DEG
METTL16	1.35949e-07	-0.980317	0.187	0.442	downregulated DEG
STX8	1.5548e-07	-0.575107	0.543	0.756	downregulated DEG
RBP4	1.66494e-07	-1.50286	0.256	0.535	downregulated DEG
HSPB1	1.71458e-07	-0.603543	0.922	0.983	downregulated DEG
BCKDHA	1.72505e-07	-0.6609	0.489	0.669	downregulated DEG
PYY	1.77947e-07	-0.966548	0.219	0.477	downregulated DEG
CD302	2.03136e-07	-0.582198	0.58	0.808	downregulated DEG
SMAP1	2.09946e-07	-0.519608	0.575	0.75	downregulated DEG
CLU	2.26135e-07	-0.811224	0.644	0.808	downregulated DEG
TCEAL5	2.50938e-07	-0.574531	0.311	0.506	downregulated DEG
ENSMFAG00000000920	2.60892e-07	-0.505537	0.228	0.517	downregulated DEG
ENSMFAG00000028542	2.63767e-07	-0.746021	0.393	0.558	downregulated DEG
CCDC22	2.76839e-07	-0.975612	0.128	0.343	downregulated DEG
IRF2	2.96412e-07	-0.782247	0.269	0.477	downregulated DEG
USP37	3.07887e-07	-1.54169	0.11	0.297	downregulated DEG
RPS27L	3.47621e-07	-0.53857	0.749	0.907	downregulated DEG
TMEM242	3.47995e-07	-0.548727	0.557	0.762	downregulated DEG
SERPINB6	3.58904e-07	-0.507029	0.685	0.831	downregulated DEG
FEV	3.99431e-07	-0.924787	0.374	0.616	downregulated DEG
ATIC	4.38071e-07	-1.15363	0.137	0.326	downregulated DEG
SLC25A1	4.40016e-07	-0.623083	0.735	0.866	downregulated DEG
PLK2	4.40219e-07	-0.778154	0.457	0.674	downregulated DEG
TMEM17	4.47728e-07	-0.662951	0.311	0.581	downregulated DEG
NKAP	4.71819e-07	-0.505853	0.47	0.686	downregulated DEG
ENSMFAG00000005679	5.17305e-07	-0.629732	0.63	0.831	downregulated DEG
RIPPLY2	5.41634e-07	-0.733036	0.164	0.401	downregulated DEG
NSMCE1	6.13674e-07	-0.636541	0.388	0.605	downregulated DEG
ENSMFAG00000037340	7.32257e-07	-0.521036	0.411	0.651	downregulated DEG
ENSMFAG00000012351	1.0324e-06	-0.622624	0.224	0.459	downregulated DEG
ZNF483	1.17271e-06	-0.835008	0.315	0.535	downregulated DEG
TEX30	1.31925e-06	-0.836638	0.219	0.448	downregulated DEG
PMPCA	1.3291e-06	-0.64869	0.365	0.547	downregulated DEG
TIMMDC1	1.41369e-06	-0.500062	0.639	0.762	downregulated DEG
PTGR1	1.43923e-06	-0.714857	0.511	0.692	downregulated DEG
PIBF1	1.53854e-06	-0.793268	0.288	0.512	downregulated DEG
ABHD4	1.5426e-06	-0.573295	0.315	0.529	downregulated DEG
S100A10	1.54875e-06	-1.35359	0.502	0.674	downregulated DEG
TLE6	1.55033e-06	-0.791902	0.087	0.297	downregulated DEG
TMEM179B	1.56413e-06	-0.540365	0.557	0.756	downregulated DEG
LY6H	1.60641e-06	-0.749975	0.626	0.802	downregulated DEG
NSUN5	1.63643e-06	-0.960492	0.105	0.291	downregulated DEG
ZNF24	1.80819e-06	-0.590407	0.329	0.541	downregulated DEG
ELOVL2	1.86869e-06	-0.834631	0.178	0.36	downregulated DEG
ENSMFAG00000030321	2.0291e-06	-0.600206	0.078	0.279	downregulated DEG
DMAC2	2.32207e-06	-0.521264	0.324	0.547	downregulated DEG
NUDT22	2.94424e-06	-0.511632	0.598	0.762	downregulated DEG
HCFC1R1	3.34625e-06	-0.569975	0.612	0.785	downregulated DEG
NSFL1C	3.39313e-06	-0.574312	0.447	0.651	downregulated DEG
PGAP2	3.57456e-06	-0.606701	0.219	0.453	downregulated DEG
ENSMFAG00000042118	3.69563e-06	-0.722298	0.151	0.355	downregulated DEG
TSPAN8	5.2431e-06	-0.853601	0.324	0.488	downregulated DEG
FGB	5.96004e-06	-0.972654	0.224	0.407	downregulated DEG
LIMD2	6.0467e-06	-0.721731	0.251	0.471	downregulated DEG
MRPS6	6.44081e-06	-0.667771	0.114	0.32	downregulated DEG
TMC7	6.66149e-06	-0.659735	0.475	0.651	downregulated DEG
CRYAB	7.69343e-06	-0.921881	0.452	0.64	downregulated DEG
ACOT6	7.7381e-06	-0.731275	0.1	0.32	downregulated DEG
IGFBP5	7.88654e-06	-1.45851	0.21	0.39	downregulated DEG
DCDC2	8.81078e-06	-0.644713	0.228	0.36	downregulated DEG
TMUB1	9.54125e-06	-0.878832	0.457	0.587	downregulated DEG
MT1A	9.93116e-06	-0.636712	0.142	0.314	downregulated DEG
ZNF770	9.99298e-06	-0.600517	0.288	0.459	downregulated DEG
SENP7	1.03987e-05	-0.790205	0.164	0.372	downregulated DEG
Nramp2	1.14971e-05	-0.531091	0.324	0.506	downregulated DEG
GTF2F2	1.2591e-05	-0.91405	0.178	0.36	downregulated DEG
RRAGB	1.2676e-05	-0.509621	0.447	0.622	downregulated DEG
FADS2	1.43681e-05	-0.72204	0.16	0.343	downregulated DEG
HDHD3	1.53909e-05	-0.820352	0.169	0.343	downregulated DEG
ENSMFAG00000045352	1.71662e-05	-0.577863	0.502	0.663	downregulated DEG
PTPRZ1	1.79203e-05	-1.37186	0.174	0.366	downregulated DEG
CHMP1A	1.81289e-05	-0.607342	0.26	0.436	downregulated DEG
NCOA3	1.82803e-05	-0.521418	0.658	0.826	downregulated DEG
BRMS1	1.88596e-05	-0.544844	0.511	0.674	downregulated DEG
BBS4	1.93907e-05	-0.543864	0.461	0.628	downregulated DEG
R3HDM4	2.0284e-05	-0.544155	0.557	0.715	downregulated DEG
PLA2G15	2.15422e-05	-0.908728	0.329	0.465	downregulated DEG
MGME1	2.22086e-05	-0.682163	0.187	0.36	downregulated DEG
PRPF31	2.31475e-05	-0.681564	0.452	0.57	downregulated DEG
PDCD2	2.56502e-05	-0.528421	0.653	0.82	downregulated DEG
CYBA	2.71268e-05	-0.728112	0.47	0.645	downregulated DEG
ITM2A	2.71584e-05	-0.578594	0.489	0.61	downregulated DEG
CDKN1A	2.93086e-05	-0.916577	0.324	0.494	downregulated DEG
ATP9A	3.01183e-05	-0.603942	0.379	0.57	downregulated DEG
MED11	3.02411e-05	-0.704643	0.315	0.471	downregulated DEG
SEZ6L	3.241e-05	-0.950281	0.429	0.517	downregulated DEG
DEDD2	3.40846e-05	-0.51943	0.484	0.599	downregulated DEG
THAP3	3.75629e-05	-0.597984	0.388	0.523	downregulated DEG
HSD11B1L	4.10905e-05	-0.929637	0.361	0.488	downregulated DEG
ID2	4.26598e-05	-0.753176	0.429	0.576	downregulated DEG
TNFSF10	4.75145e-05	-0.656845	0.42	0.61	downregulated DEG
RFC2	4.76426e-05	-0.631465	0.151	0.273	downregulated DEG
ENSMFAG00000032127	5.10881e-05	-1.12959	0.123	0.291	downregulated DEG
ENSMFAG00000033294	5.19368e-05	-0.59579	0.247	0.384	downregulated DEG
PLA2G6	5.2331e-05	-0.79105	0.091	0.267	downregulated DEG
ARFGEF3	5.54834e-05	-0.748863	0.205	0.39	downregulated DEG
INTS14	5.84575e-05	-0.528878	0.137	0.308	downregulated DEG
PRMT3	6.11961e-05	-0.892093	0.215	0.326	downregulated DEG
CD83	7.14716e-05	-0.703086	0.196	0.337	downregulated DEG
CCDC51	9.12863e-05	-0.566156	0.274	0.43	downregulated DEG
MSH2	9.67778e-05	-1.20071	0.137	0.285	downregulated DEG
ZNF280C	0.000107456	-1.20734	0.146	0.285	downregulated DEG
C2orf70	0.000114094	-1.10857	0.192	0.302	downregulated DEG
RASL11A	0.000120171	-0.820478	0.132	0.279	downregulated DEG
CCDC127	0.00012134	-0.559908	0.402	0.547	downregulated DEG
WFDC1	0.000134531	-0.544986	0.384	0.535	downregulated DEG
TOMM34	0.00013499	-0.596879	0.142	0.297	downregulated DEG
RUVBL2	0.000141324	-0.774019	0.416	0.5	downregulated DEG
ADAM22	0.000148849	-0.972616	0.105	0.262	downregulated DEG
ELOVL4	0.000149359	-1.17481	0.132	0.262	downregulated DEG
TUBG1	0.00015281	-0.761687	0.201	0.308	downregulated DEG
TMEM11	0.000155634	-0.553735	0.47	0.663	downregulated DEG
CACNA2D1	0.000155837	-0.653681	0.338	0.483	downregulated DEG
IZUMO2	0.000161676	-0.578537	0.128	0.314	downregulated DEG
CHRNB1	0.000164397	-0.653359	0.274	0.413	downregulated DEG
BBS5	0.000176173	-0.573316	0.347	0.488	downregulated DEG
SLC38A4	0.000183299	-0.64655	0.155	0.326	downregulated DEG
MAMLD1	0.000183636	-0.673983	0.32	0.436	downregulated DEG
COG6	0.000187706	-0.711162	0.128	0.285	downregulated DEG
KAT8	0.000206548	-0.821316	0.342	0.483	downregulated DEG
NDUFAF1	0.000209799	-0.604704	0.37	0.494	downregulated DEG
LRWD1	0.000211907	-0.879014	0.256	0.39	downregulated DEG
NIPSNAP3A	0.000216544	-0.501089	0.521	0.663	downregulated DEG
ENSMFAG00000032050	0.000218543	-0.696011	0.301	0.401	downregulated DEG
CENPS-CORT	0.000221091	-0.537961	0.342	0.477	downregulated DEG
INO80D	0.000248398	-0.669006	0.201	0.355	downregulated DEG
CMTR1	0.000265297	-0.658366	0.228	0.349	downregulated DEG
TBC1D25	0.000281621	-0.829793	0.114	0.256	downregulated DEG
GCFC2	0.000282707	-0.52607	0.082	0.262	downregulated DEG
KANK1	0.000289015	-0.567398	0.571	0.733	downregulated DEG
FAXC	0.000301576	-0.681848	0.164	0.337	downregulated DEG
KCTD13	0.000304144	-0.517375	0.384	0.506	downregulated DEG
TLCD1	0.000322825	-0.75863	0.169	0.302	downregulated DEG
ENSMFAG00000045648	0.000325029	-0.962772	0.155	0.285	downregulated DEG
ATP2C2	0.000325429	-0.501785	0.329	0.442	downregulated DEG
CMSS1	0.000330668	-0.519682	0.21	0.372	downregulated DEG
ENSMFAG00000037807	0.000335406	-0.599317	0.183	0.331	downregulated DEG
GIN1	0.000341119	-1.01602	0.142	0.267	downregulated DEG
TEC	0.000356141	-0.509249	0.228	0.372	downregulated DEG
BAIAP2	0.000362272	-0.613978	0.132	0.297	downregulated DEG
CABYR	0.000362356	-0.637798	0.142	0.308	downregulated DEG
CD55	0.000373307	-0.813778	0.32	0.436	downregulated DEG
C3orf52	0.000375126	-0.529739	0.265	0.355	downregulated DEG
PRPF3	0.000379041	-0.641901	0.32	0.407	downregulated DEG
ENSMFAG00000000495	0.000418585	-0.613729	0.374	0.512	downregulated DEG
EPB41L3	0.000421038	-0.553564	0.521	0.587	downregulated DEG
CLUAP1	0.000429126	-0.501819	0.233	0.36	downregulated DEG
SLC25A26	0.000465337	-0.565985	0.388	0.465	downregulated DEG
PDK3	0.000484763	-0.706259	0.562	0.645	downregulated DEG
GALNT13	0.000486221	-0.509805	0.155	0.326	downregulated DEG
RSU1	0.00048705	-0.573049	0.251	0.436	downregulated DEG
RASSF7	0.000496675	-0.575494	0.306	0.436	downregulated DEG
ENSMFAG00000021011	0.000548923	-0.634567	0.105	0.256	downregulated DEG
PPFIA3	0.000674344	-0.630418	0.265	0.436	downregulated DEG
CKS2	0.000698512	-0.730301	0.132	0.262	downregulated DEG
KCNIP1	0.000706052	-0.643456	0.21	0.331	downregulated DEG
COMMD5	0.0007248	-0.564256	0.251	0.407	downregulated DEG
MRTO4	0.000777571	-0.555729	0.16	0.314	downregulated DEG
ERCC6	0.000786946	-0.549824	0.228	0.39	downregulated DEG
ENSMFAG00000033212	0.000794468	-0.524168	0.16	0.302	downregulated DEG
TAF11	0.000797005	-0.527339	0.342	0.477	downregulated DEG
AQR	0.00080212	-0.501005	0.329	0.459	downregulated DEG
NHSL1	0.000821543	-0.561188	0.466	0.581	downregulated DEG
NARF	0.000828638	-0.523207	0.292	0.413	downregulated DEG
HSD17B11	0.000849084	-0.616531	0.237	0.372	downregulated DEG
CYP51A1	0.000895063	-0.516504	0.324	0.5	downregulated DEG
C7orf26	0.000930632	-0.788634	0.174	0.273	downregulated DEG
ENSMFAG00000002489	0.000945802	-0.799834	0.228	0.372	downregulated DEG
AQP4	0.00096967	-0.536473	0.174	0.308	downregulated DEG
CCDC28B	0.00106241	-0.669077	0.196	0.285	downregulated DEG
CDA	0.00112694	-0.722891	0.233	0.372	downregulated DEG
IGFBP6	0.00113582	-0.926074	0.452	0.262	downregulated DEG
LPIN2	0.0012537	-0.667255	0.42	0.512	downregulated DEG
TTC12	0.00127804	-0.870699	0.169	0.308	downregulated DEG
RPS6KA3	0.00132664	-0.65094	0.142	0.256	downregulated DEG
EZR	0.0013577	-0.591221	0.534	0.669	downregulated DEG
ZNF133	0.00140262	-0.732468	0.196	0.32	downregulated DEG
SNCB	0.00154066	-0.544913	0.178	0.32	downregulated DEG
LRIG3	0.00156724	-0.709086	0.311	0.395	downregulated DEG
PDHX	0.00159923	-0.546613	0.452	0.529	downregulated DEG
ENSMFAG00000042114	0.00166038	-0.525162	0.251	0.366	downregulated DEG
NBEAL2	0.00169212	-0.573225	0.279	0.372	downregulated DEG
PHF6	0.00197446	-0.611611	0.402	0.488	downregulated DEG
ADM	0.0020251	-0.71467	0.16	0.285	downregulated DEG
ENSMFAG00000042964	0.00206417	-0.643109	0.393	0.477	downregulated DEG
PHF7	0.00230379	-0.569763	0.269	0.39	downregulated DEG
RESP18	0.00232715	-0.500383	0.306	0.453	downregulated DEG
ENSMFAG00000039792	0.00264607	-0.565894	0.169	0.297	downregulated DEG
C16orf70	0.00281068	-0.614453	0.164	0.267	downregulated DEG
ALDOC	0.0028486	-0.61367	0.58	0.587	downregulated DEG
KLC2	0.00298717	-0.521271	0.493	0.581	downregulated DEG
SRSF12	0.00304988	-0.751533	0.215	0.314	downregulated DEG
TSPAN12	0.00323451	-0.77745	0.877	0.919	downregulated DEG
ZFP30	0.0033033	-0.586233	0.169	0.297	downregulated DEG
DPYSL5	0.00358471	-0.812336	0.192	0.285	downregulated DEG
ITGB3BP	0.00362921	-0.682109	0.192	0.302	downregulated DEG
CEP192	0.00376272	-0.538067	0.196	0.297	downregulated DEG
NAT6	0.0037671	-0.680507	0.242	0.297	downregulated DEG
NOL10	0.00381148	-0.51655	0.425	0.517	downregulated DEG
DNLZ	0.00392525	-0.513014	0.571	0.645	downregulated DEG
TRNT1	0.00393416	-0.726433	0.274	0.355	downregulated DEG
LYSMD1	0.00395129	-0.575199	0.196	0.267	downregulated DEG
TSEN15	0.00406162	-0.591604	0.447	0.57	downregulated DEG
ATG9B	0.00422613	-0.825326	0.187	0.262	downregulated DEG
RRP9	0.00429286	-0.677589	0.183	0.279	downregulated DEG
SLC35F6	0.0051096	-0.543416	0.16	0.273	downregulated DEG
UCK2	0.00513058	-0.530507	0.224	0.302	downregulated DEG
ADGRG2	0.00547206	-0.749864	0.233	0.302	downregulated DEG
ENSMFAG00000045827	0.0055291	-0.534172	0.297	0.39	downregulated DEG
CYB561A3	0.00622007	-0.569213	0.233	0.279	downregulated DEG
STX17	0.007475	-0.577261	0.187	0.273	downregulated DEG
ENSMFAG00000003372	0.00749473	-0.599022	0.397	0.477	downregulated DEG
TFPT	0.00772802	-0.748073	0.215	0.279	downregulated DEG
DNAL1	0.00783059	-0.606676	0.219	0.314	downregulated DEG
DUSP11	0.00821998	-0.56641	0.338	0.442	downregulated DEG
PSD	0.00842775	-0.647776	0.21	0.308	downregulated DEG
OXLD1	0.00897654	-0.598605	0.192	0.308	downregulated DEG
PHF8	0.00903087	-0.6646	0.256	0.337	downregulated DEG
MYEF2	0.0092472	-0.594487	0.388	0.506	downregulated DEG
LCOR	0.00945691	-0.624055	0.219	0.32	downregulated DEG
HSBP1L1	0.0100183	-0.645332	0.484	0.576	downregulated DEG
RPRD1B	0.0101523	-0.851489	0.233	0.314	downregulated DEG
DDX58	0.0119314	-0.683326	0.201	0.302	downregulated DEG
RELA	0.01243	-0.532626	0.402	0.453	downregulated DEG
CD74	0.0129117	-1.19683	0.603	0.506	downregulated DEG
YEATS4	0.0137578	-0.509202	0.37	0.413	downregulated DEG
ALKBH6	0.015008	-0.541959	0.233	0.343	downregulated DEG
INTS11	0.0166641	-0.59955	0.224	0.279	downregulated DEG
FOSB	0.0194212	-0.67162	0.621	0.669	downregulated DEG
VCPKMT	0.0202339	-0.654717	0.201	0.256	downregulated DEG
AKT2	0.0202446	-0.640591	0.416	0.5	downregulated DEG
MED17	0.0268699	-0.50985	0.201	0.267	downregulated DEG
MLYCD	0.027153	-0.510775	0.201	0.285	downregulated DEG
SPARCL1	0.0279551	-1.89603	0.283	0.349	downregulated DEG
FAM241B	0.0295921	-0.501518	0.539	0.541	downregulated DEG
ZBTB11	0.0325368	-0.520598	0.333	0.436	downregulated DEG
APBA3	0.0358581	-0.669793	0.219	0.267	downregulated DEG
ENSMFAG00000037558	0.0382623	-1.3286	0.53	0.523	downregulated DEG
MRPL3	0.0403368	-0.582913	0.425	0.477	downregulated DEG
METTL22	0.0436778	-0.529764	0.311	0.326	downregulated DEG
IFI27	0.0458918	-1.77567	0.26	0.326	downregulated DEG
ENSMFAG00000001234	0.0474066	-0.502255	0.406	0.465	downregulated DEG
COG7	0.0479801	-0.754784	0.306	0.366	downregulated DEG
