# Supplementary material for: A single-cell transcriptomic atlas of primate pancreatic islet aging
Source: Natl Sci Rev. 2020 Jun 10;8(2):nwaa127. doi: 10.1093/nsr/nwaa127 (PMC8288398; doi:10.1093/nsr/nwaa127)
Supplement: nwaa127_Supplement_Files [file nwaa127_supplement_files.zip › Supplementary_Table_5.xlsx]

## Sheet: qPCR primers
Name	Sequence (5'-3')
HSP90B1-human-F	GCTGACGATGAAGTTGATGTGG
HSP90B1-human-R	CATCCGTCCTTGATCCTTCTCTA
Actin-mouse-F	CAACCGTGAAAAGATGACCC
Actin-mouse-R	GTAGATGGGCACAGTGTGGG

## Sheet: Primers for vector construction
Name	Sequence (5'-3')
pLe4-BamH1-HSP90B1-F	GCACTCTAGAGGATCCATGAGGGCCCTGTGGGTGCT
pLe4-SalI-flag-HSP90B1-R	GAGGTTGATTGTCGACTTAGCCCTTGTCGTCGTCGTCCTTGTAGTCCAATTCATCTTTT
